# Supplementary material for: Multifaceted Role of Specialized Neuropeptide-Intensive Neurons on the Selective Vulnerability to Alzheimer’s Disease in the Human Brain
Source: Biomolecules. 2024 Nov 27;14(12):1518. doi: 10.3390/biom14121518 (PMC11673071; doi:10.3390/biom14121518)
Supplement: Supplementary file 1 [file biomolecules-14-01518-s001.zip]

Archive with 15 entries (15 files):
- Supplementary Materials.pdf
- TableS1. Alzheimer_s disease-associated neuropeptides (ADNPs).csv
- TableS10. brain_region_NPnegcor.csv
- TableS11. brain_region_nonADNPvsAge.csv
- TableS12. allnp_GTEx.rds
- TableS13.Topdissections.csv
- TableS14.Topregions.xlsx
- TableS2.MIT-AD_CellMeta.csv
- TableS3.GTEx_meta.rds
- TableS4.ConditionCellTypeCategory_CellCount.csv
- TableS5. MolecularProcessesIncreasedHNP.xlsx
- TableS6.de.markers.ctneu_low.xlsx
- TableS7.csv
- TableS8.de.genes.neu_mid.dec.xlsx
- TableS9.MolecularProcessesAD_dec.xlsx
