# Supplementary material for: Multifaceted Role of Specialized Neuropeptide-Intensive Neurons on the Selective Vulnerability to Alzheimer’s Disease in the Human Brain
Source: Biomolecules. 2024 Nov 27;14(12):1518. doi: 10.3390/biom14121518 (PMC11673071; doi:10.3390/biom14121518)
Supplement: Supplementary file 1 [file biomolecules-14-01518-s001.zip › TableS1. Alzheimer_s disease-associated neuropeptides (ADNPs).csv]

	.
1	PNOC
2	CCK
3	SST
4	NPPC
5	EDN1
6	VIP
7	TAC3
8	CHGB
9	SCG2
10	SCG3
11	SCGN
12	VGF
13	NPB
14	NXPH1
15	CRH
16	NPY
17	NMB
18	ADCYAP1
19	GHRL
20	IGF1
21	NUCB2
22	DBI
23	PENK
24	PDYN
25	PYY
26	TAC1
27	CHGA
28	SCG5
29	NPW
30	NXPH2
31	PTHLH
32	APLN
33	CBLN2
34	CBLN4
35	CALCB
36	UCN
37	HCRT
38	POMC
39	ADM
