# Supplementary material for: Multifaceted Role of Specialized Neuropeptide-Intensive Neurons on the Selective Vulnerability to Alzheimer’s Disease in the Human Brain
Source: Biomolecules. 2024 Nov 27;14(12):1518. doi: 10.3390/biom14121518 (PMC11673071; doi:10.3390/biom14121518)
Supplement: Supplementary file 1 [file biomolecules-14-01518-s001.zip › TableS10. brain_region_NPnegcor.csv]

brain_region	gene	cor_estimate	p_value	significance
hippocampus	UTS2	-0.0191067870936462	0.871547315511541
hippocampus	CORT	-0.388447737985521	2.44269880935418e-05	*
hippocampus	NPPA	-0.289904775156681	0.00151224180277217	*
hippocampus	NPPB	-0.0726918297259086	0.463174467576149
hippocampus	KISS1	-0.130513042134117	0.222915698422263
hippocampus	POMC	-0.0201574752492756	0.844516602138919
hippocampus	UCN	-0.0187182369034517	0.856700576566632
hippocampus	DBI	-0.0364952118558161	0.714674240097066
hippocampus	NXPH2	-0.285136114166216	0.00404885671557252	*
hippocampus	SCG2	-0.277684871561604	0.00573158373695992	*
hippocampus	NPPC	-0.230986723895738	0.02716287410859
hippocampus	CCK	-0.266144354869597	0.00634081942517736	*
hippocampus	UCN2	-0.109715211432919	0.344033045628496
hippocampus	PROK2	-0.058337630497701	0.5825346318812
hippocampus	TRH	-0.102863316661828	0.343906034161495
hippocampus	ADIPOQ	-0.137245431601648	0.21476509439134
hippocampus	SST	-0.235676684851362	0.0245765370378428
hippocampus	NMU	-0.266659382705082	0.00787670009914229	*
hippocampus	SCGN	-0.170227711008126	0.0933529944970671
hippocampus	VIP	-0.29547341556619	0.00204299374166102	*
hippocampus	NXPH1	-0.274618463763899	0.00419882270119742	*
hippocampus	NPY	-0.241486264771448	0.0162482249498275
hippocampus	TAC1	-0.292870206818167	0.0031340609524714	*
hippocampus	VGF	-0.278714018491991	0.00697763500405068	*
hippocampus	PNOC	-0.217836129736112	0.0220035175706241
hippocampus	PENK	-0.211233504039972	0.0372052105857677
hippocampus	CRH	-0.161054833213562	0.115303442108307
hippocampus	RLN1	-0.0547986595644339	0.587491252022994
hippocampus	QRFP	-0.120354409904094	0.277243352717086
hippocampus	CALCB	-0.113056754156351	0.300218643089161
hippocampus	NUCB2	-0.21746967811277	0.0361060904282928
hippocampus	GAL	-0.105499396660131	0.265198460857058
hippocampus	PTHLH	-0.341087814862969	0.000381254629575884	*
hippocampus	TAC3	-0.346097234705007	0.000271618576195652	*
hippocampus	NXPH4	-0.0955631944710436	0.340519675958704
hippocampus	NTS	-0.102202715667093	0.34529514169494
hippocampus	IGF1	-0.163519842872413	0.102067982526469
hippocampus	CBLN3	-0.122605591151841	0.241975839154743
hippocampus	CHGA	-0.236263701798621	0.0136499712363218
hippocampus	SCG5	-0.343853695598414	0.000370943992801256	*
hippocampus	SCG3	-0.231284490557304	0.0118454411828897
hippocampus	NMB	-0.0160451678829105	0.882939514903858
hippocampus	CBLN1	-0.253012438365433	0.013211681447542
hippocampus	GAST	-0.106116419184719	0.282163196630707
hippocampus	HCRT	-0.205311790873887	0.0344284528378448
hippocampus	NXPH3	-0.261807362739919	0.0033816469303167	*
hippocampus	ADCYAP1	-0.186808896020887	0.0431691376567215
hippocampus	CBLN2	-0.272473852272517	0.00728156512791443	*
hippocampus	RETN	-0.00758995821307486	0.945340356102954
hippocampus	PDYN	-0.0217665527777389	0.817933829672321
hippocampus	GNRH2	-0.121733402916084	0.24068018413977
hippocampus	OXT	-0.027901423959404	0.779679178334452
hippocampus	CHGB	-0.189780146767891	0.0463389002436432
hippocampus	GHRH	-0.101983381830972	0.309731330903501
hippocampus	CBLN4	-0.356804085068721	0.000411854414458802	*
hippocampus	EDN3	-0.223943995716841	0.040700073760083
hippocampus	APLN	-0.036513852189273	0.725384505408567
frontal_cortex_ba9	CORT	-0.361041352623905	0.000171255219421392	*
frontal_cortex_ba9	NPPA	-0.189059180561186	0.038902330350738
frontal_cortex_ba9	PROK1	-0.0105859075330167	0.910229146147885
frontal_cortex_ba9	POMC	-0.0597040390736184	0.543688715204481
frontal_cortex_ba9	UCN	-0.0333697269268154	0.7175218483617
frontal_cortex_ba9	NXPH2	-0.315825016582853	0.000827995593596564	*
frontal_cortex_ba9	SCG2	-0.248941049016921	0.0107698286815752
frontal_cortex_ba9	NPPC	-0.182340733646877	0.0503926042867483
frontal_cortex_ba9	GHRL	-0.0557344389473216	0.528098441005338
frontal_cortex_ba9	CCK	-0.195224865943082	0.0435892299770423
frontal_cortex_ba9	UCN2	-0.0739295974063114	0.459759399831261
frontal_cortex_ba9	PROK2	-0.118138764328454	0.211216320701344
frontal_cortex_ba9	TRH	-0.229932046067161	0.0211403277824415
frontal_cortex_ba9	KNG1	-0.0727095069492512	0.409033255685156
frontal_cortex_ba9	ADIPOQ	-0.121742007553976	0.223545023207221
frontal_cortex_ba9	SST	-0.378528859824733	6.81704747623311e-05	*
frontal_cortex_ba9	NMU	-0.407058956744312	2.51845501615992e-05	*
frontal_cortex_ba9	PRL	-0.0594974668032945	0.500855200623184
frontal_cortex_ba9	SCGN	-0.223431012948599	0.0192118806911453
frontal_cortex_ba9	VIP	-0.240718219487197	0.00971487641164734	*
frontal_cortex_ba9	NXPH1	-0.389617783388499	3.73945699042372e-05	*
frontal_cortex_ba9	NPY	-0.292403561905162	0.00240784028342635	*
frontal_cortex_ba9	TAC1	-0.358978600971061	6.65441624800741e-05	*
frontal_cortex_ba9	VGF	-0.1948289991574	0.0635201934134496
frontal_cortex_ba9	NAMPT	-0.0640063171977651	0.516584840782235
frontal_cortex_ba9	GNRH1	-0.0727730177865058	0.431764317381878
frontal_cortex_ba9	PNOC	-0.363401109070287	8.39743295648849e-05	*
frontal_cortex_ba9	PENK	-0.267956006450973	0.00327575817236639	*
frontal_cortex_ba9	CRH	-0.279924552940174	0.00649045904235348	*
frontal_cortex_ba9	RLN1	-0.0674567893442699	0.499632398700686
frontal_cortex_ba9	QRFP	-0.0282747777138332	0.780463899605359
frontal_cortex_ba9	UCN3	-0.0142732177389842	0.8706723317581
frontal_cortex_ba9	INS	-0.00441196579977947	0.958857506770099
frontal_cortex_ba9	CALCB	-0.126600766850112	0.220525796045547
frontal_cortex_ba9	NUCB2	-0.188669918209641	0.0459670976190501
frontal_cortex_ba9	GAL	-0.160946374397234	0.0857993887152032
frontal_cortex_ba9	PTHLH	-0.396357185608707	1.63779333986182e-05	*
frontal_cortex_ba9	TAC3	-0.30921139664168	0.000831830079096303	*
frontal_cortex_ba9	NXPH4	-0.0868557407225122	0.369131379962754
frontal_cortex_ba9	NTS	-0.241462588444715	0.00958523220760461	*
frontal_cortex_ba9	IGF1	-0.163364922228851	0.08057753270881
frontal_cortex_ba9	CBLN3	-0.06667733566909	0.488517950522407
frontal_cortex_ba9	CHGA	-0.123472638302338	0.214326300273916
frontal_cortex_ba9	SCG5	-0.232933989592425	0.0116715719129257
frontal_cortex_ba9	SCG3	-0.193133664601975	0.0361979687073172
frontal_cortex_ba9	NPW	-0.170925044953286	0.103794448432272
frontal_cortex_ba9	CBLN1	-0.362649646758971	0.000111820404196738	*
frontal_cortex_ba9	AGRP	-0.0735020195565993	0.441499882697674
frontal_cortex_ba9	HCRT	-0.0288233555211247	0.776483782860743
frontal_cortex_ba9	NXPH3	-0.0644427970444705	0.488819520605786
frontal_cortex_ba9	ADCYAP1	-0.153427624784125	0.0946175160740682
frontal_cortex_ba9	GRP	-0.119549655983888	0.22448781843337
frontal_cortex_ba9	CBLN2	-0.173675564869809	0.0562696439932157
frontal_cortex_ba9	PDYN	-0.283103500042976	0.00191374952653985	*
frontal_cortex_ba9	GNRH2	-0.12638159608007	0.195887855004284
frontal_cortex_ba9	OXT	-0.0641932826842456	0.498009743478785
frontal_cortex_ba9	CHGB	-0.269258066791759	0.0047235513898385	*
frontal_cortex_ba9	CBLN4	-0.222967059923952	0.0151421269077128
frontal_cortex_ba9	EDN3	-0.127770668780139	0.192848140663815
anterior_cingulate_cortex_ba24	CORT	-0.282289973947739	0.00869483666916917	*
anterior_cingulate_cortex_ba24	NPPA	-0.224294570930244	0.0333294656706735
anterior_cingulate_cortex_ba24	NPPB	-0.0979485145833287	0.379705903762509
anterior_cingulate_cortex_ba24	PROK1	-0.137574939466274	0.266029313972032
anterior_cingulate_cortex_ba24	KISS1	-0.0474814810587594	0.67894512187653
anterior_cingulate_cortex_ba24	UCN	-0.141931820356813	0.214614945615148
anterior_cingulate_cortex_ba24	DBI	-0.0732896118996285	0.526964017829895
anterior_cingulate_cortex_ba24	NXPH2	-0.276069953760032	0.0083630376991175	*
anterior_cingulate_cortex_ba24	SCG2	-0.203247936515039	0.0921202168901875
anterior_cingulate_cortex_ba24	NPPC	-0.25784564058591	0.0183655565118171
anterior_cingulate_cortex_ba24	CCK	-0.281040471043131	0.0175047451697055
anterior_cingulate_cortex_ba24	UCN2	-0.191487420216706	0.11799433857803
anterior_cingulate_cortex_ba24	PROK2	-0.123596980071269	0.274695046965539
anterior_cingulate_cortex_ba24	TRH	-0.26856010355511	0.0238401962280945
anterior_cingulate_cortex_ba24	KNG1	-0.171711139071777	0.107933250252864
anterior_cingulate_cortex_ba24	ADIPOQ	-0.0191162938132817	0.863157979896216
anterior_cingulate_cortex_ba24	SST	-0.268289481982089	0.0170271591232406
anterior_cingulate_cortex_ba24	NMU	-0.316403406209628	0.00415171618509018	*
anterior_cingulate_cortex_ba24	SCGN	-0.206344376154062	0.075454462179565
anterior_cingulate_cortex_ba24	VIP	-0.186233307029869	0.0918264189278423
anterior_cingulate_cortex_ba24	NXPH1	-0.253266016250317	0.0147783431402499
anterior_cingulate_cortex_ba24	NPY	-0.287226016352566	0.00680463047805846	*
anterior_cingulate_cortex_ba24	TAC1	-0.264347371970522	0.0134338433047812
anterior_cingulate_cortex_ba24	VGF	-0.26920100541586	0.0237285030768233
anterior_cingulate_cortex_ba24	NAMPT	-0.136486632959523	0.212595825265858
anterior_cingulate_cortex_ba24	GNRH1	-0.0599228150921953	0.635644407470395
anterior_cingulate_cortex_ba24	PNOC	-0.291771484288399	0.0128603307864863
anterior_cingulate_cortex_ba24	PENK	-0.250165203204396	0.0299302584183356
anterior_cingulate_cortex_ba24	CRH	-0.209516239303615	0.0756166644527235
anterior_cingulate_cortex_ba24	RLN1	-0.087764208587178	0.415783900541441
anterior_cingulate_cortex_ba24	SCT	-0.109720011593127	0.318676459223145
anterior_cingulate_cortex_ba24	IGF2	-0.0883845143040193	0.459408966915426
anterior_cingulate_cortex_ba24	INS	-0.0940032607547086	0.4173495692909
anterior_cingulate_cortex_ba24	CALCB	-0.184740380312339	0.245757036652684
anterior_cingulate_cortex_ba24	CALCA	-0.111867978262692	0.452453266183189
anterior_cingulate_cortex_ba24	NUCB2	-0.253702078453958	0.0342349308310556
anterior_cingulate_cortex_ba24	GAL	-0.0665600389476073	0.542566567832069
anterior_cingulate_cortex_ba24	PTHLH	-0.271615939765381	0.0119151714421774
anterior_cingulate_cortex_ba24	NPFF	-0.0267494656822776	0.819284691221309
anterior_cingulate_cortex_ba24	TAC3	-0.260419290465669	0.0238853019246515
anterior_cingulate_cortex_ba24	NXPH4	-0.331038845110621	0.00347902360439496	*
anterior_cingulate_cortex_ba24	NTS	-0.153718353023802	0.174336699631337
anterior_cingulate_cortex_ba24	IGF1	-0.237367934572846	0.0287681070848369
anterior_cingulate_cortex_ba24	CBLN3	-0.069350030476282	0.536144190626318
anterior_cingulate_cortex_ba24	CHGA	-0.235200073319732	0.0367132811701843
anterior_cingulate_cortex_ba24	SCG5	-0.236075339412219	0.0315818732751892
anterior_cingulate_cortex_ba24	SCG3	-0.17807361801544	0.113868956561708
anterior_cingulate_cortex_ba24	NMB	-0.318791853872168	0.00524481799813475	*
anterior_cingulate_cortex_ba24	NPW	-0.389266572717273	0.000171686097061768	*
anterior_cingulate_cortex_ba24	CBLN1	-0.201751107586917	0.0721772678291016
anterior_cingulate_cortex_ba24	AGRP	-0.0783612792778092	0.476321527852923
anterior_cingulate_cortex_ba24	HCRT	-0.119414303859881	0.301009734755114
anterior_cingulate_cortex_ba24	NXPH3	-0.332834202050566	0.00226373535968861	*
anterior_cingulate_cortex_ba24	ADCYAP1	-0.0915465876089962	0.434574890014922
anterior_cingulate_cortex_ba24	GRP	-0.0541420969536095	0.652905487412828
anterior_cingulate_cortex_ba24	CBLN2	-0.228487669288915	0.0449233815365655
anterior_cingulate_cortex_ba24	RETN	-0.0517586125439606	0.674459434054256
anterior_cingulate_cortex_ba24	PDYN	-0.162243597670275	0.160908018687503
anterior_cingulate_cortex_ba24	GNRH2	-0.106890204264114	0.350130708103654
anterior_cingulate_cortex_ba24	OXT	-0.0240712496473308	0.839828686876243
anterior_cingulate_cortex_ba24	AVP	-0.094372978289982	0.363276676008837
anterior_cingulate_cortex_ba24	CHGB	-0.238850249059651	0.0319858690125166
anterior_cingulate_cortex_ba24	GHRH	-0.0335012034064436	0.7423885970548
anterior_cingulate_cortex_ba24	CBLN4	-0.199723947612968	0.0685399963753468
anterior_cingulate_cortex_ba24	EDN3	-0.221649929233187	0.0467507147659379
anterior_cingulate_cortex_ba24	APLN	-0.131053904874349	0.246985979534363
amygdala	CORT	-0.315357467817927	0.0197761788769757
amygdala	NPPA	-0.0916955658697448	0.489994599327719
amygdala	DBI	-0.169930614737277	0.165324001486945
amygdala	NXPH2	-0.364296456852924	0.00143627131664295	*
amygdala	SCG2	-0.228836117095616	0.0921122569922344
amygdala	NPPC	-0.233280254591926	0.0786116962847657
amygdala	CCK	-0.26909577008078	0.0399440617138472
amygdala	PROK2	-0.122759210398055	0.328204434661655
amygdala	TRH	-0.136732933782202	0.290112755147491
amygdala	ADIPOQ	-0.0486717134129677	0.662703177212788
amygdala	SST	-0.192329392687559	0.156741532125359
amygdala	NMU	-0.139286410565649	0.283710830837601
amygdala	PRL	-0.00729002702505947	0.950816195501044
amygdala	SCGN	-0.0846826442372661	0.475453854533618
amygdala	VIP	-0.348193231976055	0.00550504908272082	*
amygdala	NXPH1	-0.390819500902606	0.00128312554140828	*
amygdala	NPY	-0.281214940786817	0.0334574506801081
amygdala	TAC1	-0.274155670801043	0.0450036851502415
amygdala	VGF	-0.145232931688389	0.281612020294395
amygdala	NAMPT	-0.0349864265299963	0.785996774571853
amygdala	PNOC	-0.293217903932388	0.0232566953017275
amygdala	PENK	-0.218126381022022	0.0804476413279444
amygdala	CRH	-0.334116686805637	0.00995647409967898	*
amygdala	RLN1	-0.0410969683043605	0.739995365575696
amygdala	IGF2	-0.0557726147444176	0.657750525223813
amygdala	INS	-0.158354498303782	0.231285990163941
amygdala	NUCB2	-0.175079465336477	0.176617872673368
amygdala	PTHLH	-0.449240766457426	0.000153068012797792	*
amygdala	NPFF	-0.0146297908899672	0.908202681463131
amygdala	TAC3	-0.517255393611738	0.000175397275660462	*
amygdala	NXPH4	-0.0873066986292291	0.50316328534057
amygdala	NTS	-0.115928688183909	0.344859152332879
amygdala	PMCH	-0.10153912422063	0.334971817964149
amygdala	IGF1	-0.111948199545102	0.370180614877617
amygdala	CBLN3	-0.321031822467862	0.00241909255705989	*
amygdala	CHGA	-0.236329005938785	0.0775349329504648
amygdala	SCG5	-0.272532882960693	0.0485488876215785
amygdala	SCG3	-0.321771931466819	0.0107759768071253
amygdala	NMB	-0.112113040787004	0.404104583268756
amygdala	NPW	-0.130065833471114	0.310503961256852
amygdala	CBLN1	-0.451320830313118	0.000705048886056051	*
amygdala	GAST	-0.0972654071968884	0.491611789154009
amygdala	HCRT	-0.0423853954137097	0.725429821680907
amygdala	NXPH3	-0.464208689434461	0.000123331773800079	*
amygdala	ADCYAP1	-0.308221971979909	0.0114870886243475
amygdala	GRP	-0.0415860849256188	0.738457002255981
amygdala	CBLN2	-0.35381618867	0.00562430643576744	*
amygdala	RETN	-0.0277538025864697	0.857435855150625
amygdala	GALP	-0.0847807670451789	0.483226295214229
amygdala	PDYN	-0.147405519147037	0.221963942201455
amygdala	GNRH2	-0.134391542132012	0.291075145253661
amygdala	AVP	-0.144255738099151	0.226307982045606
amygdala	CHGB	-0.268490871608018	0.0354598574974587
amygdala	GHRH	-0.312498033874548	0.00764846327912862	*
amygdala	CBLN4	-0.209362222165929	0.0795419441030647
amygdala	EDN3	-0.177923760980748	0.17019248022243
amygdala	APLN	-0.185868040031562	0.128690553682596
hypothalamus	PROK1	-0.0229398739521609	0.813150136368119
hypothalamus	NMS	-0.0713497451220229	0.470006008476491
hypothalamus	NXPH2	-0.334611838852643	0.000424080626938507	*
hypothalamus	SCG2	-0.0363761008110947	0.714878890570419
hypothalamus	NPPC	-0.04297376414285	0.632465164530527
hypothalamus	CCK	-0.294549844852542	0.00203448419358892	*
hypothalamus	ADIPOQ	-0.332662992692625	0.00291103118213829	*
hypothalamus	NMU	-0.136027441975707	0.162626224914191
hypothalamus	PRL	-0.148316489481345	0.115230163324973
hypothalamus	VIP	-0.00488934090860015	0.965425473506176
hypothalamus	NXPH1	-0.210000686584679	0.0169829589124103
hypothalamus	TAC1	-0.10241138644059	0.323418074293387
hypothalamus	PNOC	-0.119373040144165	0.270958316453196
hypothalamus	CRH	-0.0262602351400374	0.807971538779815
hypothalamus	NPS	-0.0685530077211061	0.545191283975421
hypothalamus	IGF2	-0.219214657632215	0.0308732169224144
hypothalamus	INS	-0.047738222944348	0.650978584774103
hypothalamus	IAPP	-0.0236735455927598	0.824854859700975
hypothalamus	PTHLH	-0.209950365484756	0.0404987990843662
hypothalamus	NXPH4	-0.19400045621832	0.0465728447928924
hypothalamus	NTS	-0.125946845220445	0.228493817109512
hypothalamus	IGF1	-0.00878889927308	0.929717484762087
hypothalamus	CHGA	-0.0906459467845799	0.335857184499927
hypothalamus	SCG5	-0.0742442745568634	0.420122385426835
hypothalamus	SCG3	-0.0300288542138566	0.744847782738804
hypothalamus	CBLN1	-0.16952237504895	0.0754911221527185
hypothalamus	NXPH3	-0.182950938197367	0.0564567120071302
hypothalamus	ADCYAP1	-0.0860486378704621	0.333037776760749
hypothalamus	CBLN2	-0.257849498801534	0.00665197437982209	*
hypothalamus	GNRH2	-0.0150681120041479	0.890876362533086
hypothalamus	CHGB	-0.0500451868136637	0.598991158445131
hypothalamus	CBLN4	-0.165864695754118	0.0769779635188204
hypothalamus	EDN3	-0.236072565281753	0.0139051914558346
hypothalamus	APLN	-0.167369663588844	0.0815201358056922
caudate_basal_ganglia	CORT	-0.00185893048438977	0.981268925056619
caudate_basal_ganglia	EDN2	-0.036119549341115	0.678646595256858
caudate_basal_ganglia	POMC	-0.0323473045599134	0.723008929483402
caudate_basal_ganglia	UCN	-0.0201606880639116	0.811752945937492
caudate_basal_ganglia	DBI	-0.0777068519526242	0.357451025720968
caudate_basal_ganglia	NXPH2	-0.132275347751324	0.110981594870432
caudate_basal_ganglia	SCG2	-0.0312681454936668	0.690257492916431
caudate_basal_ganglia	NPPC	-0.0734121660100585	0.357092580331874
caudate_basal_ganglia	CCK	-0.158865738280571	0.0496757486002391
caudate_basal_ganglia	TRH	-0.0498040701081403	0.54588754099987
caudate_basal_ganglia	NMU	-0.0584705492098042	0.484242827676631
caudate_basal_ganglia	SCGN	-0.0752683273767742	0.348400167413322
caudate_basal_ganglia	VIP	-0.357263271759352	1.15733477645117e-05	*
caudate_basal_ganglia	NXPH1	-0.184148801145876	0.019360007440462
caudate_basal_ganglia	TAC1	-0.113765526795701	0.137766938320543
caudate_basal_ganglia	VGF	-0.100490870826939	0.200808567930332
caudate_basal_ganglia	PNOC	-0.0326410295228594	0.696345990040748
caudate_basal_ganglia	PENK	-0.0160789845823897	0.841828737686786
caudate_basal_ganglia	CRH	-0.169051306303052	0.0558796697739252
caudate_basal_ganglia	IGF2	-0.0273412289383279	0.740733501914255
caudate_basal_ganglia	CALCB	-0.121454773721279	0.158526919571651
caudate_basal_ganglia	CALCA	-0.071902397439316	0.45682880428285
caudate_basal_ganglia	NUCB2	-0.0335771835194772	0.673719428649204
caudate_basal_ganglia	GAL	-0.163872208713674	0.0575083574706971
caudate_basal_ganglia	PTHLH	-0.166161354436401	0.0314641471988161
caudate_basal_ganglia	TAC3	-0.114887203986293	0.157192155677942
caudate_basal_ganglia	NXPH4	-0.0950546691380684	0.282328018781667
caudate_basal_ganglia	IGF1	-0.0778561442541465	0.363400559706671
caudate_basal_ganglia	CBLN3	-0.0132644025455837	0.878914778283143
caudate_basal_ganglia	CHGA	-0.0535577011794525	0.473753787643325
caudate_basal_ganglia	SCG5	-0.0766887350396835	0.30380168724412
caudate_basal_ganglia	SCG3	-0.11164124431167	0.183588570787345
caudate_basal_ganglia	NMB	-0.0779795670415378	0.370763807312419
caudate_basal_ganglia	NPW	-0.0878761278822739	0.292949605064237
caudate_basal_ganglia	CBLN1	-0.157057222277716	0.0535864127917082
caudate_basal_ganglia	NXPH3	-0.135749027958795	0.120636649234238
caudate_basal_ganglia	CBLN2	-0.111277117835647	0.161413097536551
caudate_basal_ganglia	PDYN	-0.112046602580725	0.148360956208273
caudate_basal_ganglia	GNRH2	-0.0203962827686729	0.808472085364344
caudate_basal_ganglia	OXT	-0.0887567112428076	0.267728849092376
caudate_basal_ganglia	AVP	-0.060038162589738	0.467064945904191
caudate_basal_ganglia	CHGB	-0.07476017704074	0.32450758175134
caudate_basal_ganglia	EDN3	-0.14684493945024	0.105207655345157
nucleus_accumbens_basal_ganglia	PROK1	-0.0292242636901125	0.744193336193813
nucleus_accumbens_basal_ganglia	DBI	-0.161548091051362	0.0740668600412258
nucleus_accumbens_basal_ganglia	NXPH2	-0.145963981620568	0.0940399736062393
nucleus_accumbens_basal_ganglia	NPPC	-0.148654626864301	0.124529817051503
nucleus_accumbens_basal_ganglia	CCK	-0.0704098577845516	0.405450292799001
nucleus_accumbens_basal_ganglia	PROK2	-0.1727555435824	0.0472260154256164
nucleus_accumbens_basal_ganglia	TRH	-0.139531446837871	0.135828275425697
nucleus_accumbens_basal_ganglia	ADIPOQ	-0.069596333893414	0.467566523027212
nucleus_accumbens_basal_ganglia	EDN1	-0.0155754475897253	0.850359293426937
nucleus_accumbens_basal_ganglia	SCGN	-0.133031413210651	0.153208981599331
nucleus_accumbens_basal_ganglia	VIP	-0.218157883680016	0.00460988474482215	*
nucleus_accumbens_basal_ganglia	NXPH1	-0.2211095684088	0.0105043069009472
nucleus_accumbens_basal_ganglia	NAMPT	-0.090458471395805	0.335285403592927
nucleus_accumbens_basal_ganglia	PNOC	-0.000584043331478449	0.994996716180802
nucleus_accumbens_basal_ganglia	RLN2	-0.036974009851574	0.664757556241828
nucleus_accumbens_basal_ganglia	RLN1	-0.0246608859545775	0.793690941638937
nucleus_accumbens_basal_ganglia	SCT	-0.0222383038030867	0.799647142653857
nucleus_accumbens_basal_ganglia	IGF2	-0.142971647526148	0.109611573039635
nucleus_accumbens_basal_ganglia	INS	-0.0963120622271177	0.199275263861706
nucleus_accumbens_basal_ganglia	GAL	-0.0450824000049314	0.630339635196088
nucleus_accumbens_basal_ganglia	PTHLH	-0.109460678558051	0.223977387057759
nucleus_accumbens_basal_ganglia	TAC3	-0.0177875376014426	0.850903665499837
nucleus_accumbens_basal_ganglia	NXPH4	-0.0634027686679742	0.533696610217925
nucleus_accumbens_basal_ganglia	NTS	-0.141086790477383	0.148035038101328
nucleus_accumbens_basal_ganglia	PMCH	-0.0174255332746533	0.848396644461578
nucleus_accumbens_basal_ganglia	IGF1	-0.0110264921471954	0.904962587401503
nucleus_accumbens_basal_ganglia	CBLN3	-0.0895716517106344	0.334759660386801
nucleus_accumbens_basal_ganglia	CHGA	-0.0141552530500325	0.879675079394467
nucleus_accumbens_basal_ganglia	SCG3	-0.0369006910990982	0.692776069619362
nucleus_accumbens_basal_ganglia	NMB	-0.135195387693108	0.114737898481494
nucleus_accumbens_basal_ganglia	CBLN1	-0.204869603569708	0.0419342480507469
nucleus_accumbens_basal_ganglia	NXPH3	-0.0690944502382505	0.452495263641792
nucleus_accumbens_basal_ganglia	ADCYAP1	-0.0544903302374567	0.590813972340178
nucleus_accumbens_basal_ganglia	GRP	-0.064667971869195	0.472899741628004
nucleus_accumbens_basal_ganglia	CBLN2	-0.0284919591963174	0.746860199203688
nucleus_accumbens_basal_ganglia	RETN	-0.0542560568396718	0.560665045190715
nucleus_accumbens_basal_ganglia	OXT	-0.00206523294410686	0.982701465788997
nucleus_accumbens_basal_ganglia	AVP	-0.101811722905458	0.266147064068674
nucleus_accumbens_basal_ganglia	CHGB	-0.00740693900242054	0.935822580201073
nucleus_accumbens_basal_ganglia	GHRH	-0.173297996503242	0.0867532661772739
nucleus_accumbens_basal_ganglia	EDN3	-0.196499766015156	0.0239095125759055
nucleus_accumbens_basal_ganglia	APLN	-0.0371099892815244	0.675391920262675
putamen_basal_ganglia	PROK1	-0.0682391968323394	0.463520965269146
putamen_basal_ganglia	DBI	-0.0212500547245196	0.805527061656186
putamen_basal_ganglia	NXPH2	-0.116536658898276	0.195906240049321
putamen_basal_ganglia	NPPC	-0.00420876096877111	0.962467608039408
putamen_basal_ganglia	UCN2	-0.100978499141915	0.322094334492992
putamen_basal_ganglia	EDN1	-0.0120332189540573	0.893250555651497
putamen_basal_ganglia	SCGN	-0.0472528602862637	0.581707054101277
putamen_basal_ganglia	VIP	-0.131452201049417	0.152752122074585
putamen_basal_ganglia	NXPH1	-0.0181802204607749	0.836457194436346
putamen_basal_ganglia	GNRH1	-0.0501597818970065	0.60132756515687
putamen_basal_ganglia	RLN1	-0.0108217267992362	0.903302066737644
putamen_basal_ganglia	UCN3	-0.0489353432887467	0.589032484531043
putamen_basal_ganglia	INS	-0.062014830784343	0.482692297376354
putamen_basal_ganglia	GAL	-0.0151193203574818	0.877340254137993
putamen_basal_ganglia	PTHLH	-0.0189257825507712	0.83091538747495
putamen_basal_ganglia	NTS	-0.0207343259807426	0.816740386898888
putamen_basal_ganglia	PMCH	-0.0804783317557278	0.357661722583615
putamen_basal_ganglia	CBLN3	-0.000199343473734274	0.998264776986704
putamen_basal_ganglia	NMB	-0.0342551476132007	0.712720541298664
putamen_basal_ganglia	NXPH3	-0.0736864542775264	0.407584029219899
putamen_basal_ganglia	GRP	-0.246165224357766	0.00190814672045309	*
putamen_basal_ganglia	RETN	-0.0305108344579676	0.761288812861223
putamen_basal_ganglia	EDN3	-0.163526239403899	0.0689190599908586
putamen_basal_ganglia	APLN	-0.0652117720527969	0.478500825653219
substantia_nigra	UTS2	-0.255506993949133	0.0267076298094795
substantia_nigra	CORT	-0.21784851063777	0.0860323122474498
substantia_nigra	NPPA	-0.0291984061185759	0.794006164483941
substantia_nigra	NPPB	-0.0839191035215294	0.487548672493454
substantia_nigra	POMC	-0.120532182927109	0.387126955185439
substantia_nigra	DBI	-0.0823785118143592	0.498814997045324
substantia_nigra	NXPH2	-0.335053229182108	0.00272515387419206	*
substantia_nigra	SCG2	-0.202409884018841	0.107822228670604
substantia_nigra	NPPC	-0.192097103840161	0.141694197560354
substantia_nigra	CCK	-0.0774941054122674	0.545349229278927
substantia_nigra	UCN2	-0.0727942799121524	0.552181886350557
substantia_nigra	PROK2	-0.0989250468923463	0.405652500290519
substantia_nigra	TRH	-0.385873961308432	0.0021740436741769	*
substantia_nigra	SST	-0.104490126680551	0.422648039186086
substantia_nigra	NMU	-0.179397762680041	0.147650504873191
substantia_nigra	PRL	-0.0747173023393987	0.564395465571749
substantia_nigra	SCGN	-0.0806636942663332	0.54966813801094
substantia_nigra	NXPH1	-0.260525058313168	0.0600095730986802
substantia_nigra	NPY	-0.19660656052372	0.115634721071002
substantia_nigra	TAC1	-0.111005874349573	0.398912103427251
substantia_nigra	VGF	-0.190645669265564	0.147383840057582
substantia_nigra	NAMPT	-0.128033628059208	0.346686514683188
substantia_nigra	PNOC	-0.15843708421205	0.231087117759601
substantia_nigra	PENK	-0.299257334469261	0.0319934638164929
substantia_nigra	CRH	-0.228061820434754	0.149297953729215
substantia_nigra	RLN1	-0.0713271805993607	0.594086901918913
substantia_nigra	QRFP	-0.00225809816770611	0.985945279440169
substantia_nigra	IGF2	-0.186441136976	0.193681666512539
substantia_nigra	INS	-0.0288222283531333	0.831860947979485
substantia_nigra	CALCB	-0.0978792330220957	0.450601185661925
substantia_nigra	NUCB2	-0.280259705424842	0.0170077474053547
substantia_nigra	GAL	-0.0770295157058615	0.530913256720236
substantia_nigra	PTHLH	-0.16083687930776	0.195784717824071
substantia_nigra	TAC3	-0.129757971079569	0.316661224291001
substantia_nigra	NXPH4	-0.242317286889018	0.0602807673846771
substantia_nigra	IGF1	-0.183451736112371	0.152360859741555
substantia_nigra	CBLN3	-0.0790436387637444	0.542121055718095
substantia_nigra	CHGA	-0.277885603817511	0.0333031126436021
substantia_nigra	SCG5	-0.322305842487419	0.0057022695368026	*
substantia_nigra	SCG3	-0.321748223685462	0.00477736756749973	*
substantia_nigra	NMB	-0.19239615791843	0.140784473982896
substantia_nigra	NPW	-0.151802485501993	0.223566676436115
substantia_nigra	CBLN1	-0.145098980763845	0.254025147911648
substantia_nigra	AGRP	-0.0368437310070401	0.786648337884296
substantia_nigra	PYY	-0.0589678014775699	0.641273470188375
substantia_nigra	NXPH3	-0.325858113788762	0.00914303313845856	*
substantia_nigra	ADCYAP1	-0.043517521243458	0.731482724740907
substantia_nigra	GRP	-0.146028440649073	0.279419918052123
substantia_nigra	CBLN2	-0.264078459610116	0.0225676266423173
substantia_nigra	PDYN	-0.108551446633146	0.408713810907972
substantia_nigra	GNRH2	-0.231107606023811	0.0526914827767587
substantia_nigra	OXT	-0.0744819476516698	0.557751077800293
substantia_nigra	CHGB	-0.290901334085902	0.016798255106042
substantia_nigra	CBLN4	-0.284482871385982	0.0462223381365032
substantia_nigra	EDN3	-0.235681744121671	0.0583731933545041
cerebellar_hemisphere	POMC	-0.0152105704654089	0.851727387833623
cerebellar_hemisphere	NXPH2	-0.073679258150296	0.365456996397033
cerebellar_hemisphere	SCG2	-0.0793872340049109	0.368677917475725
cerebellar_hemisphere	NPPC	-0.13653705982408	0.121367398368809
cerebellar_hemisphere	CCK	-0.043573770346933	0.615246249192153
cerebellar_hemisphere	UCN2	-0.0111950680351891	0.900213182728712
cerebellar_hemisphere	PROK2	-0.00724695033738392	0.930928652605974
cerebellar_hemisphere	TRH	-0.0765906411126741	0.38056108800626
cerebellar_hemisphere	ADIPOQ	-0.0799210297369701	0.363058385502943
cerebellar_hemisphere	NMU	-0.124509894856697	0.175080673962882
cerebellar_hemisphere	PRL	-0.0257970491881889	0.751459899506005
cerebellar_hemisphere	MLN	-0.0673993311493984	0.424643239820467
cerebellar_hemisphere	NXPH1	-0.054435782331341	0.538548224547828
cerebellar_hemisphere	VGF	-0.104102676250357	0.217549809916489
cerebellar_hemisphere	GNRH1	-0.0419154127407682	0.644181171944769
cerebellar_hemisphere	PNOC	-0.136221068502324	0.0953801366771673
cerebellar_hemisphere	CRH	-0.039627407531667	0.636298207953709
cerebellar_hemisphere	RLN2	-0.0532361648820449	0.533334021535252
cerebellar_hemisphere	RLN1	-0.0329767341582984	0.715775362335846
cerebellar_hemisphere	SCT	-0.00873224048839571	0.918566839443733
cerebellar_hemisphere	INS	-0.0644080413859462	0.459776916101064
cerebellar_hemisphere	CALCB	-0.129091742695966	0.142752884669725
cerebellar_hemisphere	NUCB2	-0.185729643972847	0.0395680076323001
cerebellar_hemisphere	GAL	-0.0644711081710546	0.472636781153587
cerebellar_hemisphere	IAPP	-0.0373464048975754	0.677226451070162
cerebellar_hemisphere	PTHLH	-0.0824567725060142	0.34107323091599
cerebellar_hemisphere	NPFF	-0.0349163821501983	0.699370563504871
cerebellar_hemisphere	NXPH4	-0.152792329665298	0.0771935993655818
cerebellar_hemisphere	CBLN3	-0.264963674893154	0.00281476929579885	*
cerebellar_hemisphere	CHGA	-0.0458426560370635	0.614696885569231
cerebellar_hemisphere	SCG5	-0.149563474126373	0.0970489285584231
cerebellar_hemisphere	SCG3	-0.0795992788869496	0.337412876556577
cerebellar_hemisphere	NMB	-0.0203842750813968	0.822915069078382
cerebellar_hemisphere	NPW	-0.205701223499901	0.0133178100345936
cerebellar_hemisphere	CBLN1	-0.235229334807951	0.0108708494712451
cerebellar_hemisphere	HCRT	-0.0214448448044603	0.795565680725693
cerebellar_hemisphere	NXPH3	-0.141973245204629	0.119722965072629
cerebellar_hemisphere	ADCYAP1	-0.0312961019314721	0.711135315232581
cerebellar_hemisphere	GRP	-0.175728942476665	0.047147946896524
cerebellar_hemisphere	CBLN2	-0.142055670743747	0.0988090923426872
cerebellar_hemisphere	GNRH2	-0.00271746003568603	0.974498593074214
cerebellar_hemisphere	AVP	-0.0737219531087767	0.375117964133676
cerebellar_hemisphere	CHGB	-0.179370196763259	0.0330045849593528
cerebellar_hemisphere	CBLN4	-0.111082436031889	0.237830185886849
cerebellar_hemisphere	EDN3	-0.111383182941835	0.205384195850241
cerebellar_hemisphere	ADM2	-0.0839593470263309	0.313745792481567
cerebellar_hemisphere	APLN	-0.0143219465311841	0.863545356763294
cerebellum	UTS2	-0.0473809432661628	0.568299194697237
cerebellum	CORT	-0.190551080802301	0.018380372831648
cerebellum	NPPA	-0.0618502257036679	0.452720715222536
cerebellum	NPPB	-0.0355447192510552	0.68522861975612
cerebellum	EDN2	-0.0445223702370008	0.609013272582801
cerebellum	PROK1	-0.10603845814371	0.187671708829171
cerebellum	KISS1	-0.159649025152496	0.0509000877175798
cerebellum	NXPH2	-0.157992706844446	0.0449781137991104
cerebellum	SCG2	-0.0528286274012246	0.508245076488845
cerebellum	NPPC	-0.231221578283321	0.00547046970308825	*
cerebellum	PROK2	-0.223174867910727	0.00333865626237245	*
cerebellum	TRH	-0.0353559331981024	0.661520206887663
cerebellum	ADIPOQ	-0.0333120374258999	0.699539991389308
cerebellum	NMU	-0.202276120620961	0.0132690750948345
cerebellum	SCGN	-0.0893990993270652	0.262971508747399
cerebellum	NXPH1	-0.187158038612909	0.0251311486234268
cerebellum	NPY	-0.0184036063176792	0.822162470052469
cerebellum	TAC1	-0.254644966063782	0.0023887073523619	*
cerebellum	NAMPT	-0.0926687226937698	0.249349283790721
cerebellum	LEP	-0.169310781565752	0.0385655789910102
cerebellum	GNRH1	-0.0345638178846998	0.677240646637595
cerebellum	PNOC	-0.175001886346416	0.025088527455813
cerebellum	QRFP	-0.0545814686308687	0.499536129244756
cerebellum	SCT	-0.00844798046680802	0.918748835490139
cerebellum	IGF2	-0.0335643044702557	0.680144586256868
cerebellum	CALCB	-0.0505846323901529	0.520490638721903
cerebellum	NUCB2	-0.253560035336453	0.00290949303203827	*
cerebellum	GAL	-0.107115744649818	0.195438420567926
cerebellum	PTHLH	-0.140432750112142	0.0830972595111992
cerebellum	NPFF	-0.0861289065079225	0.315191039681167
cerebellum	NXPH4	-0.117278242431321	0.152201406592482
cerebellum	IGF1	-0.0569730708925353	0.490723456744975
cerebellum	CBLN3	-0.330708724803935	1.43849867397964e-05	*
cerebellum	CHGA	-0.0811704556584769	0.329690209231074
cerebellum	SCG5	-0.184244201994587	0.0206638843495725
cerebellum	NPW	-0.12820899895017	0.0986162671657664
cerebellum	CBLN1	-0.241715642767655	0.00379291616182006	*
cerebellum	NXPH3	-0.161211212771586	0.0394972003727311
cerebellum	ADCYAP1	-0.128192372606856	0.113452877015742
cerebellum	GRP	-0.271776886253152	0.00136363073899725	*
cerebellum	CBLN2	-0.119434677780401	0.145873829715754
cerebellum	PDYN	-0.175723447590447	0.0321393365376396
cerebellum	GNRH2	-0.0415490474087134	0.635473406337626
cerebellum	CHGB	-0.139885647067251	0.0801676068142176
cerebellum	CBLN4	-0.168932574876556	0.0386890790102712
cerebellum	EDN3	-0.192624702832662	0.0276434762214068
cerebellum	ADM2	-0.0843342816584726	0.316706334470801
