# Supplementary material for: Multifaceted Role of Specialized Neuropeptide-Intensive Neurons on the Selective Vulnerability to Alzheimer’s Disease in the Human Brain
Source: Biomolecules. 2024 Nov 27;14(12):1518. doi: 10.3390/biom14121518 (PMC11673071; doi:10.3390/biom14121518)
Supplement: Supplementary file 1 [file biomolecules-14-01518-s001.zip › TableS11. brain_region_nonADNPvsAge.csv]

brain_region	number_of_individuals	cor_estimate	p_value	significance
hippocampus	103	-0.185951437055225	0.0810698085791935
frontal_cortex_ba9	116	-0.247338867759919	0.0069861335546546	*
anterior_cingulate_cortex_ba24	88	-0.290400443536133	0.0145847365391865	*
amygdala	73	-0.280196784510909	0.0357960570126782	*
hypothalamus	109	0.115128407147762	0.262836683524439
caudate_basal_ganglia	146	0.022697259670007	0.783475237318182
nucleus_accumbens_basal_ganglia	143	-0.105417602917374	0.299072751644035
putamen_basal_ganglia	126	0.0288298649376988	0.760612236531852
substantia_nigra	66	-0.262768812306928	0.036581623325943	*
cerebellar_hemisphere	141	-0.0486330423372469	0.597755865388011
cerebellum	156	-0.207172565146755	0.0164250671426889	*
