# Supplementary material for: Multifaceted Role of Specialized Neuropeptide-Intensive Neurons on the Selective Vulnerability to Alzheimer’s Disease in the Human Brain
Source: Biomolecules. 2024 Nov 27;14(12):1518. doi: 10.3390/biom14121518 (PMC11673071; doi:10.3390/biom14121518)
Supplement: Supplementary file 1 [file biomolecules-14-01518-s001.zip › TableS13.Topdissections.csv]

region	AHNP_count
MEC	19206
BNST	12522
CEN	12208
M1C	11821
NAC	10980
SI	10931
La	10874
MTG	10654
Cla	8781
SC	6334
PB	4976
PTR	4865
HTHma-HTHtub	4696
ANC	4082
BL	3597
Sub	3417
CMN	2913
GPe	2815
HTHso-HTHtub	2803
PnEN	2713
LEC	2625
HTHtub	2624
HTHpo	2462
Pir	2352
CA4C-DGC	2320
BM	2314
ETH	2131
DTg	2046
CA1U-CA2U-CA3U	2013
HTHma	2009
DGR-CA4Rpy	1818
A40	1732
IC	1649
Pu	1646
CA3R	1387
A32	1309
HTHpo-HTHso	1308
MN	1302
SN-RN	1185
MG	1042
A13	964
CA1-2R	956
A29-A30	842
MoRF-MoEN	807
CaB	800
A14	734
IO	703
SN	693
PAG	601
Ig	579
CA1C-CA3C	550
TF	550
PnRF	483
LG	471
FI	463
MD-Re	411
S1C	394
DGU-CA4Upy	338
SEP	308
CA1	256
SpC	250
MoAN	218
MoSR	174
PAG-DR	154
DGR-CA4	105
A23	89
CoA	82
AON	43
A43	39
VA	25
Pul	19
HTHso	13
PnAN	9
NA	0
