# Supplementary material for: Multifaceted Role of Specialized Neuropeptide-Intensive Neurons on the Selective Vulnerability to Alzheimer’s Disease in the Human Brain
Source: Biomolecules. 2024 Nov 27;14(12):1518. doi: 10.3390/biom14121518 (PMC11673071; doi:10.3390/biom14121518)
Supplement: Supplementary file 1 [file biomolecules-14-01518-s001.zip › TableS14.Topregions.xlsx]

## Sheet: TableS15.Topregions
region	AHNP_count
Cerebral cortex	218145
Amygdala	72256
Basal forebrain	45559
Hippocampus	40870
Hypothalamus	23217
Midbrain	20107
Pons	13042
Thalamus	11359
Medulla	2977
Spinal cord	302
Cerebellum	1
