# Supplementary material for: Multifaceted Role of Specialized Neuropeptide-Intensive Neurons on the Selective Vulnerability to Alzheimer’s Disease in the Human Brain
Source: Biomolecules. 2024 Nov 27;14(12):1518. doi: 10.3390/biom14121518 (PMC11673071; doi:10.3390/biom14121518)
Supplement: Supplementary file 1 [file biomolecules-14-01518-s001.zip › TableS2.MIT-AD_CellMeta.csv]

barcode	rind	region	projid	is.doublet	hcluster	hcelltype	hsubclass	major.celltype	minor.celltype	neuronal.layer	inh.subtype	neuronal.exttype	full.exttype	cell_type_high_resolution	msex	age_at_visit_max	age_first_ad_dx	age_death	pmi	braaksc	ceradsc	cogdx	dcfdx_lv
AAACGAAAGTCATAGA-1-1	EC.1	EC	50410319	FALSE	Subiculum	Exc	NA	Exc	Exc	NA	NA	Subiculum	Subiculum	Exc GRIK1 CTXND1 (Subiculum)	1	84.62696783025325	81.639972621492134	84.845995893223815	3.916666667	5	1	4	4
AAAGGGCAGAGAACCC-1-1	EC.1	EC	50410319	FALSE	EC	Exc	NA	Exc	Exc	NA	NA	EC	EC	Exc RELN COL5A2	1	84.62696783025325	81.639972621492134	84.845995893223815	3.916666667	5	1	4	4
AAAGGGCTCTTACTGT-1-1	EC.1	EC	50410319	FALSE	EC_HC	Exc	NA	Exc	Exc	NA	NA	EC_HC	EC_HC	Exc DLC1 SNTG2	1	84.62696783025325	81.639972621492134	84.845995893223815	3.916666667	5	1	4	4
AAAGGTATCCACGGGT-1-1	EC.1	EC	50410319	FALSE	EC_HC	Exc	NA	Exc	Exc	NA	NA	EC_HC	EC_HC	Exc DLC1 SNTG2	1	84.62696783025325	81.639972621492134	84.845995893223815	3.916666667	5	1	4	4
AAAGTGACAATTAGGA-1-1	EC.1	EC	50410319	FALSE	EC_HC	Exc	NA	Exc	Exc	NA	NA	EC_HC	EC_HC	Exc DLC1 SNTG2	1	84.62696783025325	81.639972621492134	84.845995893223815	3.916666667	5	1	4	4
AAAGTGAGTATGAAAC-1-1	EC.1	EC	50410319	FALSE	HC_EC	Exc	NA	Exc	Exc	NA	NA	HC_EC	HC_EC	Exc COBLL1 UST	1	84.62696783025325	81.639972621492134	84.845995893223815	3.916666667	5	1	4	4
AAATGGAAGCCTCAGC-1-1	EC.1	EC	50410319	FALSE	EC	Exc	NA	Exc	Exc	NA	NA	EC	EC	Exc RELN COL5A2	1	84.62696783025325	81.639972621492134	84.845995893223815	3.916666667	5	1	4	4
AAATGGAGTATCATGC-1-1	EC.1	EC	50410319	FALSE	EC	Exc	NA	Exc	Exc	NA	NA	EC	EC	Exc RELN COL5A2	1	84.62696783025325	81.639972621492134	84.845995893223815	3.916666667	5	1	4	4
AAATGGATCTCGACCT-1-1	EC.1	EC	50410319	FALSE	EC_HC	Exc	NA	Exc	Exc	NA	NA	EC_HC	EC_HC	Exc DLC1 SNTG2	1	84.62696783025325	81.639972621492134	84.845995893223815	3.916666667	5	1	4	4
AACAAAGCATATCTGG-1-1	EC.1	EC	50410319	FALSE	EC	Exc	NA	Exc	Exc	NA	NA	EC	EC	Exc RELN COL5A2	1	84.62696783025325	81.639972621492134	84.845995893223815	3.916666667	5	1	4	4
AACACACTCAGCCTTC-1-1	EC.1	EC	50410319	FALSE	EC	Exc	NA	Exc	Exc	NA	NA	EC	EC	Exc TOX3 TTC6	1	84.62696783025325	81.639972621492134	84.845995893223815	3.916666667	5	1	4	4
AACAGGGAGCATCAAA-1-1	EC.1	EC	50410319	FALSE	EC	Exc	NA	Exc	Exc	NA	NA	EC	EC	Exc RELN GPC5	1	84.62696783025325	81.639972621492134	84.845995893223815	3.916666667	5	1	4	4
AACCAACAGGTCACCC-1-1	EC.1	EC	50410319	FALSE	EC	Exc	NA	Exc	Exc	NA	NA	EC	EC	Exc RELN COL5A2	1	84.62696783025325	81.639972621492134	84.845995893223815	3.916666667	5	1	4	4
AACCAACGTTGTGGCC-1-1	EC.1	EC	50410319	FALSE	EC	Exc	NA	Exc	Exc	NA	NA	EC	EC	Exc RELN COL5A2	1	84.62696783025325	81.639972621492134	84.845995893223815	3.916666667	5	1	4	4
AACCACACAGTAACAA-1-1	EC.1	EC	50410319	FALSE	EC	Exc	NA	Exc	Exc	NA	NA	EC	EC	Exc RELN COL5A2	1	84.62696783025325	81.639972621492134	84.845995893223815	3.916666667	5	1	4	4
AACCACACATGGAACG-1-1	EC.1	EC	50410319	FALSE	Exc_L2-3_LINC00507_RPL9P17	Exc	NA	Exc	Exc	L2-3	NA	L2-3	L2-3	Exc L2-3 CBLN2 LINC02306	1	84.62696783025325	81.639972621492134	84.845995893223815	3.916666667	5	1	4	4
AACCTGACAATTCTTC-1-1	EC.1	EC	50410319	FALSE	Exc_L2-3_Stressed	Exc	NA	Exc	Exc	L2-3	NA	L2-3	L2-3	Exc TOX3 INO80D	1	84.62696783025325	81.639972621492134	84.845995893223815	3.916666667	5	1	4	4
AACCTGACAGTCTTCC-1-1	EC.1	EC	50410319	FALSE	EC	Exc	NA	Exc	Exc	NA	NA	EC	EC	Exc TOX3 TTC6	1	84.62696783025325	81.639972621492134	84.845995893223815	3.916666667	5	1	4	4
AACCTGAGTCACTACA-1-1	EC.1	EC	50410319	FALSE	EC_HC	Exc	NA	Exc	Exc	NA	NA	EC_HC	EC_HC	Exc DLC1 SNTG2	1	84.62696783025325	81.639972621492134	84.845995893223815	3.916666667	5	1	4	4
AACTTCTAGGTGATCG-1-1	EC.1	EC	50410319	FALSE	EC_HC	Exc	NA	Exc	Exc	NA	NA	EC_HC	EC_HC	Exc DLC1 SNTG2	1	84.62696783025325	81.639972621492134	84.845995893223815	3.916666667	5	1	4	4
AAGAACACAGCCGGTT-1-1	EC.1	EC	50410319	FALSE	EC	Exc	NA	Exc	Exc	NA	NA	EC	EC	Exc RELN COL5A2	1	84.62696783025325	81.639972621492134	84.845995893223815	3.916666667	5	1	4	4
AAGAACATCTTGAACG-1-1	EC.1	EC	50410319	FALSE	Exc_L5_RORB_SNHG7	Exc	NA	Exc	Exc	L5	NA	L5	L5	Exc AGBL1 GPC5	1	84.62696783025325	81.639972621492134	84.845995893223815	3.916666667	5	1	4	4
AAGCATCAGCGGATCA-1-1	EC.1	EC	50410319	FALSE	Exc_L2-3_LINC00507_RPL9P17	Exc	NA	Exc	Exc	L2-3	NA	L2-3	L2-3	Exc L2-3 CBLN2 LINC02306	1	84.62696783025325	81.639972621492134	84.845995893223815	3.916666667	5	1	4	4
AAGCGAGTCTGCGTCT-1-1	EC.1	EC	50410319	FALSE	EC_HC	Exc	NA	Exc	Exc	NA	NA	EC_HC	EC_HC	Exc DLC1 SNTG2	1	84.62696783025325	81.639972621492134	84.845995893223815	3.916666667	5	1	4	4
AAGTACCTCGTTCTAT-1-1	EC.1	EC	50410319	FALSE	EC	Exc	NA	Exc	Exc	NA	NA	EC	EC	Exc TOX3 TTC6	1	84.62696783025325	81.639972621492134	84.845995893223815	3.916666667	5	1	4	4
AAGTCGTTCGCAACAT-1-1	EC.1	EC	50410319	FALSE	EC	Exc	NA	Exc	Exc	NA	NA	EC	EC	Exc RELN COL5A2	1	84.62696783025325	81.639972621492134	84.845995893223815	3.916666667	5	1	4	4
AAGTGAATCCCATACC-1-1	EC.1	EC	50410319	FALSE	Exc_L2-3_Stressed	Exc	NA	Exc	Exc	L2-3	NA	L2-3	L2-3	Exc TOX3 INO80D	1	84.62696783025325	81.639972621492134	84.845995893223815	3.916666667	5	1	4	4
AAGTTCGTCTAGGCCG-1-1	EC.1	EC	50410319	FALSE	EC	Exc	NA	Exc	Exc	NA	NA	EC	EC	Exc RELN COL5A2	1	84.62696783025325	81.639972621492134	84.845995893223815	3.916666667	5	1	4	4
AATCACGCACCCTCTA-1-1	EC.1	EC	50410319	FALSE	EC_HC	Exc	NA	Exc	Exc	NA	NA	EC_HC	EC_HC	Exc DLC1 SNTG2	1	84.62696783025325	81.639972621492134	84.845995893223815	3.916666667	5	1	4	4
AATCACGGTGGGTATG-1-1	EC.1	EC	50410319	FALSE	EC_HC	Exc	NA	Exc	Exc	NA	NA	EC_HC	EC_HC	Exc DLC1 SNTG2	1	84.62696783025325	81.639972621492134	84.845995893223815	3.916666667	5	1	4	4
AATGCCAGTTGCCGAC-1-1	EC.1	EC	50410319	FALSE	EC_HC	Exc	NA	Exc	Exc	NA	NA	EC_HC	EC_HC	Exc DLC1 SNTG2	1	84.62696783025325	81.639972621492134	84.845995893223815	3.916666667	5	1	4	4
AATGGAAAGTAAGCAT-1-1	EC.1	EC	50410319	FALSE	EC	Exc	NA	Exc	Exc	NA	NA	EC	EC	Exc RELN COL5A2	1	84.62696783025325	81.639972621492134	84.845995893223815	3.916666667	5	1	4	4
ACAAAGAAGACATCCT-1-1	EC.1	EC	50410319	FALSE	Exc_L5_RORB_SNHG7	Exc	NA	Exc	Exc	L5	NA	L5	L5	Exc AGBL1 GPC5	1	84.62696783025325	81.639972621492134	84.845995893223815	3.916666667	5	1	4	4
ACAAGCTGTTAACCTG-1-1	EC.1	EC	50410319	FALSE	Ex-NRGN	Exc	NA	Exc	Exc	NA	NA	NRGN	NRGN	Exc NRGN	1	84.62696783025325	81.639972621492134	84.845995893223815	3.916666667	5	1	4	4
ACACCAAGTTCCGCAG-1-1	EC.1	EC	50410319	FALSE	EC	Exc	NA	Exc	Exc	NA	NA	EC	EC	Exc RELN COL5A2	1	84.62696783025325	81.639972621492134	84.845995893223815	3.916666667	5	1	4	4
ACACTGACACTCCGGA-1-1	EC.1	EC	50410319	FALSE	Exc_L2-3_LINC00507_RPL9P17	Exc	NA	Exc	Exc	L2-3	NA	L2-3	L2-3	Exc L2-3 CBLN2 LINC02306	1	84.62696783025325	81.639972621492134	84.845995893223815	3.916666667	5	1	4	4
ACCACAACAGTGAGCA-1-1	EC.1	EC	50410319	FALSE	EC_HC	Exc	NA	Exc	Exc	NA	NA	EC_HC	EC_HC	Exc DLC1 SNTG2	1	84.62696783025325	81.639972621492134	84.845995893223815	3.916666667	5	1	4	4
ACCTACCTCATTTGGG-1-1	EC.1	EC	50410319	FALSE	Exc_L5_RORB_SNHG7	Exc	NA	Exc	Exc	L5	NA	L5	L5	Exc AGBL1 GPC5	1	84.62696783025325	81.639972621492134	84.845995893223815	3.916666667	5	1	4	4
ACGATCAAGGTTAGTA-1-1	EC.1	EC	50410319	FALSE	EC_HC	Exc	NA	Exc	Exc	NA	NA	EC_HC	EC_HC	Exc DLC1 SNTG2	1	84.62696783025325	81.639972621492134	84.845995893223815	3.916666667	5	1	4	4
ACGATCACACTTGAAC-1-1	EC.1	EC	50410319	FALSE	EC	Exc	NA	Exc	Exc	NA	NA	EC	EC	Exc TOX3 TTC6	1	84.62696783025325	81.639972621492134	84.845995893223815	3.916666667	5	1	4	4
ACGATGTGTATGGAAT-1-1	EC.1	EC	50410319	FALSE	EC_HC	Exc	NA	Exc	Exc	NA	NA	EC_HC	EC_HC	Exc DLC1 SNTG2	1	84.62696783025325	81.639972621492134	84.845995893223815	3.916666667	5	1	4	4
ACGATGTTCGCGTCGA-1-1	EC.1	EC	50410319	FALSE	EC_HC	Exc	NA	Exc	Exc	NA	NA	EC_HC	EC_HC	Exc DLC1 SNTG2	1	84.62696783025325	81.639972621492134	84.845995893223815	3.916666667	5	1	4	4
ACGCACGCAATGAACA-1-1	EC.1	EC	50410319	FALSE	EC	Exc	NA	Exc	Exc	NA	NA	EC	EC	Exc RELN COL5A2	1	84.62696783025325	81.639972621492134	84.845995893223815	3.916666667	5	1	4	4
ACGTAACCACGGAAGT-1-1	EC.1	EC	50410319	FALSE	EC_HC	Exc	NA	Exc	Exc	NA	NA	EC_HC	EC_HC	Exc DLC1 SNTG2	1	84.62696783025325	81.639972621492134	84.845995893223815	3.916666667	5	1	4	4
ACGTAACTCGCTTAAG-1-1	EC.1	EC	50410319	FALSE	EC_HC	Exc	NA	Exc	Exc	NA	NA	EC_HC	EC_HC	Exc DLC1 SNTG2	1	84.62696783025325	81.639972621492134	84.845995893223815	3.916666667	5	1	4	4
ACGTACAGTTAAGGAT-1-1	EC.1	EC	50410319	FALSE	Exc_L6_THEMIS_LINC00343	Exc	NA	Exc	Exc	L6	NA	L6	L6	Exc L6 THEMIS NFIA	1	84.62696783025325	81.639972621492134	84.845995893223815	3.916666667	5	1	4	4
ACGTACATCTCTGCTG-1-1	EC.1	EC	50410319	FALSE	HC_EC	Exc	NA	Exc	Exc	NA	NA	HC_EC	HC_EC	Exc COBLL1 UST	1	84.62696783025325	81.639972621492134	84.845995893223815	3.916666667	5	1	4	4
ACGTAGTCACAGGATG-1-1	EC.1	EC	50410319	FALSE	EC_HC	Exc	NA	Exc	Exc	NA	NA	EC_HC	EC_HC	Exc DLC1 SNTG2	1	84.62696783025325	81.639972621492134	84.845995893223815	3.916666667	5	1	4	4
ACGTAGTTCGACGTCG-1-1	EC.1	EC	50410319	FALSE	EC	Exc	NA	Exc	Exc	NA	NA	EC	EC	Exc RELN COL5A2	1	84.62696783025325	81.639972621492134	84.845995893223815	3.916666667	5	1	4	4
ACGTAGTTCTACTCAT-1-1	EC.1	EC	50410319	FALSE	EC	Exc	NA	Exc	Exc	NA	NA	EC	EC	Exc RELN COL5A2	1	84.62696783025325	81.639972621492134	84.845995893223815	3.916666667	5	1	4	4
ACTACGACACGACAAG-1-1	EC.1	EC	50410319	FALSE	EC	Exc	NA	Exc	Exc	NA	NA	EC	EC	Exc RELN COL5A2	1	84.62696783025325	81.639972621492134	84.845995893223815	3.916666667	5	1	4	4
ACTACGATCGACACCG-1-1	EC.1	EC	50410319	FALSE	EC_HC	Exc	NA	Exc	Exc	NA	NA	EC_HC	EC_HC	Exc DLC1 SNTG2	1	84.62696783025325	81.639972621492134	84.845995893223815	3.916666667	5	1	4	4
ACTATCTAGTAGACCG-1-1	EC.1	EC	50410319	FALSE	EC_HC	Exc	NA	Exc	Exc	NA	NA	EC_HC	EC_HC	Exc DLC1 SNTG2	1	84.62696783025325	81.639972621492134	84.845995893223815	3.916666667	5	1	4	4
ACTATGGGTAAGGCTG-1-1	EC.1	EC	50410319	FALSE	Exc_L2-3_LINC00507_RPL9P17	Exc	NA	Exc	Exc	L2-3	NA	L2-3	L2-3	Exc L2-3 CBLN2 LINC02306	1	84.62696783025325	81.639972621492134	84.845995893223815	3.916666667	5	1	4	4
ACTATGGGTCATGACT-1-1	EC.1	EC	50410319	FALSE	Exc_L6_THEMIS_LINC00343	Exc	NA	Exc	Exc	L6	NA	L6	L6	Exc L6 THEMIS NFIA	1	84.62696783025325	81.639972621492134	84.845995893223815	3.916666667	5	1	4	4
ACTCCCAAGACGCATG-1-1	EC.1	EC	50410319	FALSE	Exc_L5_RORB_SNHG7	Exc	NA	Exc	Exc	L5	NA	L5	L5	Exc AGBL1 GPC5	1	84.62696783025325	81.639972621492134	84.845995893223815	3.916666667	5	1	4	4
ACTGATGAGTCAAGCG-1-1	EC.1	EC	50410319	FALSE	EC	Exc	NA	Exc	Exc	NA	NA	EC	EC	Exc TOX3 TTC6	1	84.62696783025325	81.639972621492134	84.845995893223815	3.916666667	5	1	4	4
ACTGTCCTCCGAGAAG-1-1	EC.1	EC	50410319	FALSE	Exc_L4-5_RORB_RPL31P31	Exc	NA	Exc	Exc	L4-5	NA	L4-5	L4-5	Exc L4-5 RORB IL1RAPL2	1	84.62696783025325	81.639972621492134	84.845995893223815	3.916666667	5	1	4	4
ACTGTGACAGTCGCTG-1-1	EC.1	EC	50410319	FALSE	Exc_L2-3_LINC00507_RPL9P17	Exc	NA	Exc	Exc	L2-3	NA	L2-3	L2-3	Exc L2-3 CBLN2 LINC02306	1	84.62696783025325	81.639972621492134	84.845995893223815	3.916666667	5	1	4	4
ACTTATCCAGCGTGCT-1-1	EC.1	EC	50410319	FALSE	Exc_L6_THEMIS_LINC00343	Exc	NA	Exc	Exc	L6	NA	L6	L6	Exc L6 THEMIS NFIA	1	84.62696783025325	81.639972621492134	84.845995893223815	3.916666667	5	1	4	4
ACTTATCTCGGACCAC-1-1	EC.1	EC	50410319	FALSE	Exc_L5_RORB_SNHG7	Exc	NA	Exc	Exc	L5	NA	L5	L5	Exc AGBL1 GPC5	1	84.62696783025325	81.639972621492134	84.845995893223815	3.916666667	5	1	4	4
ACTTTCACATCGATCA-1-1	EC.1	EC	50410319	FALSE	EC	Exc	NA	Exc	Exc	NA	NA	EC	EC	Exc RELN COL5A2	1	84.62696783025325	81.639972621492134	84.845995893223815	3.916666667	5	1	4	4
AGAACAAGTCTTGCGG-1-1	EC.1	EC	50410319	FALSE	L6b	Exc	NA	Exc	Exc	L6b	NA	L6b	L6b	Exc L6b	1	84.62696783025325	81.639972621492134	84.845995893223815	3.916666667	5	1	4	4
AGAACCTCACTCCACT-1-1	EC.1	EC	50410319	FALSE	EC	Exc	NA	Exc	Exc	NA	NA	EC	EC	Exc TOX3 TTC6	1	84.62696783025325	81.639972621492134	84.845995893223815	3.916666667	5	1	4	4
AGAAGCGTCTACCCAC-1-1	EC.1	EC	50410319	FALSE	EC	Exc	NA	Exc	Exc	NA	NA	EC	EC	Exc RELN COL5A2	1	84.62696783025325	81.639972621492134	84.845995893223815	3.916666667	5	1	4	4
AGAAGTATCTCCGATC-1-1	EC.1	EC	50410319	FALSE	EC_HC	Exc	NA	Exc	Exc	NA	NA	EC_HC	EC_HC	Exc DLC1 SNTG2	1	84.62696783025325	81.639972621492134	84.845995893223815	3.916666667	5	1	4	4
AGACAAAAGATTCGAA-1-1	EC.1	EC	50410319	FALSE	EC	Exc	NA	Exc	Exc	NA	NA	EC	EC	Exc TOX3 TTC6	1	84.62696783025325	81.639972621492134	84.845995893223815	3.916666667	5	1	4	4
AGACAGGAGTATAGGT-1-1	EC.1	EC	50410319	FALSE	EC	Exc	NA	Exc	Exc	NA	NA	EC	EC	Exc TOX3 TTC6	1	84.62696783025325	81.639972621492134	84.845995893223815	3.916666667	5	1	4	4
AGACCCGCAGGTCAAG-1-1	EC.1	EC	50410319	FALSE	EC_HC	Exc	NA	Exc	Exc	NA	NA	EC_HC	EC_HC	Exc DLC1 SNTG2	1	84.62696783025325	81.639972621492134	84.845995893223815	3.916666667	5	1	4	4
AGAGCAGTCACCTGGG-1-1	EC.1	EC	50410319	FALSE	EC_HC	Exc	NA	Exc	Exc	NA	NA	EC_HC	EC_HC	Exc DLC1 SNTG2	1	84.62696783025325	81.639972621492134	84.845995893223815	3.916666667	5	1	4	4
AGAGCCCGTTGAGTCT-1-1	EC.1	EC	50410319	FALSE	EC_HC	Exc	NA	Exc	Exc	NA	NA	EC_HC	EC_HC	Exc DLC1 SNTG2	1	84.62696783025325	81.639972621492134	84.845995893223815	3.916666667	5	1	4	4
AGATCCAAGCCATATC-1-1	EC.1	EC	50410319	FALSE	EC	Exc	NA	Exc	Exc	NA	NA	EC	EC	Exc RELN COL5A2	1	84.62696783025325	81.639972621492134	84.845995893223815	3.916666667	5	1	4	4
AGATCGTAGAATCGCG-1-1	EC.1	EC	50410319	FALSE	EC_HC	Exc	NA	Exc	Exc	NA	NA	EC_HC	EC_HC	Exc DLC1 SNTG2	1	84.62696783025325	81.639972621492134	84.845995893223815	3.916666667	5	1	4	4
AGATGAATCTAGATCG-1-1	EC.1	EC	50410319	FALSE	EC	Exc	NA	Exc	Exc	NA	NA	EC	EC	Exc TOX3 TTC6	1	84.62696783025325	81.639972621492134	84.845995893223815	3.916666667	5	1	4	4
AGCATCACACCTTCCA-1-1	EC.1	EC	50410319	FALSE	EC_HC	Exc	NA	Exc	Exc	NA	NA	EC_HC	EC_HC	Exc DLC1 SNTG2	1	84.62696783025325	81.639972621492134	84.845995893223815	3.916666667	5	1	4	4
AGCCAATGTATGAAAC-1-1	EC.1	EC	50410319	FALSE	EC	Exc	NA	Exc	Exc	NA	NA	EC	EC	Exc RELN COL5A2	1	84.62696783025325	81.639972621492134	84.845995893223815	3.916666667	5	1	4	4
AGCCACGGTCCGGTGT-1-1	EC.1	EC	50410319	FALSE	EC	Exc	NA	Exc	Exc	NA	NA	EC	EC	Exc RELN GPC5	1	84.62696783025325	81.639972621492134	84.845995893223815	3.916666667	5	1	4	4
AGCCAGCAGAATCGCG-1-1	EC.1	EC	50410319	FALSE	EC	Exc	NA	Exc	Exc	NA	NA	EC	EC	Exc RELN COL5A2	1	84.62696783025325	81.639972621492134	84.845995893223815	3.916666667	5	1	4	4
AGGAAATCAAGCCCAC-1-1	EC.1	EC	50410319	FALSE	EC	Exc	NA	Exc	Exc	NA	NA	EC	EC	Exc TOX3 TTC6	1	84.62696783025325	81.639972621492134	84.845995893223815	3.916666667	5	1	4	4
AGGAAATGTTGAATCC-1-1	EC.1	EC	50410319	FALSE	Exc_L2-3_LINC00507_RPL9P17	Exc	NA	Exc	Exc	L2-3	NA	L2-3	L2-3	Exc L2-3 CBLN2 LINC02306	1	84.62696783025325	81.639972621492134	84.845995893223815	3.916666667	5	1	4	4
AGGACGAGTGACATCT-1-1	EC.1	EC	50410319	FALSE	EC_HC	Exc	NA	Exc	Exc	NA	NA	EC_HC	EC_HC	Exc DLC1 SNTG2	1	84.62696783025325	81.639972621492134	84.845995893223815	3.916666667	5	1	4	4
AGGACTTGTGGGATTG-1-1	EC.1	EC	50410319	FALSE	EC_HC	Exc	NA	Exc	Exc	NA	NA	EC_HC	EC_HC	Exc DLC1 SNTG2	1	84.62696783025325	81.639972621492134	84.845995893223815	3.916666667	5	1	4	4
AGGACTTTCTGCGATA-1-1	EC.1	EC	50410319	FALSE	Exc_L5_RORB_SNHG7	Exc	NA	Exc	Exc	L5	NA	L5	L5	Exc AGBL1 GPC5	1	84.62696783025325	81.639972621492134	84.845995893223815	3.916666667	5	1	4	4
AGGATAAAGCGTTCAT-1-1	EC.1	EC	50410319	FALSE	Exc_L5_RORB_SNHG7	Exc	NA	Exc	Exc	L5	NA	L5	L5	Exc AGBL1 GPC5	1	84.62696783025325	81.639972621492134	84.845995893223815	3.916666667	5	1	4	4
AGGGAGTGTTCGTGCG-1-1	EC.1	EC	50410319	FALSE	EC_HC	Exc	NA	Exc	Exc	NA	NA	EC_HC	EC_HC	Exc DLC1 SNTG2	1	84.62696783025325	81.639972621492134	84.845995893223815	3.916666667	5	1	4	4
AGGGCCTGTGGGTATG-1-1	EC.1	EC	50410319	FALSE	L6b	Exc	NA	Exc	Exc	L6b	NA	L6b	L6b	Exc L6b	1	84.62696783025325	81.639972621492134	84.845995893223815	3.916666667	5	1	4	4
AGGGTCCTCTGAATGC-1-1	EC.1	EC	50410319	FALSE	EC_HC	Exc	NA	Exc	Exc	NA	NA	EC_HC	EC_HC	Exc DLC1 SNTG2	1	84.62696783025325	81.639972621492134	84.845995893223815	3.916666667	5	1	4	4
AGGGTTTTCTAAGAAG-1-1	EC.1	EC	50410319	FALSE	EC_HC	Exc	NA	Exc	Exc	NA	NA	EC_HC	EC_HC	Exc DLC1 SNTG2	1	84.62696783025325	81.639972621492134	84.845995893223815	3.916666667	5	1	4	4
AGGGTTTTCTCGGCTT-1-1	EC.1	EC	50410319	FALSE	EC_HC	Exc	NA	Exc	Exc	NA	NA	EC_HC	EC_HC	Exc DLC1 SNTG2	1	84.62696783025325	81.639972621492134	84.845995893223815	3.916666667	5	1	4	4
AGGTCATTCCTCAGAA-1-1	EC.1	EC	50410319	FALSE	Exc_L5_RORB_SNHG7	Exc	NA	Exc	Exc	L5	NA	L5	L5	Exc AGBL1 GPC5	1	84.62696783025325	81.639972621492134	84.845995893223815	3.916666667	5	1	4	4
AGGTCTATCATCACCC-1-1	EC.1	EC	50410319	FALSE	EC_HC	Exc	NA	Exc	Exc	NA	NA	EC_HC	EC_HC	Exc DLC1 SNTG2	1	84.62696783025325	81.639972621492134	84.845995893223815	3.916666667	5	1	4	4
AGGTTGTCACGATTCA-1-1	EC.1	EC	50410319	FALSE	EC	Exc	NA	Exc	Exc	NA	NA	EC	EC	Exc TOX3 TTC6	1	84.62696783025325	81.639972621492134	84.845995893223815	3.916666667	5	1	4	4
AGTAACCTCTCCAATT-1-1	EC.1	EC	50410319	FALSE	EC	Exc	NA	Exc	Exc	NA	NA	EC	EC	Exc RELN COL5A2	1	84.62696783025325	81.639972621492134	84.845995893223815	3.916666667	5	1	4	4
AGTACTGGTTCTCACC-1-1	EC.1	EC	50410319	FALSE	EC	Exc	NA	Exc	Exc	NA	NA	EC	EC	Exc TOX3 TTC6	1	84.62696783025325	81.639972621492134	84.845995893223815	3.916666667	5	1	4	4
AGTGACTCAAGTGGTG-1-1	EC.1	EC	50410319	FALSE	EC_HC	Exc	NA	Exc	Exc	NA	NA	EC_HC	EC_HC	Exc DLC1 SNTG2	1	84.62696783025325	81.639972621492134	84.845995893223815	3.916666667	5	1	4	4
AGTGATCTCTTGCAAG-1-1	EC.1	EC	50410319	FALSE	EC_HC	Exc	NA	Exc	Exc	NA	NA	EC_HC	EC_HC	Exc DLC1 SNTG2	1	84.62696783025325	81.639972621492134	84.845995893223815	3.916666667	5	1	4	4
AGTTCCCGTAACAGGC-1-1	EC.1	EC	50410319	FALSE	EC	Exc	NA	Exc	Exc	NA	NA	EC	EC	Exc RELN COL5A2	1	84.62696783025325	81.639972621492134	84.845995893223815	3.916666667	5	1	4	4
AGTTCGAGTGTCTTAG-1-1	EC.1	EC	50410319	FALSE	EC_HC	Exc	NA	Exc	Exc	NA	NA	EC_HC	EC_HC	Exc DLC1 SNTG2	1	84.62696783025325	81.639972621492134	84.845995893223815	3.916666667	5	1	4	4
ATACCTTGTGGAAATT-1-1	EC.1	EC	50410319	FALSE	EC_HC	Exc	NA	Exc	Exc	NA	NA	EC_HC	EC_HC	Exc DLC1 SNTG2	1	84.62696783025325	81.639972621492134	84.845995893223815	3.916666667	5	1	4	4
ATACTTCCAGAGAATT-1-1	EC.1	EC	50410319	FALSE	EC_HC	Exc	NA	Exc	Exc	NA	NA	EC_HC	EC_HC	Exc DLC1 SNTG2	1	84.62696783025325	81.639972621492134	84.845995893223815	3.916666667	5	1	4	4
ATACTTCCATGTCTAG-1-1	EC.1	EC	50410319	FALSE	EC_HC	Exc	NA	Exc	Exc	NA	NA	EC_HC	EC_HC	Exc DLC1 SNTG2	1	84.62696783025325	81.639972621492134	84.845995893223815	3.916666667	5	1	4	4
ATAGGCTTCCGCGGAT-1-1	EC.1	EC	50410319	FALSE	EC_HC	Exc	NA	Exc	Exc	NA	NA	EC_HC	EC_HC	Exc DLC1 SNTG2	1	84.62696783025325	81.639972621492134	84.845995893223815	3.916666667	5	1	4	4
ATCACAGGTTATTCCT-1-1	EC.1	EC	50410319	FALSE	EC_HC	Exc	NA	Exc	Exc	NA	NA	EC_HC	EC_HC	Exc DLC1 SNTG2	1	84.62696783025325	81.639972621492134	84.845995893223815	3.916666667	5	1	4	4
ATCATTCTCCTAAACG-1-1	EC.1	EC	50410319	FALSE	EC_HC	Exc	NA	Exc	Exc	NA	NA	EC_HC	EC_HC	Exc DLC1 SNTG2	1	84.62696783025325	81.639972621492134	84.845995893223815	3.916666667	5	1	4	4
ATCCACCGTGGTTCTA-1-1	EC.1	EC	50410319	FALSE	EC_HC	Exc	NA	Exc	Exc	NA	NA	EC_HC	EC_HC	Exc DLC1 SNTG2	1	84.62696783025325	81.639972621492134	84.845995893223815	3.916666667	5	1	4	4
ATCCATTTCCGTGCGA-1-1	EC.1	EC	50410319	FALSE	EC_HC	Exc	NA	Exc	Exc	NA	NA	EC_HC	EC_HC	Exc DLC1 SNTG2	1	84.62696783025325	81.639972621492134	84.845995893223815	3.916666667	5	1	4	4
ATCCTATAGCTGGAGT-1-1	EC.1	EC	50410319	FALSE	EC_HC	Exc	NA	Exc	Exc	NA	NA	EC_HC	EC_HC	Exc DLC1 SNTG2	1	84.62696783025325	81.639972621492134	84.845995893223815	3.916666667	5	1	4	4
ATCGATGTCGAAGTGG-1-1	EC.1	EC	50410319	FALSE	EC	Exc	NA	Exc	Exc	NA	NA	EC	EC	Exc RELN COL5A2	1	84.62696783025325	81.639972621492134	84.845995893223815	3.916666667	5	1	4	4
ATCGCCTGTGATGAAT-1-1	EC.1	EC	50410319	FALSE	EC	Exc	NA	Exc	Exc	NA	NA	EC	EC	Exc RELN COL5A2	1	84.62696783025325	81.639972621492134	84.845995893223815	3.916666667	5	1	4	4
ATCGCCTTCTTCGCTG-1-1	EC.1	EC	50410319	FALSE	EC_HC	Exc	NA	Exc	Exc	NA	NA	EC_HC	EC_HC	Exc DLC1 SNTG2	1	84.62696783025325	81.639972621492134	84.845995893223815	3.916666667	5	1	4	4
ATCGGATCAATCGTCA-1-1	EC.1	EC	50410319	FALSE	L6b	Exc	NA	Exc	Exc	L6b	NA	L6b	L6b	Exc L6b	1	84.62696783025325	81.639972621492134	84.845995893223815	3.916666667	5	1	4	4
ATCGTAGAGTGGAAAG-1-1	EC.1	EC	50410319	FALSE	EC	Exc	NA	Exc	Exc	NA	NA	EC	EC	Exc RELN COL5A2	1	84.62696783025325	81.639972621492134	84.845995893223815	3.916666667	5	1	4	4
ATCGTCCAGCAGGTCA-1-1	EC.1	EC	50410319	FALSE	Exc_L6_CT	Exc	NA	Exc	Exc	L6	NA	L6	L6	Exc L6 CT	1	84.62696783025325	81.639972621492134	84.845995893223815	3.916666667	5	1	4	4
ATCGTGAGTGAGTGAC-1-1	EC.1	EC	50410319	FALSE	Exc_L2-3_Stressed	Exc	NA	Exc	Exc	L2-3	NA	L2-3	L2-3	Exc TOX3 INO80D	1	84.62696783025325	81.639972621492134	84.845995893223815	3.916666667	5	1	4	4
ATGAGGGCAGAGGGTT-1-1	EC.1	EC	50410319	FALSE	Exc_L5_RORB_SNHG7	Exc	NA	Exc	Exc	L5	NA	L5	L5	Exc L4-5 RORB IL1RAPL2	1	84.62696783025325	81.639972621492134	84.845995893223815	3.916666667	5	1	4	4
ATGGAGGCACACGCCA-1-1	EC.1	EC	50410319	FALSE	EC_HC	Exc	NA	Exc	Exc	NA	NA	EC_HC	EC_HC	Exc DLC1 SNTG2	1	84.62696783025325	81.639972621492134	84.845995893223815	3.916666667	5	1	4	4
ATGGAGGTCCATCTGC-1-1	EC.1	EC	50410319	FALSE	EC	Exc	NA	Exc	Exc	NA	NA	EC	EC	Exc TOX3 TTC6	1	84.62696783025325	81.639972621492134	84.845995893223815	3.916666667	5	1	4	4
ATGGATCAGAAGCGCT-1-1	EC.1	EC	50410319	FALSE	EC_HC	Exc	NA	Exc	Exc	NA	NA	EC_HC	EC_HC	Exc DLC1 SNTG2	1	84.62696783025325	81.639972621492134	84.845995893223815	3.916666667	5	1	4	4
ATGGATCGTATAGGAT-1-1	EC.1	EC	50410319	FALSE	EC	Exc	NA	Exc	Exc	NA	NA	EC	EC	Exc TOX3 TTC6	1	84.62696783025325	81.639972621492134	84.845995893223815	3.916666667	5	1	4	4
ATGTCCCCACATTCGA-1-1	EC.1	EC	50410319	FALSE	EC_HC	Exc	NA	Exc	Exc	NA	NA	EC_HC	EC_HC	Exc DLC1 SNTG2	1	84.62696783025325	81.639972621492134	84.845995893223815	3.916666667	5	1	4	4
ATTCACTGTCGTATTG-1-1	EC.1	EC	50410319	FALSE	EC	Exc	NA	Exc	Exc	NA	NA	EC	EC	Exc RELN COL5A2	1	84.62696783025325	81.639972621492134	84.845995893223815	3.916666667	5	1	4	4
ATTCACTGTGCTTATG-1-1	EC.1	EC	50410319	FALSE	Exc_L2-3_LINC00507_RPL9P17	Exc	NA	Exc	Exc	L2-3	NA	L2-3	L2-3	Exc L2-3 CBLN2 LINC02306	1	84.62696783025325	81.639972621492134	84.845995893223815	3.916666667	5	1	4	4
ATTCATCTCCATTCGC-1-1	EC.1	EC	50410319	FALSE	EC	Exc	NA	Exc	Exc	NA	NA	EC	EC	Exc RELN COL5A2	1	84.62696783025325	81.639972621492134	84.845995893223815	3.916666667	5	1	4	4
ATTCCTAGTCACTTAG-1-1	EC.1	EC	50410319	FALSE	EC	Exc	NA	Exc	Exc	NA	NA	EC	EC	Exc RELN COL5A2	1	84.62696783025325	81.639972621492134	84.845995893223815	3.916666667	5	1	4	4
ATTCGTTTCCTTATGT-1-1	EC.1	EC	50410319	FALSE	EC	Exc	NA	Exc	Exc	NA	NA	EC	EC	Exc RELN COL5A2	1	84.62696783025325	81.639972621492134	84.845995893223815	3.916666667	5	1	4	4
ATTCTACAGCAATTAG-1-1	EC.1	EC	50410319	FALSE	EC_HC	Exc	NA	Exc	Exc	NA	NA	EC_HC	EC_HC	Exc DLC1 SNTG2	1	84.62696783025325	81.639972621492134	84.845995893223815	3.916666667	5	1	4	4
ATTCTTGAGAGGTCAC-1-1	EC.1	EC	50410319	FALSE	EC	Exc	NA	Exc	Exc	NA	NA	EC	EC	Exc RELN COL5A2	1	84.62696783025325	81.639972621492134	84.845995893223815	3.916666667	5	1	4	4
ATTTACCTCAGGGTAG-1-1	EC.1	EC	50410319	FALSE	EC	Exc	NA	Exc	Exc	NA	NA	EC	EC	Exc TOX3 TTC6	1	84.62696783025325	81.639972621492134	84.845995893223815	3.916666667	5	1	4	4
ATTTACCTCTCTTAAC-1-1	EC.1	EC	50410319	FALSE	EC	Exc	NA	Exc	Exc	NA	NA	EC	EC	Exc RELN COL5A2	1	84.62696783025325	81.639972621492134	84.845995893223815	3.916666667	5	1	4	4
CAACCAACAGGCCTGT-1-1	EC.1	EC	50410319	FALSE	EC_HC	Exc	NA	Exc	Exc	NA	NA	EC_HC	EC_HC	Exc DLC1 SNTG2	1	84.62696783025325	81.639972621492134	84.845995893223815	3.916666667	5	1	4	4
CAACCTCAGAGCTGCA-1-1	EC.1	EC	50410319	FALSE	EC_HC	Exc	NA	Exc	Exc	NA	NA	EC_HC	EC_HC	Exc DLC1 SNTG2	1	84.62696783025325	81.639972621492134	84.845995893223815	3.916666667	5	1	4	4
CAAGAGGAGTACTCGT-1-1	EC.1	EC	50410319	FALSE	EC	Exc	NA	Exc	Exc	NA	NA	EC	EC	Exc RELN COL5A2	1	84.62696783025325	81.639972621492134	84.845995893223815	3.916666667	5	1	4	4
CAATACGAGGGCCTCT-1-1	EC.1	EC	50410319	FALSE	EC_HC	Exc	NA	Exc	Exc	NA	NA	EC_HC	EC_HC	Exc DLC1 SNTG2	1	84.62696783025325	81.639972621492134	84.845995893223815	3.916666667	5	1	4	4
CAATACGCAAAGCGTG-1-1	EC.1	EC	50410319	FALSE	EC_HC	Exc	NA	Exc	Exc	NA	NA	EC_HC	EC_HC	Exc DLC1 SNTG2	1	84.62696783025325	81.639972621492134	84.845995893223815	3.916666667	5	1	4	4
CAATCGAGTGGCTGCT-1-1	EC.1	EC	50410319	FALSE	EC_HC	Exc	NA	Exc	Exc	NA	NA	EC_HC	EC_HC	Exc DLC1 SNTG2	1	84.62696783025325	81.639972621492134	84.845995893223815	3.916666667	5	1	4	4
CAATGACTCAATCTCT-1-1	EC.1	EC	50410319	FALSE	EC_HC	Exc	NA	Exc	Exc	NA	NA	EC_HC	EC_HC	Exc DLC1 SNTG2	1	84.62696783025325	81.639972621492134	84.845995893223815	3.916666667	5	1	4	4
CACACAAGTCCAAAGG-1-1	EC.1	EC	50410319	FALSE	EC_HC	Exc	NA	Exc	Exc	NA	NA	EC_HC	EC_HC	Exc DLC1 SNTG2	1	84.62696783025325	81.639972621492134	84.845995893223815	3.916666667	5	1	4	4
CACAGGCCACGGCTAC-1-1	EC.1	EC	50410319	FALSE	EC	Exc	NA	Exc	Exc	NA	NA	EC	EC	Exc RELN COL5A2	1	84.62696783025325	81.639972621492134	84.845995893223815	3.916666667	5	1	4	4
CACATGAGTGACACGA-1-1	EC.1	EC	50410319	FALSE	EC_HC	Exc	NA	Exc	Exc	NA	NA	EC_HC	EC_HC	Exc DLC1 SNTG2	1	84.62696783025325	81.639972621492134	84.845995893223815	3.916666667	5	1	4	4
CACCGTTAGGTCTGGA-1-1	EC.1	EC	50410319	FALSE	EC_HC	Exc	NA	Exc	Exc	NA	NA	EC_HC	EC_HC	Exc DLC1 SNTG2	1	84.62696783025325	81.639972621492134	84.845995893223815	3.916666667	5	1	4	4
CACCGTTTCTTAGCAG-1-1	EC.1	EC	50410319	FALSE	EC	Exc	NA	Exc	Exc	NA	NA	EC	EC	Exc RELN COL5A2	1	84.62696783025325	81.639972621492134	84.845995893223815	3.916666667	5	1	4	4
CACGGGTCAAGAAATC-1-1	EC.1	EC	50410319	FALSE	EC_HC	Exc	NA	Exc	Exc	NA	NA	EC_HC	EC_HC	Exc SOX11 NCKAP5	1	84.62696783025325	81.639972621492134	84.845995893223815	3.916666667	5	1	4	4
CACGGGTTCAAACGTC-1-1	EC.1	EC	50410319	FALSE	EC_HC	Exc	NA	Exc	Exc	NA	NA	EC_HC	EC_HC	Exc TOX3 POSTN	1	84.62696783025325	81.639972621492134	84.845995893223815	3.916666667	5	1	4	4
CACGTTCAGATTAGTG-1-1	EC.1	EC	50410319	FALSE	EC_HC	Exc	NA	Exc	Exc	NA	NA	EC_HC	EC_HC	Exc DLC1 SNTG2	1	84.62696783025325	81.639972621492134	84.845995893223815	3.916666667	5	1	4	4
CACGTTCTCGTTACCC-1-1	EC.1	EC	50410319	FALSE	Exc_L2-3_LINC00507_RPL9P17	Exc	NA	Exc	Exc	L2-3	NA	L2-3	L2-3	Exc L2-3 CBLN2 LINC02306	1	84.62696783025325	81.639972621492134	84.845995893223815	3.916666667	5	1	4	4
CACTAAGTCGTGTGGC-1-1	EC.1	EC	50410319	FALSE	EC_HC	Exc	NA	Exc	Exc	NA	NA	EC_HC	EC_HC	Exc DLC1 SNTG2	1	84.62696783025325	81.639972621492134	84.845995893223815	3.916666667	5	1	4	4
CACTGAACAATGCTCA-1-1	EC.1	EC	50410319	FALSE	EC	Exc	NA	Exc	Exc	NA	NA	EC	EC	Exc RELN COL5A2	1	84.62696783025325	81.639972621492134	84.845995893223815	3.916666667	5	1	4	4
CACTGTCAGTGCGACA-1-1	EC.1	EC	50410319	FALSE	EC	Exc	NA	Exc	Exc	NA	NA	EC	EC	Exc RELN COL5A2	1	84.62696783025325	81.639972621492134	84.845995893223815	3.916666667	5	1	4	4
CAGCACGCATCCTAAG-1-1	EC.1	EC	50410319	FALSE	EC	Exc	NA	Exc	Exc	NA	NA	EC	EC	Exc RELN COL5A2	1	84.62696783025325	81.639972621492134	84.845995893223815	3.916666667	5	1	4	4
CAGCACGTCGTTATCT-1-1	EC.1	EC	50410319	FALSE	EC_HC	Exc	NA	Exc	Exc	NA	NA	EC_HC	EC_HC	Exc DLC1 SNTG2	1	84.62696783025325	81.639972621492134	84.845995893223815	3.916666667	5	1	4	4
CAGCAGCCAATTCACG-1-1	EC.1	EC	50410319	FALSE	EC_HC	Exc	NA	Exc	Exc	NA	NA	EC_HC	EC_HC	Exc DLC1 SNTG2	1	84.62696783025325	81.639972621492134	84.845995893223815	3.916666667	5	1	4	4
CAGGGCTTCCTTGACC-1-1	EC.1	EC	50410319	FALSE	EC	Exc	NA	Exc	Exc	NA	NA	EC	EC	Exc RELN COL5A2	1	84.62696783025325	81.639972621492134	84.845995893223815	3.916666667	5	1	4	4
CAGTGCGAGCAGTACG-1-1	EC.1	EC	50410319	FALSE	Exc_L5-6_RORB_LINC00320	Exc	NA	Exc	Exc	L5-6	NA	L5-6	L5-6	Exc L5-6 RORB LINC02196	1	84.62696783025325	81.639972621492134	84.845995893223815	3.916666667	5	1	4	4
CATACAGTCACGAACT-1-1	EC.1	EC	50410319	FALSE	EC	Exc	NA	Exc	Exc	NA	NA	EC	EC	Exc RELN COL5A2	1	84.62696783025325	81.639972621492134	84.845995893223815	3.916666667	5	1	4	4
CATACTTGTTGTACGT-1-1	EC.1	EC	50410319	FALSE	EC	Exc	NA	Exc	Exc	NA	NA	EC	EC	Exc TOX3 TTC6	1	84.62696783025325	81.639972621492134	84.845995893223815	3.916666667	5	1	4	4
CATAGACTCCGCCTAT-1-1	EC.1	EC	50410319	FALSE	EC_HC	Exc	NA	Exc	Exc	NA	NA	EC_HC	EC_HC	Exc DLC1 SNTG2	1	84.62696783025325	81.639972621492134	84.845995893223815	3.916666667	5	1	4	4
CATCAAGCATCACAGT-1-1	EC.1	EC	50410319	FALSE	EC_HC	Exc	NA	Exc	Exc	NA	NA	EC_HC	EC_HC	Exc DLC1 SNTG2	1	84.62696783025325	81.639972621492134	84.845995893223815	3.916666667	5	1	4	4
CATCCCACACATTCTT-1-1	EC.1	EC	50410319	FALSE	EC	Exc	NA	Exc	Exc	NA	NA	EC	EC	Exc RELN COL5A2	1	84.62696783025325	81.639972621492134	84.845995893223815	3.916666667	5	1	4	4
CATCCCATCCATCGTC-1-1	EC.1	EC	50410319	FALSE	EC	Exc	NA	Exc	Exc	NA	NA	EC	EC	Exc TOX3 TTC6	1	84.62696783025325	81.639972621492134	84.845995893223815	3.916666667	5	1	4	4
CATCGGGTCCGCTAGG-1-1	EC.1	EC	50410319	FALSE	Exc_L5_RORB_SNHG7	Exc	NA	Exc	Exc	L5	NA	L5	L5	Exc AGBL1 GPC5	1	84.62696783025325	81.639972621492134	84.845995893223815	3.916666667	5	1	4	4
CATCGTCCATTCTGTT-1-1	EC.1	EC	50410319	FALSE	EC_HC	Exc	NA	Exc	Exc	NA	NA	EC_HC	EC_HC	Exc DLC1 SNTG2	1	84.62696783025325	81.639972621492134	84.845995893223815	3.916666667	5	1	4	4
CATGAGTCAAAGTGTA-1-1	EC.1	EC	50410319	FALSE	EC_HC	Exc	NA	Exc	Exc	NA	NA	EC_HC	EC_HC	Exc DLC1 SNTG2	1	84.62696783025325	81.639972621492134	84.845995893223815	3.916666667	5	1	4	4
CATGCCTGTCCGAAAG-1-1	EC.1	EC	50410319	FALSE	Ex-NRGN	Exc	NA	Exc	Exc	NA	NA	NRGN	NRGN	Exc NRGN	1	84.62696783025325	81.639972621492134	84.845995893223815	3.916666667	5	1	4	4
CATGGATAGCAGCCCT-1-1	EC.1	EC	50410319	FALSE	EC_HC	Exc	NA	Exc	Exc	NA	NA	EC_HC	EC_HC	Exc DLC1 SNTG2	1	84.62696783025325	81.639972621492134	84.845995893223815	3.916666667	5	1	4	4
CATGGATAGGTCTACT-1-1	EC.1	EC	50410319	FALSE	EC_HC	Exc	NA	Exc	Exc	NA	NA	EC_HC	EC_HC	Exc DLC1 SNTG2	1	84.62696783025325	81.639972621492134	84.845995893223815	3.916666667	5	1	4	4
CATTGAGCAACTTGGT-1-1	EC.1	EC	50410319	FALSE	EC	Exc	NA	Exc	Exc	NA	NA	EC	EC	Exc RELN COL5A2	1	84.62696783025325	81.639972621492134	84.845995893223815	3.916666667	5	1	4	4
CATTGAGCAGACGGAT-1-1	EC.1	EC	50410319	FALSE	EC	Exc	NA	Exc	Exc	NA	NA	EC	EC	Exc RELN COL5A2	1	84.62696783025325	81.639972621492134	84.845995893223815	3.916666667	5	1	4	4
CATTGTTTCTACGCGG-1-1	EC.1	EC	50410319	FALSE	EC_HC	Exc	NA	Exc	Exc	NA	NA	EC_HC	EC_HC	Exc DLC1 SNTG2	1	84.62696783025325	81.639972621492134	84.845995893223815	3.916666667	5	1	4	4
CCAAGCGGTCTGTCCT-1-1	EC.1	EC	50410319	FALSE	EC_HC	Exc	NA	Exc	Exc	NA	NA	EC_HC	EC_HC	Exc DLC1 SNTG2	1	84.62696783025325	81.639972621492134	84.845995893223815	3.916666667	5	1	4	4
CCACAAAAGCGTTCCG-1-1	EC.1	EC	50410319	FALSE	EC	Exc	NA	Exc	Exc	NA	NA	EC	EC	Exc RELN COL5A2	1	84.62696783025325	81.639972621492134	84.845995893223815	3.916666667	5	1	4	4
CCACTTGCATGCGGTC-1-1	EC.1	EC	50410319	FALSE	Exc_L5_RORB_SNHG7	Exc	NA	Exc	Exc	L5	NA	L5	L5	Exc AGBL1 GPC5	1	84.62696783025325	81.639972621492134	84.845995893223815	3.916666667	5	1	4	4
CCATAAGGTGGATCGA-1-1	EC.1	EC	50410319	FALSE	EC_HC	Exc	NA	Exc	Exc	NA	NA	EC_HC	EC_HC	Exc DLC1 SNTG2	1	84.62696783025325	81.639972621492134	84.845995893223815	3.916666667	5	1	4	4
CCATCACAGAGCCTGA-1-1	EC.1	EC	50410319	FALSE	EC	Exc	NA	Exc	Exc	NA	NA	EC	EC	Exc RELN COL5A2	1	84.62696783025325	81.639972621492134	84.845995893223815	3.916666667	5	1	4	4
CCATCACTCGATACAC-1-1	EC.1	EC	50410319	FALSE	EC_HC	Exc	NA	Exc	Exc	NA	NA	EC_HC	EC_HC	Exc DLC1 SNTG2	1	84.62696783025325	81.639972621492134	84.845995893223815	3.916666667	5	1	4	4
CCCGAAGAGGATACGC-1-1	EC.1	EC	50410319	FALSE	EC	Exc	NA	Exc	Exc	NA	NA	EC	EC	Exc RELN COL5A2	1	84.62696783025325	81.639972621492134	84.845995893223815	3.916666667	5	1	4	4
CCCTAACGTACACGTT-1-1	EC.1	EC	50410319	FALSE	EC_HC	Exc	NA	Exc	Exc	NA	NA	EC_HC	EC_HC	Exc DLC1 SNTG2	1	84.62696783025325	81.639972621492134	84.845995893223815	3.916666667	5	1	4	4
CCCTCAATCATCGCAA-1-1	EC.1	EC	50410319	FALSE	Exc_L5_RORB_SNHG7	Exc	NA	Exc	Exc	L5	NA	L5	L5	Exc AGBL1 GPC5	1	84.62696783025325	81.639972621492134	84.845995893223815	3.916666667	5	1	4	4
CCCTGATTCACTTGTT-1-1	EC.1	EC	50410319	FALSE	EC	Exc	NA	Exc	Exc	NA	NA	EC	EC	Exc RELN COL5A2	1	84.62696783025325	81.639972621492134	84.845995893223815	3.916666667	5	1	4	4
CCGGGTATCTGCTTTA-1-1	EC.1	EC	50410319	FALSE	EC_HC	Exc	NA	Exc	Exc	NA	NA	EC_HC	EC_HC	Exc DLC1 SNTG2	1	84.62696783025325	81.639972621492134	84.845995893223815	3.916666667	5	1	4	4
CCGGTAGCAACTCGAT-1-1	EC.1	EC	50410319	FALSE	Exc_L5_RORB_SNHG7	Exc	NA	Exc	Exc	L5	NA	L5	L5	Exc AGBL1 GPC5	1	84.62696783025325	81.639972621492134	84.845995893223815	3.916666667	5	1	4	4
CCGTAGGAGGACGCAT-1-1	EC.1	EC	50410319	FALSE	EC	Exc	NA	Exc	Exc	NA	NA	EC	EC	Exc RELN COL5A2	1	84.62696783025325	81.639972621492134	84.845995893223815	3.916666667	5	1	4	4
CCTAACCTCTTACCGC-1-1	EC.1	EC	50410319	FALSE	EC	Exc	NA	Exc	Exc	NA	NA	EC	EC	Exc RELN COL5A2	1	84.62696783025325	81.639972621492134	84.845995893223815	3.916666667	5	1	4	4
CCTAAGATCACGAGGA-1-1	EC.1	EC	50410319	FALSE	Exc_L5_RORB_SNHG7	Exc	NA	Exc	Exc	L5	NA	L5	L5	Exc L4-5 RORB IL1RAPL2	1	84.62696783025325	81.639972621492134	84.845995893223815	3.916666667	5	1	4	4
CCTACGTGTGACCTGC-1-1	EC.1	EC	50410319	FALSE	EC	Exc	NA	Exc	Exc	NA	NA	EC	EC	Exc RELN COL5A2	1	84.62696783025325	81.639972621492134	84.845995893223815	3.916666667	5	1	4	4
CCTACGTGTGCCCACA-1-1	EC.1	EC	50410319	FALSE	EC	Exc	NA	Exc	Exc	NA	NA	EC	EC	Exc RELN COL5A2	1	84.62696783025325	81.639972621492134	84.845995893223815	3.916666667	5	1	4	4
CCTCACACAAGTGCTT-1-1	EC.1	EC	50410319	FALSE	EC	Exc	NA	Exc	Exc	NA	NA	EC	EC	Exc RELN COL5A2	1	84.62696783025325	81.639972621492134	84.845995893223815	3.916666667	5	1	4	4
CCTCATGAGGAAACGA-1-1	EC.1	EC	50410319	FALSE	Exc_L2-3_Stressed	Exc	NA	Exc	Exc	L2-3	NA	L2-3	L2-3	Exc TOX3 INO80D	1	84.62696783025325	81.639972621492134	84.845995893223815	3.916666667	5	1	4	4
CCTCATGCAATCGAAA-1-1	EC.1	EC	50410319	FALSE	EC	Exc	NA	Exc	Exc	NA	NA	EC	EC	Exc RELN COL5A2	1	84.62696783025325	81.639972621492134	84.845995893223815	3.916666667	5	1	4	4
CCTCCAAGTCTCTCAC-1-1	EC.1	EC	50410319	FALSE	EC	Exc	NA	Exc	Exc	NA	NA	EC	EC	Exc TOX3 TTC6	1	84.62696783025325	81.639972621492134	84.845995893223815	3.916666667	5	1	4	4
CCTCCTCAGCCATTCA-1-1	EC.1	EC	50410319	FALSE	EC	Exc	NA	Exc	Exc	NA	NA	EC	EC	Exc RELN COL5A2	1	84.62696783025325	81.639972621492134	84.845995893223815	3.916666667	5	1	4	4
CCTCTCCAGTTACTCG-1-1	EC.1	EC	50410319	FALSE	EC	Exc	NA	Exc	Exc	NA	NA	EC	EC	Exc RELN COL5A2	1	84.62696783025325	81.639972621492134	84.845995893223815	3.916666667	5	1	4	4
CCTTGTGCAAGTGGAC-1-1	EC.1	EC	50410319	FALSE	EC_HC	Exc	NA	Exc	Exc	NA	NA	EC_HC	EC_HC	Exc DLC1 SNTG2	1	84.62696783025325	81.639972621492134	84.845995893223815	3.916666667	5	1	4	4
CCTTTGGCAGGCACAA-1-1	EC.1	EC	50410319	FALSE	Exc_L5-6_RORB_LINC00320	Exc	NA	Exc	Exc	L5-6	NA	L5-6	L5-6	Exc L5-6 RORB LINC02196	1	84.62696783025325	81.639972621492134	84.845995893223815	3.916666667	5	1	4	4
CGAAGGATCAGAGCGA-1-1	EC.1	EC	50410319	FALSE	EC_HC	Exc	NA	Exc	Exc	NA	NA	EC_HC	EC_HC	Exc DLC1 SNTG2	1	84.62696783025325	81.639972621492134	84.845995893223815	3.916666667	5	1	4	4
CGAAGTTAGTAAGACT-1-1	EC.1	EC	50410319	FALSE	EC	Exc	NA	Exc	Exc	NA	NA	EC	EC	Exc RELN COL5A2	1	84.62696783025325	81.639972621492134	84.845995893223815	3.916666667	5	1	4	4
CGAAGTTCAGGTTACT-1-1	EC.1	EC	50410319	FALSE	EC_HC	Exc	NA	Exc	Exc	NA	NA	EC_HC	EC_HC	Exc DLC1 SNTG2	1	84.62696783025325	81.639972621492134	84.845995893223815	3.916666667	5	1	4	4
CGACAGCCACCTGCAG-1-1	EC.1	EC	50410319	FALSE	EC_HC	Exc	NA	Exc	Exc	NA	NA	EC_HC	EC_HC	Exc DLC1 SNTG2	1	84.62696783025325	81.639972621492134	84.845995893223815	3.916666667	5	1	4	4
CGAGAAGGTAGGTAGC-1-1	EC.1	EC	50410319	FALSE	EC_HC	Exc	NA	Exc	Exc	NA	NA	EC_HC	EC_HC	Exc DLC1 SNTG2	1	84.62696783025325	81.639972621492134	84.845995893223815	3.916666667	5	1	4	4
CGAGGAAAGGCAGTCA-1-1	EC.1	EC	50410319	FALSE	EC	Exc	NA	Exc	Exc	NA	NA	EC	EC	Exc TOX3 TTC6	1	84.62696783025325	81.639972621492134	84.845995893223815	3.916666667	5	1	4	4
CGAGGCTAGTATGAAC-1-1	EC.1	EC	50410319	FALSE	EC_HC	Exc	NA	Exc	Exc	NA	NA	EC_HC	EC_HC	Exc DLC1 SNTG2	1	84.62696783025325	81.639972621492134	84.845995893223815	3.916666667	5	1	4	4
CGAGTTAGTCCAATCA-1-1	EC.1	EC	50410319	FALSE	EC_HC	Exc	NA	Exc	Exc	NA	NA	EC_HC	EC_HC	Exc DLC1 SNTG2	1	84.62696783025325	81.639972621492134	84.845995893223815	3.916666667	5	1	4	4
CGCAGGTCACGGTGAA-1-1	EC.1	EC	50410319	FALSE	EC	Exc	NA	Exc	Exc	NA	NA	EC	EC	Exc RELN COL5A2	1	84.62696783025325	81.639972621492134	84.845995893223815	3.916666667	5	1	4	4
CGCATAAGTCGCACGT-1-1	EC.1	EC	50410319	FALSE	EC	Exc	NA	Exc	Exc	NA	NA	EC	EC	Exc RELN COL5A2	1	84.62696783025325	81.639972621492134	84.845995893223815	3.916666667	5	1	4	4
CGCCAGACAGATCACT-1-1	EC.1	EC	50410319	FALSE	EC	Exc	NA	Exc	Exc	NA	NA	EC	EC	Exc RELN COL5A2	1	84.62696783025325	81.639972621492134	84.845995893223815	3.916666667	5	1	4	4
CGCGTGATCCTCTAAT-1-1	EC.1	EC	50410319	FALSE	EC_HC	Exc	NA	Exc	Exc	NA	NA	EC_HC	EC_HC	Exc DLC1 SNTG2	1	84.62696783025325	81.639972621492134	84.845995893223815	3.916666667	5	1	4	4
CGGAACCCAGACCAAG-1-1	EC.1	EC	50410319	FALSE	Ex-NRGN	Exc	NA	Exc	Exc	NA	NA	NRGN	NRGN	Exc NRGN	1	84.62696783025325	81.639972621492134	84.845995893223815	3.916666667	5	1	4	4
CGGAATTAGGTGAGCT-1-1	EC.1	EC	50410319	FALSE	EC	Exc	NA	Exc	Exc	NA	NA	EC	EC	Exc RELN COL5A2	1	84.62696783025325	81.639972621492134	84.845995893223815	3.916666667	5	1	4	4
CGGACACGTAGACGTG-1-1	EC.1	EC	50410319	FALSE	EC_HC	Exc	NA	Exc	Exc	NA	NA	EC_HC	EC_HC	Exc DLC1 SNTG2	1	84.62696783025325	81.639972621492134	84.845995893223815	3.916666667	5	1	4	4
CGGCAGTAGGAAGTGA-1-1	EC.1	EC	50410319	FALSE	EC_HC	Exc	NA	Exc	Exc	NA	NA	EC_HC	EC_HC	Exc DLC1 SNTG2	1	84.62696783025325	81.639972621492134	84.845995893223815	3.916666667	5	1	4	4
CGGGACTGTCGAGTGA-1-1	EC.1	EC	50410319	FALSE	EC_HC	Exc	NA	Exc	Exc	NA	NA	EC_HC	EC_HC	Exc DLC1 SNTG2	1	84.62696783025325	81.639972621492134	84.845995893223815	3.916666667	5	1	4	4
CGGGCATGTCCAATCA-1-1	EC.1	EC	50410319	FALSE	EC_HC	Exc	NA	Exc	Exc	NA	NA	EC_HC	EC_HC	Exc DLC1 SNTG2	1	84.62696783025325	81.639972621492134	84.845995893223815	3.916666667	5	1	4	4
CGGTCAGTCCTCACTG-1-1	EC.1	EC	50410319	FALSE	EC	Exc	NA	Exc	Exc	NA	NA	EC	EC	Exc TOX3 TTC6	1	84.62696783025325	81.639972621492134	84.845995893223815	3.916666667	5	1	4	4
CGTAGTAGTATGGAGC-1-1	EC.1	EC	50410319	FALSE	Exc_L2-3_Stressed	Exc	NA	Exc	Exc	L2-3	NA	L2-3	L2-3	Exc TOX3 INO80D	1	84.62696783025325	81.639972621492134	84.845995893223815	3.916666667	5	1	4	4
CGTGCTTAGACTCATC-1-1	EC.1	EC	50410319	FALSE	EC	Exc	NA	Exc	Exc	NA	NA	EC	EC	Exc TOX3 TTC6	1	84.62696783025325	81.639972621492134	84.845995893223815	3.916666667	5	1	4	4
CGTGTCTTCCACGTGG-1-1	EC.1	EC	50410319	FALSE	Exc_L5_RORB_SNHG7	Exc	NA	Exc	Exc	L5	NA	L5	L5	Exc AGBL1 GPC5	1	84.62696783025325	81.639972621492134	84.845995893223815	3.916666667	5	1	4	4
CGTTCTGAGCCGTTGC-1-1	EC.1	EC	50410319	FALSE	Exc_L2-3_LINC00507_RPL9P17	Exc	NA	Exc	Exc	L2-3	NA	L2-3	L2-3	Exc L2-3 CBLN2 LINC02306	1	84.62696783025325	81.639972621492134	84.845995893223815	3.916666667	5	1	4	4
CTAACCCAGATACAGT-1-1	EC.1	EC	50410319	FALSE	EC	Exc	NA	Exc	Exc	NA	NA	EC	EC	Exc RELN COL5A2	1	84.62696783025325	81.639972621492134	84.845995893223815	3.916666667	5	1	4	4
CTACAGAGTAAGGCTG-1-1	EC.1	EC	50410319	FALSE	EC	Exc	NA	Exc	Exc	NA	NA	EC	EC	Exc RELN COL5A2	1	84.62696783025325	81.639972621492134	84.845995893223815	3.916666667	5	1	4	4
CTATCCGAGTTGTAAG-1-1	EC.1	EC	50410319	FALSE	EC	Exc	NA	Exc	Exc	NA	NA	EC	EC	Exc TOX3 TTC6	1	84.62696783025325	81.639972621492134	84.845995893223815	3.916666667	5	1	4	4
CTCAACCTCTTCCAGC-1-1	EC.1	EC	50410319	FALSE	EC	Exc	NA	Exc	Exc	NA	NA	EC	EC	Exc TOX3 TTC6	1	84.62696783025325	81.639972621492134	84.845995893223815	3.916666667	5	1	4	4
CTCAAGATCTCATGCC-1-1	EC.1	EC	50410319	FALSE	EC	Exc	NA	Exc	Exc	NA	NA	EC	EC	Exc RELN COL5A2	1	84.62696783025325	81.639972621492134	84.845995893223815	3.916666667	5	1	4	4
CTCACTGGTAGTCACT-1-1	EC.1	EC	50410319	FALSE	Exc_L2-3_LINC00507_RPL9P17	Exc	NA	Exc	Exc	L2-3	NA	L2-3	L2-3	Exc L2-3 CBLN2 LINC02306	1	84.62696783025325	81.639972621492134	84.845995893223815	3.916666667	5	1	4	4
CTCACTGGTATGATCC-1-1	EC.1	EC	50410319	FALSE	EC_HC	Exc	NA	Exc	Exc	NA	NA	EC_HC	EC_HC	Exc DLC1 SNTG2	1	84.62696783025325	81.639972621492134	84.845995893223815	3.916666667	5	1	4	4
CTCAGAAAGTAAGAGG-1-1	EC.1	EC	50410319	FALSE	EC	Exc	NA	Exc	Exc	NA	NA	EC	EC	Exc TOX3 TTC6	1	84.62696783025325	81.639972621492134	84.845995893223815	3.916666667	5	1	4	4
CTCAGTCGTGTCATTG-1-1	EC.1	EC	50410319	FALSE	EC	Exc	NA	Exc	Exc	NA	NA	EC	EC	Exc RELN COL5A2	1	84.62696783025325	81.639972621492134	84.845995893223815	3.916666667	5	1	4	4
CTCATGCGTTTCTATC-1-1	EC.1	EC	50410319	FALSE	EC	Exc	NA	Exc	Exc	NA	NA	EC	EC	Exc RELN COL5A2	1	84.62696783025325	81.639972621492134	84.845995893223815	3.916666667	5	1	4	4
CTCCAACAGTTGTAGA-1-1	EC.1	EC	50410319	FALSE	Exc_L5_RORB_SNHG7	Exc	NA	Exc	Exc	L5	NA	L5	L5	Exc AGBL1 GPC5	1	84.62696783025325	81.639972621492134	84.845995893223815	3.916666667	5	1	4	4
CTCCCAAAGCTGAGCA-1-1	EC.1	EC	50410319	FALSE	EC_HC	Exc	NA	Exc	Exc	NA	NA	EC_HC	EC_HC	Exc DLC1 SNTG2	1	84.62696783025325	81.639972621492134	84.845995893223815	3.916666667	5	1	4	4
CTCCTCCCACTTCAAG-1-1	EC.1	EC	50410319	FALSE	Exc_L5_RORB_SNHG7	Exc	NA	Exc	Exc	L5	NA	L5	L5	Exc AGBL1 GPC5	1	84.62696783025325	81.639972621492134	84.845995893223815	3.916666667	5	1	4	4
CTCTCAGGTGCTTCAA-1-1	EC.1	EC	50410319	FALSE	EC	Exc	NA	Exc	Exc	NA	NA	EC	EC	Exc TOX3 TTC6	1	84.62696783025325	81.639972621492134	84.845995893223815	3.916666667	5	1	4	4
CTCTCAGTCCATCTCG-1-1	EC.1	EC	50410319	FALSE	EC	Exc	NA	Exc	Exc	NA	NA	EC	EC	Exc RELN COL5A2	1	84.62696783025325	81.639972621492134	84.845995893223815	3.916666667	5	1	4	4
CTCTCAGTCTGCAGCG-1-1	EC.1	EC	50410319	FALSE	EC_HC	Exc	NA	Exc	Exc	NA	NA	EC_HC	EC_HC	Exc DLC1 SNTG2	1	84.62696783025325	81.639972621492134	84.845995893223815	3.916666667	5	1	4	4
CTCTGGTAGCACTCAT-1-1	EC.1	EC	50410319	FALSE	EC_HC	Exc	NA	Exc	Exc	NA	NA	EC_HC	EC_HC	Exc DLC1 SNTG2	1	84.62696783025325	81.639972621492134	84.845995893223815	3.916666667	5	1	4	4
CTCTGGTCACCCTTAC-1-1	EC.1	EC	50410319	FALSE	EC_HC	Exc	NA	Exc	Exc	NA	NA	EC_HC	EC_HC	Exc DLC1 SNTG2	1	84.62696783025325	81.639972621492134	84.845995893223815	3.916666667	5	1	4	4
CTGAGCGCACAGAGCA-1-1	EC.1	EC	50410319	FALSE	EC	Exc	NA	Exc	Exc	NA	NA	EC	EC	Exc RELN COL5A2	1	84.62696783025325	81.639972621492134	84.845995893223815	3.916666667	5	1	4	4
CTGATCCCATGACTCA-1-1	EC.1	EC	50410319	FALSE	EC	Exc	NA	Exc	Exc	NA	NA	EC	EC	Exc RELN COL5A2	1	84.62696783025325	81.639972621492134	84.845995893223815	3.916666667	5	1	4	4
CTGATCCTCATCGTAG-1-1	EC.1	EC	50410319	FALSE	EC	Exc	NA	Exc	Exc	NA	NA	EC	EC	Exc TOX3 TTC6	1	84.62696783025325	81.639972621492134	84.845995893223815	3.916666667	5	1	4	4
CTGCAGGAGCACACCC-1-1	EC.1	EC	50410319	FALSE	EC_HC	Exc	NA	Exc	Exc	NA	NA	EC_HC	EC_HC	Exc DLC1 SNTG2	1	84.62696783025325	81.639972621492134	84.845995893223815	3.916666667	5	1	4	4
CTGCCATAGTCATTGC-1-1	EC.1	EC	50410319	FALSE	Exc_L2-3_LINC00507_RPL9P17	Exc	NA	Exc	Exc	L2-3	NA	L2-3	L2-3	Exc L2-3 CBLN2 LINC02306	1	84.62696783025325	81.639972621492134	84.845995893223815	3.916666667	5	1	4	4
CTGCCATGTTATCTGG-1-1	EC.1	EC	50410319	FALSE	Exc_L5_RORB_SNHG7	Exc	NA	Exc	Exc	L5	NA	L5	L5	Exc AGBL1 GPC5	1	84.62696783025325	81.639972621492134	84.845995893223815	3.916666667	5	1	4	4
CTGCGAGAGCCGATAG-1-1	EC.1	EC	50410319	FALSE	Exc_L2-3_Stressed	Exc	NA	Exc	Exc	L2-3	NA	L2-3	L2-3	Exc TOX3 INO80D	1	84.62696783025325	81.639972621492134	84.845995893223815	3.916666667	5	1	4	4
CTGCGAGCATAGGTAA-1-1	EC.1	EC	50410319	FALSE	EC	Exc	NA	Exc	Exc	NA	NA	EC	EC	Exc TOX3 TTC6	1	84.62696783025325	81.639972621492134	84.845995893223815	3.916666667	5	1	4	4
CTGCTCACACACGGAA-1-1	EC.1	EC	50410319	FALSE	Exc_L5_RORB_SNHG7	Exc	NA	Exc	Exc	L5	NA	L5	L5	Exc AGBL1 GPC5	1	84.62696783025325	81.639972621492134	84.845995893223815	3.916666667	5	1	4	4
CTGGACGAGGCATGCA-1-1	EC.1	EC	50410319	FALSE	Exc_L6_THEMIS_LINC00343	Exc	NA	Exc	Exc	L6	NA	L6	L6	Exc L6 THEMIS NFIA	1	84.62696783025325	81.639972621492134	84.845995893223815	3.916666667	5	1	4	4
CTGGACGGTCGTTATG-1-1	EC.1	EC	50410319	FALSE	EC_HC	Exc	NA	Exc	Exc	NA	NA	EC_HC	EC_HC	Exc DLC1 SNTG2	1	84.62696783025325	81.639972621492134	84.845995893223815	3.916666667	5	1	4	4
CTGGCAGTCGGTTAGT-1-1	EC.1	EC	50410319	FALSE	EC_HC	Exc	NA	Exc	Exc	NA	NA	EC_HC	EC_HC	Exc DLC1 SNTG2	1	84.62696783025325	81.639972621492134	84.845995893223815	3.916666667	5	1	4	4
CTGGTCTCAAACCATC-1-1	EC.1	EC	50410319	FALSE	EC_HC	Exc	NA	Exc	Exc	NA	NA	EC_HC	EC_HC	Exc DLC1 SNTG2	1	84.62696783025325	81.639972621492134	84.845995893223815	3.916666667	5	1	4	4
CTGGTCTCATCAACCA-1-1	EC.1	EC	50410319	FALSE	EC	Exc	NA	Exc	Exc	NA	NA	EC	EC	Exc TOX3 TTC6	1	84.62696783025325	81.639972621492134	84.845995893223815	3.916666667	5	1	4	4
CTGGTCTTCCACCTGT-1-1	EC.1	EC	50410319	FALSE	EC_HC	Exc	NA	Exc	Exc	NA	NA	EC_HC	EC_HC	Exc DLC1 SNTG2	1	84.62696783025325	81.639972621492134	84.845995893223815	3.916666667	5	1	4	4
CTGTACCCAAATGGCG-1-1	EC.1	EC	50410319	FALSE	EC	Exc	NA	Exc	Exc	NA	NA	EC	EC	Exc RELN COL5A2	1	84.62696783025325	81.639972621492134	84.845995893223815	3.916666667	5	1	4	4
CTGTAGACAGCTGAAG-1-1	EC.1	EC	50410319	FALSE	EC_HC	Exc	NA	Exc	Exc	NA	NA	EC_HC	EC_HC	Exc DLC1 SNTG2	1	84.62696783025325	81.639972621492134	84.845995893223815	3.916666667	5	1	4	4
CTGTAGATCCTTGAAG-1-1	EC.1	EC	50410319	FALSE	EC	Exc	NA	Exc	Exc	NA	NA	EC	EC	Exc TOX3 TTC6	1	84.62696783025325	81.639972621492134	84.845995893223815	3.916666667	5	1	4	4
CTTACCGCACAACATC-1-1	EC.1	EC	50410319	FALSE	EC	Exc	NA	Exc	Exc	NA	NA	EC	EC	Exc RELN COL5A2	1	84.62696783025325	81.639972621492134	84.845995893223815	3.916666667	5	1	4	4
CTTAGGATCTGACGCG-1-1	EC.1	EC	50410319	FALSE	EC_HC	Exc	NA	Exc	Exc	NA	NA	EC_HC	EC_HC	Exc DLC1 SNTG2	1	84.62696783025325	81.639972621492134	84.845995893223815	3.916666667	5	1	4	4
CTTCAATTCATTACTC-1-1	EC.1	EC	50410319	FALSE	EC	Exc	NA	Exc	Exc	NA	NA	EC	EC	Exc RELN COL5A2	1	84.62696783025325	81.639972621492134	84.845995893223815	3.916666667	5	1	4	4
CTTCCGAGTCCTCATC-1-1	EC.1	EC	50410319	FALSE	Exc_L2-3_LINC00507_RPL9P17	Exc	NA	Exc	Exc	L2-3	NA	L2-3	L2-3	Exc L2-3 CBLN2 LINC02306	1	84.62696783025325	81.639972621492134	84.845995893223815	3.916666667	5	1	4	4
CTTCCTTCAAGCAATA-1-1	EC.1	EC	50410319	FALSE	EC_HC	Exc	NA	Exc	Exc	NA	NA	EC_HC	EC_HC	Exc DLC1 SNTG2	1	84.62696783025325	81.639972621492134	84.845995893223815	3.916666667	5	1	4	4
CTTCGGTAGTCGAAGC-1-1	EC.1	EC	50410319	FALSE	EC	Exc	NA	Exc	Exc	NA	NA	EC	EC	Exc TOX3 TTC6	1	84.62696783025325	81.639972621492134	84.845995893223815	3.916666667	5	1	4	4
CTTCTAAGTCTCCTGT-1-1	EC.1	EC	50410319	FALSE	EC_HC	Exc	NA	Exc	Exc	NA	NA	EC_HC	EC_HC	Exc DLC1 SNTG2	1	84.62696783025325	81.639972621492134	84.845995893223815	3.916666667	5	1	4	4
CTTTCAACAACCCTAA-1-1	EC.1	EC	50410319	FALSE	EC	Exc	NA	Exc	Exc	NA	NA	EC	EC	Exc RELN COL5A2	1	84.62696783025325	81.639972621492134	84.845995893223815	3.916666667	5	1	4	4
GAAACCTAGATGTTGA-1-1	EC.1	EC	50410319	FALSE	EC	Exc	NA	Exc	Exc	NA	NA	EC	EC	Exc TOX3 TTC6	1	84.62696783025325	81.639972621492134	84.845995893223815	3.916666667	5	1	4	4
GAACTGTGTTTCGTAG-1-1	EC.1	EC	50410319	FALSE	EC_HC	Exc	NA	Exc	Exc	NA	NA	EC_HC	EC_HC	Exc DLC1 SNTG2	1	84.62696783025325	81.639972621492134	84.845995893223815	3.916666667	5	1	4	4
GAAGAATAGAGGCGTT-1-1	EC.1	EC	50410319	FALSE	EC	Exc	NA	Exc	Exc	NA	NA	EC	EC	Exc RELN COL5A2	1	84.62696783025325	81.639972621492134	84.845995893223815	3.916666667	5	1	4	4
GAAGAATTCCGCACGA-1-1	EC.1	EC	50410319	FALSE	EC	Exc	NA	Exc	Exc	NA	NA	EC	EC	Exc RELN COL5A2	1	84.62696783025325	81.639972621492134	84.845995893223815	3.916666667	5	1	4	4
GAAGCCCCACATGACT-1-1	EC.1	EC	50410319	FALSE	EC	Exc	NA	Exc	Exc	NA	NA	EC	EC	Exc RELN COL5A2	1	84.62696783025325	81.639972621492134	84.845995893223815	3.916666667	5	1	4	4
GAAGTAACAAGGTCGA-1-1	EC.1	EC	50410319	FALSE	EC	Exc	NA	Exc	Exc	NA	NA	EC	EC	Exc RELN COL5A2	1	84.62696783025325	81.639972621492134	84.845995893223815	3.916666667	5	1	4	4
GAATCGTCACTTACAG-1-1	EC.1	EC	50410319	FALSE	L6b	Exc	NA	Exc	Exc	L6b	NA	L6b	L6b	Exc L6b	1	84.62696783025325	81.639972621492134	84.845995893223815	3.916666667	5	1	4	4
GACATCAGTCTTCAAG-1-1	EC.1	EC	50410319	FALSE	Exc_L6_THEMIS_LINC00343	Exc	NA	Exc	Exc	L6	NA	L6	L6	Exc L6 THEMIS NFIA	1	84.62696783025325	81.639972621492134	84.845995893223815	3.916666667	5	1	4	4
GACATCAGTTACGTAC-1-1	EC.1	EC	50410319	FALSE	EC	Exc	NA	Exc	Exc	NA	NA	EC	EC	Exc RELN COL5A2	1	84.62696783025325	81.639972621492134	84.845995893223815	3.916666667	5	1	4	4
GACCAATTCTCATGCC-1-1	EC.1	EC	50410319	FALSE	EC	Exc	NA	Exc	Exc	NA	NA	EC	EC	Exc TOX3 TTC6	1	84.62696783025325	81.639972621492134	84.845995893223815	3.916666667	5	1	4	4
GACCCAGCATCGGCCA-1-1	EC.1	EC	50410319	FALSE	Exc_L5_RORB_SNHG7	Exc	NA	Exc	Exc	L5	NA	L5	L5	Exc AGBL1 GPC5	1	84.62696783025325	81.639972621492134	84.845995893223815	3.916666667	5	1	4	4
GACCCTTGTGGCTGAA-1-1	EC.1	EC	50410319	FALSE	Exc_L5_RORB_SNHG7	Exc	NA	Exc	Exc	L5	NA	L5	L5	Exc AGBL1 GPC5	1	84.62696783025325	81.639972621492134	84.845995893223815	3.916666667	5	1	4	4
GACGCTGAGGTCACTT-1-1	EC.1	EC	50410319	FALSE	EC	Exc	NA	Exc	Exc	NA	NA	EC	EC	Exc RELN COL5A2	1	84.62696783025325	81.639972621492134	84.845995893223815	3.916666667	5	1	4	4
GACTATGGTTTCTATC-1-1	EC.1	EC	50410319	FALSE	EC	Exc	NA	Exc	Exc	NA	NA	EC	EC	Exc TOX3 TTC6	1	84.62696783025325	81.639972621492134	84.845995893223815	3.916666667	5	1	4	4
GACTATGTCCGCACTT-1-1	EC.1	EC	50410319	FALSE	EC	Exc	NA	Exc	Exc	NA	NA	EC	EC	Exc RELN COL5A2	1	84.62696783025325	81.639972621492134	84.845995893223815	3.916666667	5	1	4	4
GACTCAAGTAAGTTAG-1-1	EC.1	EC	50410319	FALSE	Exc_L5_RORB_SNHG7	Exc	NA	Exc	Exc	L5	NA	L5	L5	Exc L4-5 RORB IL1RAPL2	1	84.62696783025325	81.639972621492134	84.845995893223815	3.916666667	5	1	4	4
GACTGATTCGAGAACG-1-1	EC.1	EC	50410319	FALSE	Exc_L2-3_LINC00507_RPL9P17	Exc	NA	Exc	Exc	L2-3	NA	L2-3	L2-3	Exc L2-3 CBLN2 LINC02306	1	84.62696783025325	81.639972621492134	84.845995893223815	3.916666667	5	1	4	4
GACTTCCGTAAGGCTG-1-1	EC.1	EC	50410319	FALSE	Exc_L2-3_Stressed	Exc	NA	Exc	Exc	L2-3	NA	L2-3	L2-3	Exc TOX3 INO80D	1	84.62696783025325	81.639972621492134	84.845995893223815	3.916666667	5	1	4	4
GAGACTTGTCCACATA-1-1	EC.1	EC	50410319	FALSE	EC_HC	Exc	NA	Exc	Exc	NA	NA	EC_HC	EC_HC	Exc DLC1 SNTG2	1	84.62696783025325	81.639972621492134	84.845995893223815	3.916666667	5	1	4	4
GAGCTGCGTAAGGCTG-1-1	EC.1	EC	50410319	FALSE	EC_HC	Exc	NA	Exc	Exc	NA	NA	EC_HC	EC_HC	Exc DLC1 SNTG2	1	84.62696783025325	81.639972621492134	84.845995893223815	3.916666667	5	1	4	4
GAGGCAAAGACCCTTA-1-1	EC.1	EC	50410319	FALSE	Exc_L5-6_RORB_LINC00320	Exc	NA	Exc	Exc	L5-6	NA	L5-6	L5-6	Exc L5-6 RORB LINC02196	1	84.62696783025325	81.639972621492134	84.845995893223815	3.916666667	5	1	4	4
GAGGCCTGTTCGGGTC-1-1	EC.1	EC	50410319	FALSE	Exc_L2-3_LINC00507_RPL9P17	Exc	NA	Exc	Exc	L2-3	NA	L2-3	L2-3	Exc L2-3 CBLN2 LINC02306	1	84.62696783025325	81.639972621492134	84.845995893223815	3.916666667	5	1	4	4
GAGTCATCAACAGATA-1-1	EC.1	EC	50410319	FALSE	EC	Exc	NA	Exc	Exc	NA	NA	EC	EC	Exc RELN COL5A2	1	84.62696783025325	81.639972621492134	84.845995893223815	3.916666667	5	1	4	4
GAGTGAGGTACTCCCT-1-1	EC.1	EC	50410319	FALSE	EC	Exc	NA	Exc	Exc	NA	NA	EC	EC	Exc RELN COL5A2	1	84.62696783025325	81.639972621492134	84.845995893223815	3.916666667	5	1	4	4
GAGTGAGGTCTACAGT-1-1	EC.1	EC	50410319	FALSE	EC	Exc	NA	Exc	Exc	NA	NA	EC	EC	Exc TOX3 TTC6	1	84.62696783025325	81.639972621492134	84.845995893223815	3.916666667	5	1	4	4
GAGTTTGAGCCTTCTC-1-1	EC.1	EC	50410319	FALSE	Exc_L5_RORB_SNHG7	Exc	NA	Exc	Exc	L5	NA	L5	L5	Exc AGBL1 GPC5	1	84.62696783025325	81.639972621492134	84.845995893223815	3.916666667	5	1	4	4
GAGTTTGAGGGATGTC-1-1	EC.1	EC	50410319	FALSE	Exc_L2-3_LINC00507_RPL9P17	Exc	NA	Exc	Exc	L2-3	NA	L2-3	L2-3	Exc L2-3 CBLN2 LINC02306	1	84.62696783025325	81.639972621492134	84.845995893223815	3.916666667	5	1	4	4
GATCACACACGGTGCT-1-1	EC.1	EC	50410319	FALSE	EC_HC	Exc	NA	Exc	Exc	NA	NA	EC_HC	EC_HC	Exc DLC1 SNTG2	1	84.62696783025325	81.639972621492134	84.845995893223815	3.916666667	5	1	4	4
GATCAGTTCTCTGACC-1-1	EC.1	EC	50410319	FALSE	EC	Exc	NA	Exc	Exc	NA	NA	EC	EC	Exc RELN COL5A2	1	84.62696783025325	81.639972621492134	84.845995893223815	3.916666667	5	1	4	4
GATCATGCACGACGAA-1-1	EC.1	EC	50410319	FALSE	EC_HC	Exc	NA	Exc	Exc	NA	NA	EC_HC	EC_HC	Exc DLC1 SNTG2	1	84.62696783025325	81.639972621492134	84.845995893223815	3.916666667	5	1	4	4
GATCATGTCCCATGGG-1-1	EC.1	EC	50410319	FALSE	Exc_L6_THEMIS_LINC00343	Exc	NA	Exc	Exc	L6	NA	L6	L6	Exc L6 THEMIS NFIA	1	84.62696783025325	81.639972621492134	84.845995893223815	3.916666667	5	1	4	4
GATGACTAGTCGAATA-1-1	EC.1	EC	50410319	FALSE	L6b	Exc	NA	Exc	Exc	L6b	NA	L6b	L6b	Exc L6b	1	84.62696783025325	81.639972621492134	84.845995893223815	3.916666667	5	1	4	4
GATGAGGAGCGACTAG-1-1	EC.1	EC	50410319	FALSE	Exc_L2-3_LINC00507_RPL9P17	Exc	NA	Exc	Exc	L2-3	NA	L2-3	L2-3	Exc L2-3 CBLN2 LINC02306	1	84.62696783025325	81.639972621492134	84.845995893223815	3.916666667	5	1	4	4
GATGAGGCAGCCTACG-1-1	EC.1	EC	50410319	FALSE	EC	Exc	NA	Exc	Exc	NA	NA	EC	EC	Exc RELN COL5A2	1	84.62696783025325	81.639972621492134	84.845995893223815	3.916666667	5	1	4	4
GATGATCAGCGCACAA-1-1	EC.1	EC	50410319	FALSE	Exc_L2-3_LINC00507_RPL9P17	Exc	NA	Exc	Exc	L2-3	NA	L2-3	L2-3	Exc L2-3 CBLN2 LINC02306	1	84.62696783025325	81.639972621492134	84.845995893223815	3.916666667	5	1	4	4
GATGCTACAATAACGA-1-1	EC.1	EC	50410319	FALSE	EC_HC	Exc	NA	Exc	Exc	NA	NA	EC_HC	EC_HC	Exc DLC1 SNTG2	1	84.62696783025325	81.639972621492134	84.845995893223815	3.916666667	5	1	4	4
GATGCTATCCCTCTCC-1-1	EC.1	EC	50410319	FALSE	Exc_L2-3_LINC00507_RPL9P17	Exc	NA	Exc	Exc	L2-3	NA	L2-3	L2-3	Exc L2-3 CBLN2 LINC02306	1	84.62696783025325	81.639972621492134	84.845995893223815	3.916666667	5	1	4	4
GATGGAGAGGAATGTT-1-1	EC.1	EC	50410319	FALSE	EC_HC	Exc	NA	Exc	Exc	NA	NA	EC_HC	EC_HC	Exc DLC1 SNTG2	1	84.62696783025325	81.639972621492134	84.845995893223815	3.916666667	5	1	4	4
GATGTTGCAGCAGTCC-1-1	EC.1	EC	50410319	FALSE	EC_HC	Exc	NA	Exc	Exc	NA	NA	EC_HC	EC_HC	Exc DLC1 SNTG2	1	84.62696783025325	81.639972621492134	84.845995893223815	3.916666667	5	1	4	4
GATGTTGCAGCAGTTT-1-1	EC.1	EC	50410319	FALSE	EC_HC	Exc	NA	Exc	Exc	NA	NA	EC_HC	EC_HC	Exc DLC1 SNTG2	1	84.62696783025325	81.639972621492134	84.845995893223815	3.916666667	5	1	4	4
GATTCGAGTGATACTC-1-1	EC.1	EC	50410319	FALSE	EC_HC	Exc	NA	Exc	Exc	NA	NA	EC_HC	EC_HC	Exc DLC1 SNTG2	1	84.62696783025325	81.639972621492134	84.845995893223815	3.916666667	5	1	4	4
GATTTCTTCTCCCTAG-1-1	EC.1	EC	50410319	FALSE	EC	Exc	NA	Exc	Exc	NA	NA	EC	EC	Exc TOX3 TTC6	1	84.62696783025325	81.639972621492134	84.845995893223815	3.916666667	5	1	4	4
GCAGCCAAGTTAGAAC-1-1	EC.1	EC	50410319	FALSE	Exc_L5_RORB_SNHG7	Exc	NA	Exc	Exc	L5	NA	L5	L5	Exc L4-5 RORB IL1RAPL2	1	84.62696783025325	81.639972621492134	84.845995893223815	3.916666667	5	1	4	4
GCAGGCTTCGGCATCG-1-1	EC.1	EC	50410319	FALSE	EC	Exc	NA	Exc	Exc	NA	NA	EC	EC	Exc RELN COL5A2	1	84.62696783025325	81.639972621492134	84.845995893223815	3.916666667	5	1	4	4
GCATCGGGTCGACGCT-1-1	EC.1	EC	50410319	FALSE	Exc_L5_RORB_SNHG7	Exc	NA	Exc	Exc	L5	NA	L5	L5	Exc AGBL1 GPC5	1	84.62696783025325	81.639972621492134	84.845995893223815	3.916666667	5	1	4	4
GCATCGGGTCGGATTT-1-1	EC.1	EC	50410319	FALSE	EC	Exc	NA	Exc	Exc	NA	NA	EC	EC	Exc TOX3 TTC6	1	84.62696783025325	81.639972621492134	84.845995893223815	3.916666667	5	1	4	4
GCATCTCAGAAGTATC-1-1	EC.1	EC	50410319	FALSE	EC_HC	Exc	NA	Exc	Exc	NA	NA	EC_HC	EC_HC	Exc DLC1 SNTG2	1	84.62696783025325	81.639972621492134	84.845995893223815	3.916666667	5	1	4	4
GCCCGAAAGATAGGGA-1-1	EC.1	EC	50410319	FALSE	Exc_L2-3_Stressed	Exc	NA	Exc	Exc	L2-3	NA	L2-3	L2-3	Exc TOX3 INO80D	1	84.62696783025325	81.639972621492134	84.845995893223815	3.916666667	5	1	4	4
GCCCGAACACTCCACT-1-1	EC.1	EC	50410319	FALSE	EC_HC	Exc	NA	Exc	Exc	NA	NA	EC_HC	EC_HC	Exc DLC1 SNTG2	1	84.62696783025325	81.639972621492134	84.845995893223815	3.916666667	5	1	4	4
GCCCGAAGTACGGCAA-1-1	EC.1	EC	50410319	FALSE	Exc_L2-3_LINC00507_RPL9P17	Exc	NA	Exc	Exc	L2-3	NA	L2-3	L2-3	Exc L2-3 CBLN2 LINC02306	1	84.62696783025325	81.639972621492134	84.845995893223815	3.916666667	5	1	4	4
GCCCGAAGTTCTTGCC-1-1	EC.1	EC	50410319	FALSE	EC_HC	Exc	NA	Exc	Exc	NA	NA	EC_HC	EC_HC	Exc DLC1 SNTG2	1	84.62696783025325	81.639972621492134	84.845995893223815	3.916666667	5	1	4	4
GCCGTGAGTTGCCAAT-1-1	EC.1	EC	50410319	FALSE	EC	Exc	NA	Exc	Exc	NA	NA	EC	EC	Exc RELN GPC5	1	84.62696783025325	81.639972621492134	84.845995893223815	3.916666667	5	1	4	4
GCGGAAAGTCGAACGA-1-1	EC.1	EC	50410319	FALSE	Exc_L5_RORB_SNHG7	Exc	NA	Exc	Exc	L5	NA	L5	L5	Exc AGBL1 GPC5	1	84.62696783025325	81.639972621492134	84.845995893223815	3.916666667	5	1	4	4
GCGTTTCAGAGATTCA-1-1	EC.1	EC	50410319	FALSE	EC_HC	Exc	NA	Exc	Exc	NA	NA	EC_HC	EC_HC	Exc DLC1 SNTG2	1	84.62696783025325	81.639972621492134	84.845995893223815	3.916666667	5	1	4	4
GCGTTTCGTCCTTTGC-1-1	EC.1	EC	50410319	FALSE	EC_HC	Exc	NA	Exc	Exc	NA	NA	EC_HC	EC_HC	Exc DLC1 SNTG2	1	84.62696783025325	81.639972621492134	84.845995893223815	3.916666667	5	1	4	4
GCTACAAGTCTGCATA-1-1	EC.1	EC	50410319	FALSE	EC_HC	Exc	NA	Exc	Exc	NA	NA	EC_HC	EC_HC	Exc DLC1 SNTG2	1	84.62696783025325	81.639972621492134	84.845995893223815	3.916666667	5	1	4	4
GCTACCTTCAGCTTGA-1-1	EC.1	EC	50410319	FALSE	EC_HC	Exc	NA	Exc	Exc	NA	NA	EC_HC	EC_HC	Exc DLC1 SNTG2	1	84.62696783025325	81.639972621492134	84.845995893223815	3.916666667	5	1	4	4
GCTCAAATCGCAGTGC-1-1	EC.1	EC	50410319	FALSE	EC_HC	Exc	NA	Exc	Exc	NA	NA	EC_HC	EC_HC	Exc DLC1 SNTG2	1	84.62696783025325	81.639972621492134	84.845995893223815	3.916666667	5	1	4	4
GCTTCACCAAGACTGG-1-1	EC.1	EC	50410319	FALSE	Exc_L5-6_RORB_LINC00320	Exc	NA	Exc	Exc	L5-6	NA	L5-6	L5-6	Exc L5-6 RORB LINC02196	1	84.62696783025325	81.639972621492134	84.845995893223815	3.916666667	5	1	4	4
GGAATGGGTGAGTAAT-1-1	EC.1	EC	50410319	FALSE	EC_HC	Exc	NA	Exc	Exc	NA	NA	EC_HC	EC_HC	Exc DLC1 SNTG2	1	84.62696783025325	81.639972621492134	84.845995893223815	3.916666667	5	1	4	4
GGAGATGGTCGCGTTG-1-1	EC.1	EC	50410319	FALSE	EC_HC	Exc	NA	Exc	Exc	NA	NA	EC_HC	EC_HC	Exc SOX11 NCKAP5	1	84.62696783025325	81.639972621492134	84.845995893223815	3.916666667	5	1	4	4
GGATGTTCACTATCCC-1-1	EC.1	EC	50410319	FALSE	Exc_L6_THEMIS_LINC00343	Exc	NA	Exc	Exc	L6	NA	L6	L6	Exc L6 THEMIS NFIA	1	84.62696783025325	81.639972621492134	84.845995893223815	3.916666667	5	1	4	4
GGCACGTGTTTGATCG-1-1	EC.1	EC	50410319	FALSE	EC_HC	Exc	NA	Exc	Exc	NA	NA	EC_HC	EC_HC	Exc DLC1 SNTG2	1	84.62696783025325	81.639972621492134	84.845995893223815	3.916666667	5	1	4	4
GGCGTCATCATTTCGT-1-1	EC.1	EC	50410319	FALSE	EC	Exc	NA	Exc	Exc	NA	NA	EC	EC	Exc RELN COL5A2	1	84.62696783025325	81.639972621492134	84.845995893223815	3.916666667	5	1	4	4
GGCTGTGTCATCAGTG-1-1	EC.1	EC	50410319	FALSE	EC	Exc	NA	Exc	Exc	NA	NA	EC	EC	Exc RELN COL5A2	1	84.62696783025325	81.639972621492134	84.845995893223815	3.916666667	5	1	4	4
GGCTGTGTCGGACGTC-1-1	EC.1	EC	50410319	FALSE	EC_HC	Exc	NA	Exc	Exc	NA	NA	EC_HC	EC_HC	Exc DLC1 SNTG2	1	84.62696783025325	81.639972621492134	84.845995893223815	3.916666667	5	1	4	4
GGCTTTCCAGGAGGAG-1-1	EC.1	EC	50410319	FALSE	EC	Exc	NA	Exc	Exc	NA	NA	EC	EC	Exc RELN COL5A2	1	84.62696783025325	81.639972621492134	84.845995893223815	3.916666667	5	1	4	4
GGGACAAGTGCTAGCC-1-1	EC.1	EC	50410319	FALSE	Exc_L5_RORB_SNHG7	Exc	NA	Exc	Exc	L5	NA	L5	L5	Exc L4-5 RORB IL1RAPL2	1	84.62696783025325	81.639972621492134	84.845995893223815	3.916666667	5	1	4	4
GGGAGATGTCCGATCG-1-1	EC.1	EC	50410319	FALSE	EC_HC	Exc	NA	Exc	Exc	NA	NA	EC_HC	EC_HC	Exc DLC1 SNTG2	1	84.62696783025325	81.639972621492134	84.845995893223815	3.916666667	5	1	4	4
GGGAGTATCAGAGCGA-1-1	EC.1	EC	50410319	FALSE	EC	Exc	NA	Exc	Exc	NA	NA	EC	EC	Exc RELN COL5A2	1	84.62696783025325	81.639972621492134	84.845995893223815	3.916666667	5	1	4	4
GGGATGATCAGGCGAA-1-1	EC.1	EC	50410319	FALSE	EC_HC	Exc	NA	Exc	Exc	NA	NA	EC_HC	EC_HC	Exc DLC1 SNTG2	1	84.62696783025325	81.639972621492134	84.845995893223815	3.916666667	5	1	4	4
GGGTATTCAGGTTCCG-1-1	EC.1	EC	50410319	FALSE	EC_HC	Exc	NA	Exc	Exc	NA	NA	EC_HC	EC_HC	Exc DLC1 SNTG2	1	84.62696783025325	81.639972621492134	84.845995893223815	3.916666667	5	1	4	4
GGGTCACAGCCAGTAG-1-1	EC.1	EC	50410319	FALSE	EC	Exc	NA	Exc	Exc	NA	NA	EC	EC	Exc RELN COL5A2	1	84.62696783025325	81.639972621492134	84.845995893223815	3.916666667	5	1	4	4
GGGTCACAGTATGAAC-1-1	EC.1	EC	50410319	FALSE	EC	Exc	NA	Exc	Exc	NA	NA	EC	EC	Exc RELN COL5A2	1	84.62696783025325	81.639972621492134	84.845995893223815	3.916666667	5	1	4	4
GGGTCACCAAAGAGTT-1-1	EC.1	EC	50410319	FALSE	EC	Exc	NA	Exc	Exc	NA	NA	EC	EC	Exc TOX3 TTC6	1	84.62696783025325	81.639972621492134	84.845995893223815	3.916666667	5	1	4	4
GGGTCACCAACCTAAC-1-1	EC.1	EC	50410319	FALSE	EC	Exc	NA	Exc	Exc	NA	NA	EC	EC	Exc TOX3 TTC6	1	84.62696783025325	81.639972621492134	84.845995893223815	3.916666667	5	1	4	4
GGGTTTAGTCACATTG-1-1	EC.1	EC	50410319	FALSE	EC	Exc	NA	Exc	Exc	NA	NA	EC	EC	Exc RELN COL5A2	1	84.62696783025325	81.639972621492134	84.845995893223815	3.916666667	5	1	4	4
GGTAATCCAATACGCT-1-1	EC.1	EC	50410319	FALSE	Exc_L6_CT	Exc	NA	Exc	Exc	L6	NA	L6	L6	Exc L6 CT	1	84.62696783025325	81.639972621492134	84.845995893223815	3.916666667	5	1	4	4
GGTAGAGAGCACGTCC-1-1	EC.1	EC	50410319	FALSE	EC_HC	Exc	NA	Exc	Exc	NA	NA	EC_HC	EC_HC	Exc DLC1 SNTG2	1	84.62696783025325	81.639972621492134	84.845995893223815	3.916666667	5	1	4	4
GGTCTGGGTGATACAA-1-1	EC.1	EC	50410319	FALSE	EC_HC	Exc	NA	Exc	Exc	NA	NA	EC_HC	EC_HC	Exc DLC1 SNTG2	1	84.62696783025325	81.639972621492134	84.845995893223815	3.916666667	5	1	4	4
GGTGAAGCAATTTCTC-1-1	EC.1	EC	50410319	FALSE	EC	Exc	NA	Exc	Exc	NA	NA	EC	EC	Exc TOX3 TTC6	1	84.62696783025325	81.639972621492134	84.845995893223815	3.916666667	5	1	4	4
GGTGATTAGACTTGTC-1-1	EC.1	EC	50410319	FALSE	EC_HC	Exc	NA	Exc	Exc	NA	NA	EC_HC	EC_HC	Exc DLC1 SNTG2	1	84.62696783025325	81.639972621492134	84.845995893223815	3.916666667	5	1	4	4
GGTGTCGTCCACCCTA-1-1	EC.1	EC	50410319	FALSE	Exc_L2-3_LINC00507_RPL9P17	Exc	NA	Exc	Exc	L2-3	NA	L2-3	L2-3	Exc L2-3 CBLN2 LINC02306	1	84.62696783025325	81.639972621492134	84.845995893223815	3.916666667	5	1	4	4
GGTTGTACAGGAACCA-1-1	EC.1	EC	50410319	FALSE	EC	Exc	NA	Exc	Exc	NA	NA	EC	EC	Exc TOX3 TTC6	1	84.62696783025325	81.639972621492134	84.845995893223815	3.916666667	5	1	4	4
GTAACACCAAGAGAGA-1-1	EC.1	EC	50410319	FALSE	EC_HC	Exc	NA	Exc	Exc	NA	NA	EC_HC	EC_HC	Exc DLC1 SNTG2	1	84.62696783025325	81.639972621492134	84.845995893223815	3.916666667	5	1	4	4
GTACAACAGTTCATCG-1-1	EC.1	EC	50410319	FALSE	EC	Exc	NA	Exc	Exc	NA	NA	EC	EC	Exc RELN COL5A2	1	84.62696783025325	81.639972621492134	84.845995893223815	3.916666667	5	1	4	4
GTACAGTAGCTGGCTC-1-1	EC.1	EC	50410319	FALSE	EC	Exc	NA	Exc	Exc	NA	NA	EC	EC	Exc TOX3 TTC6	1	84.62696783025325	81.639972621492134	84.845995893223815	3.916666667	5	1	4	4
GTAGAAAGTAACTAAG-1-1	EC.1	EC	50410319	FALSE	EC_HC	Exc	NA	Exc	Exc	NA	NA	EC_HC	EC_HC	Exc DLC1 SNTG2	1	84.62696783025325	81.639972621492134	84.845995893223815	3.916666667	5	1	4	4
GTAGAAAGTACGACAG-1-1	EC.1	EC	50410319	FALSE	EC	Exc	NA	Exc	Exc	NA	NA	EC	EC	Exc RELN COL5A2	1	84.62696783025325	81.639972621492134	84.845995893223815	3.916666667	5	1	4	4
GTAGAAATCATTGGTG-1-1	EC.1	EC	50410319	FALSE	EC	Exc	NA	Exc	Exc	NA	NA	EC	EC	Exc TOX3 TTC6	1	84.62696783025325	81.639972621492134	84.845995893223815	3.916666667	5	1	4	4
GTAGGAGAGTCTTCGA-1-1	EC.1	EC	50410319	FALSE	Exc_L5_RORB_SNHG7	Exc	NA	Exc	Exc	L5	NA	L5	L5	Exc AGBL1 GPC5	1	84.62696783025325	81.639972621492134	84.845995893223815	3.916666667	5	1	4	4
GTATTTCAGTCCGTCG-1-1	EC.1	EC	50410319	FALSE	EC	Exc	NA	Exc	Exc	NA	NA	EC	EC	Exc RELN COL5A2	1	84.62696783025325	81.639972621492134	84.845995893223815	3.916666667	5	1	4	4
GTCAAGTCACGGGTAA-1-1	EC.1	EC	50410319	FALSE	EC_HC	Exc	NA	Exc	Exc	NA	NA	EC_HC	EC_HC	Exc DLC1 SNTG2	1	84.62696783025325	81.639972621492134	84.845995893223815	3.916666667	5	1	4	4
GTCAAGTTCAGCCTTC-1-1	EC.1	EC	50410319	FALSE	EC	Exc	NA	Exc	Exc	NA	NA	EC	EC	Exc RELN COL5A2	1	84.62696783025325	81.639972621492134	84.845995893223815	3.916666667	5	1	4	4
GTCAAGTTCTTCCAGC-1-1	EC.1	EC	50410319	FALSE	Exc_L2-3_LINC00507_RPL9P17	Exc	NA	Exc	Exc	L2-3	NA	L2-3	L2-3	Exc L2-3 CBLN2 LINC02306	1	84.62696783025325	81.639972621492134	84.845995893223815	3.916666667	5	1	4	4
GTCACTCTCGACCAAT-1-1	EC.1	EC	50410319	FALSE	EC_HC	Exc	NA	Exc	Exc	NA	NA	EC_HC	EC_HC	Exc DLC1 SNTG2	1	84.62696783025325	81.639972621492134	84.845995893223815	3.916666667	5	1	4	4
GTCATCCGTGGGCTCT-1-1	EC.1	EC	50410319	FALSE	EC	Exc	NA	Exc	Exc	NA	NA	EC	EC	Exc RELN COL5A2	1	84.62696783025325	81.639972621492134	84.845995893223815	3.916666667	5	1	4	4
GTCCACTTCACCTCAC-1-1	EC.1	EC	50410319	FALSE	EC	Exc	NA	Exc	Exc	NA	NA	EC	EC	Exc RELN COL5A2	1	84.62696783025325	81.639972621492134	84.845995893223815	3.916666667	5	1	4	4
GTCCCATGTGCCCACA-1-1	EC.1	EC	50410319	FALSE	EC	Exc	NA	Exc	Exc	NA	NA	EC	EC	Exc RELN COL5A2	1	84.62696783025325	81.639972621492134	84.845995893223815	3.916666667	5	1	4	4
GTCCCATGTTTACCAG-1-1	EC.1	EC	50410319	FALSE	Exc_L2-3_LINC00507_RPL9P17	Exc	NA	Exc	Exc	L2-3	NA	L2-3	L2-3	Exc L2-3 CBLN2 LINC02306	1	84.62696783025325	81.639972621492134	84.845995893223815	3.916666667	5	1	4	4
GTCCCATTCCTGGTCT-1-1	EC.1	EC	50410319	FALSE	EC	Exc	NA	Exc	Exc	NA	NA	EC	EC	Exc TOX3 TTC6	1	84.62696783025325	81.639972621492134	84.845995893223815	3.916666667	5	1	4	4
GTCCTCACAGCGATTT-1-1	EC.1	EC	50410319	FALSE	EC	Exc	NA	Exc	Exc	NA	NA	EC	EC	Exc RELN COL5A2	1	84.62696783025325	81.639972621492134	84.845995893223815	3.916666667	5	1	4	4
GTCGCGAAGGCTCTCG-1-1	EC.1	EC	50410319	FALSE	EC_HC	Exc	NA	Exc	Exc	NA	NA	EC_HC	EC_HC	Exc DLC1 SNTG2	1	84.62696783025325	81.639972621492134	84.845995893223815	3.916666667	5	1	4	4
GTCGTAATCCGCCTAT-1-1	EC.1	EC	50410319	FALSE	EC_HC	Exc	NA	Exc	Exc	NA	NA	EC_HC	EC_HC	Exc DLC1 SNTG2	1	84.62696783025325	81.639972621492134	84.845995893223815	3.916666667	5	1	4	4
GTCTACCCACAAAGTA-1-1	EC.1	EC	50410319	FALSE	EC_HC	Exc	NA	Exc	Exc	NA	NA	EC_HC	EC_HC	Exc DLC1 SNTG2	1	84.62696783025325	81.639972621492134	84.845995893223815	3.916666667	5	1	4	4
GTCTACCTCCGGTAAT-1-1	EC.1	EC	50410319	FALSE	EC_HC	Exc	NA	Exc	Exc	NA	NA	EC_HC	EC_HC	Exc DLC1 SNTG2	1	84.62696783025325	81.639972621492134	84.845995893223815	3.916666667	5	1	4	4
GTCTAGATCGTGTGAT-1-1	EC.1	EC	50410319	FALSE	Exc_L5_RORB_SNHG7	Exc	NA	Exc	Exc	L5	NA	L5	L5	Exc L4-5 RORB IL1RAPL2	1	84.62696783025325	81.639972621492134	84.845995893223815	3.916666667	5	1	4	4
GTGACGCAGACCTCAT-1-1	EC.1	EC	50410319	FALSE	EC_HC	Exc	NA	Exc	Exc	NA	NA	EC_HC	EC_HC	Exc DLC1 SNTG2	1	84.62696783025325	81.639972621492134	84.845995893223815	3.916666667	5	1	4	4
GTGAGCCCACCAGTTA-1-1	EC.1	EC	50410319	FALSE	EC_HC	Exc	NA	Exc	Exc	NA	NA	EC_HC	EC_HC	Exc DLC1 SNTG2	1	84.62696783025325	81.639972621492134	84.845995893223815	3.916666667	5	1	4	4
GTGAGTTGTAGCGTAG-1-1	EC.1	EC	50410319	FALSE	EC_HC	Exc	NA	Exc	Exc	NA	NA	EC_HC	EC_HC	Exc DLC1 SNTG2	1	84.62696783025325	81.639972621492134	84.845995893223815	3.916666667	5	1	4	4
GTGCTTCCAAGACAAT-1-1	EC.1	EC	50410319	FALSE	L5/6_IT_Car3	Exc	NA	Exc	Exc	L5/6	NA	L5/6	L5/6	Exc L5/6 IT Car3	1	84.62696783025325	81.639972621492134	84.845995893223815	3.916666667	5	1	4	4
GTGGAAGCATGGGCAA-1-1	EC.1	EC	50410319	FALSE	Exc_L2-3_Stressed	Exc	NA	Exc	Exc	L2-3	NA	L2-3	L2-3	Exc TOX3 INO80D	1	84.62696783025325	81.639972621492134	84.845995893223815	3.916666667	5	1	4	4
GTGGAGAAGTCTCCTC-1-1	EC.1	EC	50410319	FALSE	EC	Exc	NA	Exc	Exc	NA	NA	EC	EC	Exc RELN COL5A2	1	84.62696783025325	81.639972621492134	84.845995893223815	3.916666667	5	1	4	4
GTGGAGACAGAACTTC-1-1	EC.1	EC	50410319	FALSE	EC_HC	Exc	NA	Exc	Exc	NA	NA	EC_HC	EC_HC	Exc DLC1 SNTG2	1	84.62696783025325	81.639972621492134	84.845995893223815	3.916666667	5	1	4	4
GTGGCGTAGAATCGAT-1-1	EC.1	EC	50410319	FALSE	EC_HC	Exc	NA	Exc	Exc	NA	NA	EC_HC	EC_HC	Exc DLC1 SNTG2	1	84.62696783025325	81.639972621492134	84.845995893223815	3.916666667	5	1	4	4
GTGGGAAGTTTCGTAG-1-1	EC.1	EC	50410319	FALSE	EC_HC	Exc	NA	Exc	Exc	NA	NA	EC_HC	EC_HC	Exc DLC1 SNTG2	1	84.62696783025325	81.639972621492134	84.845995893223815	3.916666667	5	1	4	4
GTTACAGGTATTGCCA-1-1	EC.1	EC	50410319	FALSE	EC_HC	Exc	NA	Exc	Exc	NA	NA	EC_HC	EC_HC	Exc DLC1 SNTG2	1	84.62696783025325	81.639972621492134	84.845995893223815	3.916666667	5	1	4	4
GTTACCCAGGCATCAG-1-1	EC.1	EC	50410319	FALSE	Exc_L4-5_RORB_RPL31P31	Exc	NA	Exc	Exc	L4-5	NA	L4-5	L4-5	Exc L4-5 RORB IL1RAPL2	1	84.62696783025325	81.639972621492134	84.845995893223815	3.916666667	5	1	4	4
GTTAGACAGACAACTA-1-1	EC.1	EC	50410319	FALSE	EC	Exc	NA	Exc	Exc	NA	NA	EC	EC	Exc RELN COL5A2	1	84.62696783025325	81.639972621492134	84.845995893223815	3.916666667	5	1	4	4
GTTAGACAGCGACCCT-1-1	EC.1	EC	50410319	FALSE	Exc_L2-3_LINC00507_RPL9P17	Exc	NA	Exc	Exc	L2-3	NA	L2-3	L2-3	Exc L2-3 CBLN2 LINC02306	1	84.62696783025325	81.639972621492134	84.845995893223815	3.916666667	5	1	4	4
GTTAGACAGTAAACGT-1-1	EC.1	EC	50410319	FALSE	EC	Exc	NA	Exc	Exc	NA	NA	EC	EC	Exc RELN COL5A2	1	84.62696783025325	81.639972621492134	84.845995893223815	3.916666667	5	1	4	4
GTTAGACTCAAGCCGC-1-1	EC.1	EC	50410319	FALSE	EC_HC	Exc	NA	Exc	Exc	NA	NA	EC_HC	EC_HC	Exc DLC1 SNTG2	1	84.62696783025325	81.639972621492134	84.845995893223815	3.916666667	5	1	4	4
GTTCATTTCGTCGCTT-1-1	EC.1	EC	50410319	FALSE	EC	Exc	NA	Exc	Exc	NA	NA	EC	EC	Exc RELN COL5A2	1	84.62696783025325	81.639972621492134	84.845995893223815	3.916666667	5	1	4	4
GTTCCGTAGGTATCTC-1-1	EC.1	EC	50410319	FALSE	EC_HC	Exc	NA	Exc	Exc	NA	NA	EC_HC	EC_HC	Exc DLC1 SNTG2	1	84.62696783025325	81.639972621492134	84.845995893223815	3.916666667	5	1	4	4
GTTCGCTGTTGGGCCT-1-1	EC.1	EC	50410319	FALSE	EC_HC	Exc	NA	Exc	Exc	NA	NA	EC_HC	EC_HC	Exc DLC1 SNTG2	1	84.62696783025325	81.639972621492134	84.845995893223815	3.916666667	5	1	4	4
GTTGAACTCCATTCGC-1-1	EC.1	EC	50410319	FALSE	EC_HC	Exc	NA	Exc	Exc	NA	NA	EC_HC	EC_HC	Exc DLC1 SNTG2	1	84.62696783025325	81.639972621492134	84.845995893223815	3.916666667	5	1	4	4
GTTGTGAGTGAGAACC-1-1	EC.1	EC	50410319	FALSE	EC_HC	Exc	NA	Exc	Exc	NA	NA	EC_HC	EC_HC	Exc DLC1 SNTG2	1	84.62696783025325	81.639972621492134	84.845995893223815	3.916666667	5	1	4	4
TAACGACGTTCTCACC-1-1	EC.1	EC	50410319	FALSE	EC	Exc	NA	Exc	Exc	NA	NA	EC	EC	Exc RELN COL5A2	1	84.62696783025325	81.639972621492134	84.845995893223815	3.916666667	5	1	4	4
TAAGCACCACCTTCGT-1-1	EC.1	EC	50410319	FALSE	EC	Exc	NA	Exc	Exc	NA	NA	EC	EC	Exc TOX3 TTC6	1	84.62696783025325	81.639972621492134	84.845995893223815	3.916666667	5	1	4	4
TAAGCACGTTGGCCGT-1-1	EC.1	EC	50410319	FALSE	EC_HC	Exc	NA	Exc	Exc	NA	NA	EC_HC	EC_HC	Exc DLC1 SNTG2	1	84.62696783025325	81.639972621492134	84.845995893223815	3.916666667	5	1	4	4
TAAGCCACAACGACTT-1-1	EC.1	EC	50410319	FALSE	EC	Exc	NA	Exc	Exc	NA	NA	EC	EC	Exc RELN COL5A2	1	84.62696783025325	81.639972621492134	84.845995893223815	3.916666667	5	1	4	4
TAAGCCATCGAAGCAG-1-1	EC.1	EC	50410319	FALSE	Exc_L5_RORB_SNHG7	Exc	NA	Exc	Exc	L5	NA	L5	L5	Exc AGBL1 GPC5	1	84.62696783025325	81.639972621492134	84.845995893223815	3.916666667	5	1	4	4
TAAGCCATCTCATGCC-1-1	EC.1	EC	50410319	FALSE	EC	Exc	NA	Exc	Exc	NA	NA	EC	EC	Exc RELN COL5A2	1	84.62696783025325	81.639972621492134	84.845995893223815	3.916666667	5	1	4	4
TAATTCCCAGTCAGCC-1-1	EC.1	EC	50410319	FALSE	EC_HC	Exc	NA	Exc	Exc	NA	NA	EC_HC	EC_HC	Exc DLC1 SNTG2	1	84.62696783025325	81.639972621492134	84.845995893223815	3.916666667	5	1	4	4
TACAACGCATAGCTGT-1-1	EC.1	EC	50410319	FALSE	EC_HC	Exc	NA	Exc	Exc	NA	NA	EC_HC	EC_HC	Exc DLC1 SNTG2	1	84.62696783025325	81.639972621492134	84.845995893223815	3.916666667	5	1	4	4
TACATTCTCTGTCGTC-1-1	EC.1	EC	50410319	FALSE	EC_HC	Exc	NA	Exc	Exc	NA	NA	EC_HC	EC_HC	Exc DLC1 SNTG2	1	84.62696783025325	81.639972621492134	84.845995893223815	3.916666667	5	1	4	4
TACCCGTTCTTCTGTA-1-1	EC.1	EC	50410319	FALSE	Exc_L6_CT	Exc	NA	Exc	Exc	L6	NA	L6	L6	Exc L6 CT	1	84.62696783025325	81.639972621492134	84.845995893223815	3.916666667	5	1	4	4
TACGTCCCATAATCCG-1-1	EC.1	EC	50410319	FALSE	EC	Exc	NA	Exc	Exc	NA	NA	EC	EC	Exc TOX3 TTC6	1	84.62696783025325	81.639972621492134	84.845995893223815	3.916666667	5	1	4	4
TACTGCCCAGTCGCAC-1-1	EC.1	EC	50410319	FALSE	EC_HC	Exc	NA	Exc	Exc	NA	NA	EC_HC	EC_HC	Exc DLC1 SNTG2	1	84.62696783025325	81.639972621492134	84.845995893223815	3.916666667	5	1	4	4
TACTTCAGTTATGACC-1-1	EC.1	EC	50410319	FALSE	Exc_L5_RORB_SNHG7	Exc	NA	Exc	Exc	L5	NA	L5	L5	Exc AGBL1 GPC5	1	84.62696783025325	81.639972621492134	84.845995893223815	3.916666667	5	1	4	4
TACTTGTAGAATCTAG-1-1	EC.1	EC	50410319	FALSE	EC	Exc	NA	Exc	Exc	NA	NA	EC	EC	Exc RELN COL5A2	1	84.62696783025325	81.639972621492134	84.845995893223815	3.916666667	5	1	4	4
TACTTGTAGTACTCGT-1-1	EC.1	EC	50410319	FALSE	Exc_L2-3_Stressed	Exc	NA	Exc	Exc	L2-3	NA	L2-3	L2-3	Exc TOX3 INO80D	1	84.62696783025325	81.639972621492134	84.845995893223815	3.916666667	5	1	4	4
TAGACTGAGGTGCCAA-1-1	EC.1	EC	50410319	FALSE	Exc_L2-3_LINC00507_RPL9P17	Exc	NA	Exc	Exc	L2-3	NA	L2-3	L2-3	Exc L2-3 CBLN2 LINC02306	1	84.62696783025325	81.639972621492134	84.845995893223815	3.916666667	5	1	4	4
TAGACTGGTGAGATCG-1-1	EC.1	EC	50410319	FALSE	EC_HC	Exc	NA	Exc	Exc	NA	NA	EC_HC	EC_HC	Exc DLC1 SNTG2	1	84.62696783025325	81.639972621492134	84.845995893223815	3.916666667	5	1	4	4
TAGACTGGTGCACATT-1-1	EC.1	EC	50410319	FALSE	EC	Exc	NA	Exc	Exc	NA	NA	EC	EC	Exc RELN COL5A2	1	84.62696783025325	81.639972621492134	84.845995893223815	3.916666667	5	1	4	4
TAGCACACATACCAGT-1-1	EC.1	EC	50410319	FALSE	EC	Exc	NA	Exc	Exc	NA	NA	EC	EC	Exc RELN COL5A2	1	84.62696783025325	81.639972621492134	84.845995893223815	3.916666667	5	1	4	4
TAGGAGGAGATCACTC-1-1	EC.1	EC	50410319	FALSE	Exc_L2-3_LINC00507_RPL9P17	Exc	NA	Exc	Exc	L2-3	NA	L2-3	L2-3	Exc L2-3 CBLN2 LINC02306	1	84.62696783025325	81.639972621492134	84.845995893223815	3.916666667	5	1	4	4
TATCAGGGTTAGGCCC-1-1	EC.1	EC	50410319	FALSE	EC_HC	Exc	NA	Exc	Exc	NA	NA	EC_HC	EC_HC	Exc DLC1 SNTG2	1	84.62696783025325	81.639972621492134	84.845995893223815	3.916666667	5	1	4	4
TATCCTATCCGCTGTT-1-1	EC.1	EC	50410319	FALSE	EC_HC	Exc	NA	Exc	Exc	NA	NA	EC_HC	EC_HC	Exc DLC1 SNTG2	1	84.62696783025325	81.639972621492134	84.845995893223815	3.916666667	5	1	4	4
TATCCTATCCGGGACT-1-1	EC.1	EC	50410319	FALSE	EC_HC	Exc	NA	Exc	Exc	NA	NA	EC_HC	EC_HC	Exc DLC1 SNTG2	1	84.62696783025325	81.639972621492134	84.845995893223815	3.916666667	5	1	4	4
TATTGGGGTTGCGAAG-1-1	EC.1	EC	50410319	FALSE	EC_HC	Exc	NA	Exc	Exc	NA	NA	EC_HC	EC_HC	Exc DLC1 SNTG2	1	84.62696783025325	81.639972621492134	84.845995893223815	3.916666667	5	1	4	4
TATTTCGAGGGACAGG-1-1	EC.1	EC	50410319	FALSE	Exc_L4-5_RORB_RPL31P31	Exc	NA	Exc	Exc	L4-5	NA	L4-5	L4-5	Exc L4-5 RORB IL1RAPL2	1	84.62696783025325	81.639972621492134	84.845995893223815	3.916666667	5	1	4	4
TCAATCTGTCTCAAGT-1-1	EC.1	EC	50410319	FALSE	EC_HC	Exc	NA	Exc	Exc	NA	NA	EC_HC	EC_HC	Exc DLC1 SNTG2	1	84.62696783025325	81.639972621492134	84.845995893223815	3.916666667	5	1	4	4
TCAATTCAGAGTCGAC-1-1	EC.1	EC	50410319	FALSE	EC_HC	Exc	NA	Exc	Exc	NA	NA	EC_HC	EC_HC	Exc DLC1 SNTG2	1	84.62696783025325	81.639972621492134	84.845995893223815	3.916666667	5	1	4	4
TCAATTCTCTCACTCG-1-1	EC.1	EC	50410319	FALSE	EC	Exc	NA	Exc	Exc	NA	NA	EC	EC	Exc RELN COL5A2	1	84.62696783025325	81.639972621492134	84.845995893223815	3.916666667	5	1	4	4
TCACGGGCAACCGGAA-1-1	EC.1	EC	50410319	FALSE	EC	Exc	NA	Exc	Exc	NA	NA	EC	EC	Exc RELN COL5A2	1	84.62696783025325	81.639972621492134	84.845995893223815	3.916666667	5	1	4	4
TCACGGGGTAGACAGC-1-1	EC.1	EC	50410319	FALSE	EC_HC	Exc	NA	Exc	Exc	NA	NA	EC_HC	EC_HC	Exc DLC1 SNTG2	1	84.62696783025325	81.639972621492134	84.845995893223815	3.916666667	5	1	4	4
TCACTATGTGTCCTAA-1-1	EC.1	EC	50410319	FALSE	EC	Exc	NA	Exc	Exc	NA	NA	EC	EC	Exc RELN COL5A2	1	84.62696783025325	81.639972621492134	84.845995893223815	3.916666667	5	1	4	4
TCACTCGCACTTGTCC-1-1	EC.1	EC	50410319	FALSE	L5/6_IT_Car3	Exc	NA	Exc	Exc	L5/6	NA	L5/6	L5/6	Exc L5/6 IT Car3	1	84.62696783025325	81.639972621492134	84.845995893223815	3.916666667	5	1	4	4
TCAGCAATCCCAGCGA-1-1	EC.1	EC	50410319	FALSE	EC	Exc	NA	Exc	Exc	NA	NA	EC	EC	Exc RELN COL5A2	1	84.62696783025325	81.639972621492134	84.845995893223815	3.916666667	5	1	4	4
TCAGGGCAGGGAGTGG-1-1	EC.1	EC	50410319	FALSE	Exc_L2-3_LINC00507_RPL9P17	Exc	NA	Exc	Exc	L2-3	NA	L2-3	L2-3	Exc L2-3 CBLN2 LINC02306	1	84.62696783025325	81.639972621492134	84.845995893223815	3.916666667	5	1	4	4
TCAGGGCGTTCTCTCG-1-1	EC.1	EC	50410319	FALSE	Exc_L5_RORB_SNHG7	Exc	NA	Exc	Exc	L5	NA	L5	L5	Exc L4-5 RORB IL1RAPL2	1	84.62696783025325	81.639972621492134	84.845995893223815	3.916666667	5	1	4	4
TCAGGTACAGCTCGGT-1-1	EC.1	EC	50410319	FALSE	EC	Exc	NA	Exc	Exc	NA	NA	EC	EC	Exc RELN COL5A2	1	84.62696783025325	81.639972621492134	84.845995893223815	3.916666667	5	1	4	4
TCAGTCCTCGTCAGAT-1-1	EC.1	EC	50410319	FALSE	EC_HC	Exc	NA	Exc	Exc	NA	NA	EC_HC	EC_HC	Exc DLC1 SNTG2	1	84.62696783025325	81.639972621492134	84.845995893223815	3.916666667	5	1	4	4
TCAGTGAGTGGGTATG-1-1	EC.1	EC	50410319	FALSE	EC_HC	Exc	NA	Exc	Exc	NA	NA	EC_HC	EC_HC	Exc DLC1 SNTG2	1	84.62696783025325	81.639972621492134	84.845995893223815	3.916666667	5	1	4	4
TCAGTGATCGACGATT-1-1	EC.1	EC	50410319	FALSE	EC	Exc	NA	Exc	Exc	NA	NA	EC	EC	Exc TOX3 TTC6	1	84.62696783025325	81.639972621492134	84.845995893223815	3.916666667	5	1	4	4
TCAGTGATCGCACGGT-1-1	EC.1	EC	50410319	FALSE	EC_HC	Exc	NA	Exc	Exc	NA	NA	EC_HC	EC_HC	Exc DLC1 SNTG2	1	84.62696783025325	81.639972621492134	84.845995893223815	3.916666667	5	1	4	4
TCAGTTTGTATACCCA-1-1	EC.1	EC	50410319	FALSE	EC	Exc	NA	Exc	Exc	NA	NA	EC	EC	Exc TOX3 TTC6	1	84.62696783025325	81.639972621492134	84.845995893223815	3.916666667	5	1	4	4
TCATGGACATGGGTTT-1-1	EC.1	EC	50410319	FALSE	EC_HC	Exc	NA	Exc	Exc	NA	NA	EC_HC	EC_HC	Exc DLC1 SNTG2	1	84.62696783025325	81.639972621492134	84.845995893223815	3.916666667	5	1	4	4
TCATTACAGCCAGAGT-1-1	EC.1	EC	50410319	FALSE	EC_HC	Exc	NA	Exc	Exc	NA	NA	EC_HC	EC_HC	Exc DLC1 SNTG2	1	84.62696783025325	81.639972621492134	84.845995893223815	3.916666667	5	1	4	4
TCATTTGAGGCTTAGG-1-1	EC.1	EC	50410319	FALSE	Exc_L5-6_RORB_LINC00320	Exc	NA	Exc	Exc	L5-6	NA	L5-6	L5-6	Exc L5-6 RORB LINC02196	1	84.62696783025325	81.639972621492134	84.845995893223815	3.916666667	5	1	4	4
TCCACCAAGGGCGAGA-1-1	EC.1	EC	50410319	FALSE	Exc_L5_RORB_SNHG7	Exc	NA	Exc	Exc	L5	NA	L5	L5	Exc AGBL1 GPC5	1	84.62696783025325	81.639972621492134	84.845995893223815	3.916666667	5	1	4	4
TCCACCAGTTAAGCAA-1-1	EC.1	EC	50410319	FALSE	EC_HC	Exc	NA	Exc	Exc	NA	NA	EC_HC	EC_HC	Exc DLC1 SNTG2	1	84.62696783025325	81.639972621492134	84.845995893223815	3.916666667	5	1	4	4
TCCACGTCACTGAATC-1-1	EC.1	EC	50410319	FALSE	EC_HC	Exc	NA	Exc	Exc	NA	NA	EC_HC	EC_HC	Exc DLC1 SNTG2	1	84.62696783025325	81.639972621492134	84.845995893223815	3.916666667	5	1	4	4
TCCATCGGTCGGATTT-1-1	EC.1	EC	50410319	FALSE	EC	Exc	NA	Exc	Exc	NA	NA	EC	EC	Exc TOX3 TTC6	1	84.62696783025325	81.639972621492134	84.845995893223815	3.916666667	5	1	4	4
TCCATCGGTTCAGTAC-1-1	EC.1	EC	50410319	FALSE	EC_HC	Exc	NA	Exc	Exc	NA	NA	EC_HC	EC_HC	Exc DLC1 SNTG2	1	84.62696783025325	81.639972621492134	84.845995893223815	3.916666667	5	1	4	4
TCCCACAAGCGATCGA-1-1	EC.1	EC	50410319	FALSE	Exc_L4-5_RORB_LINC01474	Exc	NA	Exc	Exc	L4-5	NA	L4-5	L4-5	Exc L4-5 RORB GABRG1	1	84.62696783025325	81.639972621492134	84.845995893223815	3.916666667	5	1	4	4
TCCCACACATTGTAGC-1-1	EC.1	EC	50410319	FALSE	EC	Exc	NA	Exc	Exc	NA	NA	EC	EC	Exc RELN COL5A2	1	84.62696783025325	81.639972621492134	84.845995893223815	3.916666667	5	1	4	4
TCCCACAGTTGTTTGG-1-1	EC.1	EC	50410319	FALSE	L6b	Exc	NA	Exc	Exc	L6b	NA	L6b	L6b	Exc L6b	1	84.62696783025325	81.639972621492134	84.845995893223815	3.916666667	5	1	4	4
TCCCATGTCAAGTGTC-1-1	EC.1	EC	50410319	FALSE	EC_HC	Exc	NA	Exc	Exc	NA	NA	EC_HC	EC_HC	Exc DLC1 SNTG2	1	84.62696783025325	81.639972621492134	84.845995893223815	3.916666667	5	1	4	4
TCCGAAATCGGCTGAC-1-1	EC.1	EC	50410319	FALSE	EC	Exc	NA	Exc	Exc	NA	NA	EC	EC	Exc RELN COL5A2	1	84.62696783025325	81.639972621492134	84.845995893223815	3.916666667	5	1	4	4
TCCGATCAGCGCACAA-1-1	EC.1	EC	50410319	FALSE	EC	Exc	NA	Exc	Exc	NA	NA	EC	EC	Exc RELN GPC5	1	84.62696783025325	81.639972621492134	84.845995893223815	3.916666667	5	1	4	4
TCCGATCAGGCTCTCG-1-1	EC.1	EC	50410319	FALSE	EC	Exc	NA	Exc	Exc	NA	NA	EC	EC	Exc TOX3 TTC6	1	84.62696783025325	81.639972621492134	84.845995893223815	3.916666667	5	1	4	4
TCCGGGAAGTAACCGG-1-1	EC.1	EC	50410319	FALSE	EC	Exc	NA	Exc	Exc	NA	NA	EC	EC	Exc RELN COL5A2	1	84.62696783025325	81.639972621492134	84.845995893223815	3.916666667	5	1	4	4
TCCGGGACAGTCTGGC-1-1	EC.1	EC	50410319	FALSE	EC_HC	Exc	NA	Exc	Exc	NA	NA	EC_HC	EC_HC	Exc DLC1 SNTG2	1	84.62696783025325	81.639972621492134	84.845995893223815	3.916666667	5	1	4	4
TCCTAATCAGAAGCGT-1-1	EC.1	EC	50410319	FALSE	EC	Exc	NA	Exc	Exc	NA	NA	EC	EC	Exc TOX3 TTC6	1	84.62696783025325	81.639972621492134	84.845995893223815	3.916666667	5	1	4	4
TCCTCGAAGAAACCAT-1-1	EC.1	EC	50410319	FALSE	Exc_L3-4_RORB_SEMA6D	Exc	NA	Exc	Exc	L3-4	NA	L3-4	L3-4	Exc L3-4 RORB CUX2	1	84.62696783025325	81.639972621492134	84.845995893223815	3.916666667	5	1	4	4
TCCTTCTCACTCCGAG-1-1	EC.1	EC	50410319	FALSE	EC_HC	Exc	NA	Exc	Exc	NA	NA	EC_HC	EC_HC	Exc DLC1 SNTG2	1	84.62696783025325	81.639972621492134	84.845995893223815	3.916666667	5	1	4	4
TCCTTTCGTCCGGTGT-1-1	EC.1	EC	50410319	FALSE	EC_HC	Exc	NA	Exc	Exc	NA	NA	EC_HC	EC_HC	Exc DLC1 SNTG2	1	84.62696783025325	81.639972621492134	84.845995893223815	3.916666667	5	1	4	4
TCGAACACATACGCAT-1-1	EC.1	EC	50410319	FALSE	EC_HC	Exc	NA	Exc	Exc	NA	NA	EC_HC	EC_HC	Exc DLC1 SNTG2	1	84.62696783025325	81.639972621492134	84.845995893223815	3.916666667	5	1	4	4
TCGAACACATCTGTTT-1-1	EC.1	EC	50410319	FALSE	L6b	Exc	NA	Exc	Exc	L6b	NA	L6b	L6b	Exc L6b	1	84.62696783025325	81.639972621492134	84.845995893223815	3.916666667	5	1	4	4
TCGACCTTCTAAGCCA-1-1	EC.1	EC	50410319	FALSE	EC_HC	Exc	NA	Exc	Exc	NA	NA	EC_HC	EC_HC	Exc DLC1 SNTG2	1	84.62696783025325	81.639972621492134	84.845995893223815	3.916666667	5	1	4	4
TCGCACTGTCAGATTC-1-1	EC.1	EC	50410319	FALSE	EC_HC	Exc	NA	Exc	Exc	NA	NA	EC_HC	EC_HC	Exc DLC1 SNTG2	1	84.62696783025325	81.639972621492134	84.845995893223815	3.916666667	5	1	4	4
TCGCTCAGTCCGTACG-1-1	EC.1	EC	50410319	FALSE	L6b	Exc	NA	Exc	Exc	L6b	NA	L6b	L6b	Exc L6b	1	84.62696783025325	81.639972621492134	84.845995893223815	3.916666667	5	1	4	4
TCGGATAAGGACAGCT-1-1	EC.1	EC	50410319	FALSE	EC	Exc	NA	Exc	Exc	NA	NA	EC	EC	Exc TOX3 TTC6	1	84.62696783025325	81.639972621492134	84.845995893223815	3.916666667	5	1	4	4
TCGGATACAATCGCCG-1-1	EC.1	EC	50410319	FALSE	EC_HC	Exc	NA	Exc	Exc	NA	NA	EC_HC	EC_HC	Exc DLC1 SNTG2	1	84.62696783025325	81.639972621492134	84.845995893223815	3.916666667	5	1	4	4
TCGGATAGTAGCCCTG-1-1	EC.1	EC	50410319	FALSE	Exc_L2-3_LINC00507_RPL9P17	Exc	NA	Exc	Exc	L2-3	NA	L2-3	L2-3	Exc L2-3 CBLN2 LINC02306	1	84.62696783025325	81.639972621492134	84.845995893223815	3.916666667	5	1	4	4
TCGGGACTCTACTATC-1-1	EC.1	EC	50410319	FALSE	EC	Exc	NA	Exc	Exc	NA	NA	EC	EC	Exc RELN COL5A2	1	84.62696783025325	81.639972621492134	84.845995893223815	3.916666667	5	1	4	4
TCGTAGAAGTCTAACC-1-1	EC.1	EC	50410319	FALSE	EC_HC	Exc	NA	Exc	Exc	NA	NA	EC_HC	EC_HC	Exc DLC1 SNTG2	1	84.62696783025325	81.639972621492134	84.845995893223815	3.916666667	5	1	4	4
TCGTGGGAGGTAAACT-1-1	EC.1	EC	50410319	FALSE	Exc_L5_RORB_SNHG7	Exc	NA	Exc	Exc	L5	NA	L5	L5	Exc AGBL1 GPC5	1	84.62696783025325	81.639972621492134	84.845995893223815	3.916666667	5	1	4	4
TCTAACTCAGAGACTG-1-1	EC.1	EC	50410319	FALSE	EC_HC	Exc	NA	Exc	Exc	NA	NA	EC_HC	EC_HC	Exc DLC1 SNTG2	1	84.62696783025325	81.639972621492134	84.845995893223815	3.916666667	5	1	4	4
TCTACATGTTGCTCCT-1-1	EC.1	EC	50410319	FALSE	EC_HC	Exc	NA	Exc	Exc	NA	NA	EC_HC	EC_HC	Exc DLC1 SNTG2	1	84.62696783025325	81.639972621492134	84.845995893223815	3.916666667	5	1	4	4
TCTATACAGAGTGACC-1-1	EC.1	EC	50410319	FALSE	Exc_L5_RORB_SNHG7	Exc	NA	Exc	Exc	L5	NA	L5	L5	Exc AGBL1 GPC5	1	84.62696783025325	81.639972621492134	84.845995893223815	3.916666667	5	1	4	4
TCTATACAGCCGATAG-1-1	EC.1	EC	50410319	FALSE	Exc_L5_RORB_SNHG7	Exc	NA	Exc	Exc	L5	NA	L5	L5	Exc AGBL1 GPC5	1	84.62696783025325	81.639972621492134	84.845995893223815	3.916666667	5	1	4	4
TCTCAGCAGAGTCTTC-1-1	EC.1	EC	50410319	FALSE	Exc_L5_RORB_SNHG7	Exc	NA	Exc	Exc	L5	NA	L5	L5	Exc AGBL1 GPC5	1	84.62696783025325	81.639972621492134	84.845995893223815	3.916666667	5	1	4	4
TCTCCGACAATTTCGG-1-1	EC.1	EC	50410319	FALSE	EC	Exc	NA	Exc	Exc	NA	NA	EC	EC	Exc RELN COL5A2	1	84.62696783025325	81.639972621492134	84.845995893223815	3.916666667	5	1	4	4
TCTGGCTCACTCCTTG-1-1	EC.1	EC	50410319	FALSE	EC	Exc	NA	Exc	Exc	NA	NA	EC	EC	Exc RELN COL5A2	1	84.62696783025325	81.639972621492134	84.845995893223815	3.916666667	5	1	4	4
TCTTAGTCATGACGAG-1-1	EC.1	EC	50410319	FALSE	Exc_L5_RORB_SNHG7	Exc	NA	Exc	Exc	L5	NA	L5	L5	Exc AGBL1 GPC5	1	84.62696783025325	81.639972621492134	84.845995893223815	3.916666667	5	1	4	4
TCTTGCGTCCTACGAA-1-1	EC.1	EC	50410319	FALSE	EC_HC	Exc	NA	Exc	Exc	NA	NA	EC_HC	EC_HC	Exc DLC1 SNTG2	1	84.62696783025325	81.639972621492134	84.845995893223815	3.916666667	5	1	4	4
TGACGCGCAGGCATGA-1-1	EC.1	EC	50410319	FALSE	EC_HC	Exc	NA	Exc	Exc	NA	NA	EC_HC	EC_HC	Exc DLC1 SNTG2	1	84.62696783025325	81.639972621492134	84.845995893223815	3.916666667	5	1	4	4
TGAGCATAGTGGACGT-1-1	EC.1	EC	50410319	FALSE	EC	Exc	NA	Exc	Exc	NA	NA	EC	EC	Exc TOX3 TTC6	1	84.62696783025325	81.639972621492134	84.845995893223815	3.916666667	5	1	4	4
TGAGCATAGTGTTCAC-1-1	EC.1	EC	50410319	FALSE	L6b	Exc	NA	Exc	Exc	L6b	NA	L6b	L6b	Exc L6b	1	84.62696783025325	81.639972621492134	84.845995893223815	3.916666667	5	1	4	4
TGAGCATGTGGATTTC-1-1	EC.1	EC	50410319	FALSE	Exc_L2-3_LINC00507_RPL9P17	Exc	NA	Exc	Exc	L2-3	NA	L2-3	L2-3	Exc L2-3 CBLN2 LINC02306	1	84.62696783025325	81.639972621492134	84.845995893223815	3.916666667	5	1	4	4
TGATCAGAGATTTGCC-1-1	EC.1	EC	50410319	FALSE	EC_HC	Exc	NA	Exc	Exc	NA	NA	EC_HC	EC_HC	Exc DLC1 SNTG2	1	84.62696783025325	81.639972621492134	84.845995893223815	3.916666667	5	1	4	4
TGATGGTCAGCCGTCA-1-1	EC.1	EC	50410319	FALSE	EC_HC	Exc	NA	Exc	Exc	NA	NA	EC_HC	EC_HC	Exc DLC1 SNTG2	1	84.62696783025325	81.639972621492134	84.845995893223815	3.916666667	5	1	4	4
TGATGGTTCGAACACT-1-1	EC.1	EC	50410319	FALSE	EC	Exc	NA	Exc	Exc	NA	NA	EC	EC	Exc RELN COL5A2	1	84.62696783025325	81.639972621492134	84.845995893223815	3.916666667	5	1	4	4
TGATTTCAGAGTTGTA-1-1	EC.1	EC	50410319	FALSE	EC	Exc	NA	Exc	Exc	NA	NA	EC	EC	Exc RELN COL5A2	1	84.62696783025325	81.639972621492134	84.845995893223815	3.916666667	5	1	4	4
TGATTTCGTCGAACGA-1-1	EC.1	EC	50410319	FALSE	Exc_L4-5_RORB_RPL31P31	Exc	NA	Exc	Exc	L4-5	NA	L4-5	L4-5	Exc L4-5 RORB IL1RAPL2	1	84.62696783025325	81.639972621492134	84.845995893223815	3.916666667	5	1	4	4
TGCAGGCTCCACGTCT-1-1	EC.1	EC	50410319	FALSE	EC	Exc	NA	Exc	Exc	NA	NA	EC	EC	Exc TOX3 TTC6	1	84.62696783025325	81.639972621492134	84.845995893223815	3.916666667	5	1	4	4
TGCAGTAGTGGGTTGA-1-1	EC.1	EC	50410319	FALSE	EC	Exc	NA	Exc	Exc	NA	NA	EC	EC	Exc TOX3 TTC6	1	84.62696783025325	81.639972621492134	84.845995893223815	3.916666667	5	1	4	4
TGCATCCGTTGGGTTT-1-1	EC.1	EC	50410319	FALSE	EC_HC	Exc	NA	Exc	Exc	NA	NA	EC_HC	EC_HC	Exc DLC1 SNTG2	1	84.62696783025325	81.639972621492134	84.845995893223815	3.916666667	5	1	4	4
TGCATGACAGGTCCCA-1-1	EC.1	EC	50410319	FALSE	EC_HC	Exc	NA	Exc	Exc	NA	NA	EC_HC	EC_HC	Exc DLC1 SNTG2	1	84.62696783025325	81.639972621492134	84.845995893223815	3.916666667	5	1	4	4
TGCATGAGTGAGACCA-1-1	EC.1	EC	50410319	FALSE	EC	Exc	NA	Exc	Exc	NA	NA	EC	EC	Exc RELN COL5A2	1	84.62696783025325	81.639972621492134	84.845995893223815	3.916666667	5	1	4	4
TGCGGCAAGTCATTGC-1-1	EC.1	EC	50410319	FALSE	EC	Exc	NA	Exc	Exc	NA	NA	EC	EC	Exc RELN COL5A2	1	84.62696783025325	81.639972621492134	84.845995893223815	3.916666667	5	1	4	4
TGCTCCACAAGGCGTA-1-1	EC.1	EC	50410319	FALSE	Exc_L2-3_LINC00507_RPL9P17	Exc	NA	Exc	Exc	L2-3	NA	L2-3	L2-3	Exc L2-3 CBLN2 LINC02306	1	84.62696783025325	81.639972621492134	84.845995893223815	3.916666667	5	1	4	4
TGGATCAGTGGAAATT-1-1	EC.1	EC	50410319	FALSE	EC	Exc	NA	Exc	Exc	NA	NA	EC	EC	Exc RELN COL5A2	1	84.62696783025325	81.639972621492134	84.845995893223815	3.916666667	5	1	4	4
TGGCGTGTCAAACCTG-1-1	EC.1	EC	50410319	FALSE	L6b	Exc	NA	Exc	Exc	L6b	NA	L6b	L6b	Exc L6b	1	84.62696783025325	81.639972621492134	84.845995893223815	3.916666667	5	1	4	4
TGGGAAGTCGTGGCGT-1-1	EC.1	EC	50410319	FALSE	Exc_L2-3_LINC00507_RPL9P17	Exc	NA	Exc	Exc	L2-3	NA	L2-3	L2-3	Exc L2-3 CBLN2 LINC02306	1	84.62696783025325	81.639972621492134	84.845995893223815	3.916666667	5	1	4	4
TGGGATTGTGCCTTCT-1-1	EC.1	EC	50410319	FALSE	EC_HC	Exc	NA	Exc	Exc	NA	NA	EC_HC	EC_HC	Exc DLC1 SNTG2	1	84.62696783025325	81.639972621492134	84.845995893223815	3.916666667	5	1	4	4
TGGTAGTAGCTTCTAG-1-1	EC.1	EC	50410319	FALSE	EC_HC	Exc	NA	Exc	Exc	NA	NA	EC_HC	EC_HC	Exc DLC1 SNTG2	1	84.62696783025325	81.639972621492134	84.845995893223815	3.916666667	5	1	4	4
TGGTAGTAGGCTTAAA-1-1	EC.1	EC	50410319	FALSE	EC_HC	Exc	NA	Exc	Exc	NA	NA	EC_HC	EC_HC	Exc DLC1 SNTG2	1	84.62696783025325	81.639972621492134	84.845995893223815	3.916666667	5	1	4	4
TGGTAGTCACATGAAA-1-1	EC.1	EC	50410319	FALSE	EC	Exc	NA	Exc	Exc	NA	NA	EC	EC	Exc TOX3 TTC6	1	84.62696783025325	81.639972621492134	84.845995893223815	3.916666667	5	1	4	4
TGGTAGTTCGTCTCAC-1-1	EC.1	EC	50410319	FALSE	Exc_L2-3_LINC00507_RPL9P17	Exc	NA	Exc	Exc	L2-3	NA	L2-3	L2-3	Exc L2-3 CBLN2 LINC02306	1	84.62696783025325	81.639972621492134	84.845995893223815	3.916666667	5	1	4	4
TGTACAGAGAGATCGC-1-1	EC.1	EC	50410319	FALSE	Exc_L2-3_LINC00507_RPL9P17	Exc	NA	Exc	Exc	L2-3	NA	L2-3	L2-3	Exc L2-3 CBLN2 LINC02306	1	84.62696783025325	81.639972621492134	84.845995893223815	3.916666667	5	1	4	4
TGTCAGATCTGGCCGA-1-1	EC.1	EC	50410319	FALSE	Exc_L4-5_RORB_RPL31P31	Exc	NA	Exc	Exc	L4-5	NA	L4-5	L4-5	Exc L4-5 RORB IL1RAPL2	1	84.62696783025325	81.639972621492134	84.845995893223815	3.916666667	5	1	4	4
TGTGAGTAGGATTCCT-1-1	EC.1	EC	50410319	FALSE	EC	Exc	NA	Exc	Exc	NA	NA	EC	EC	Exc RELN COL5A2	1	84.62696783025325	81.639972621492134	84.845995893223815	3.916666667	5	1	4	4
TGTGATGTCTTAGCTT-1-1	EC.1	EC	50410319	FALSE	EC	Exc	NA	Exc	Exc	NA	NA	EC	EC	Exc RELN COL5A2	1	84.62696783025325	81.639972621492134	84.845995893223815	3.916666667	5	1	4	4
TGTGCGGAGGCGCTTC-1-1	EC.1	EC	50410319	FALSE	EC_HC	Exc	NA	Exc	Exc	NA	NA	EC_HC	EC_HC	Exc DLC1 SNTG2	1	84.62696783025325	81.639972621492134	84.845995893223815	3.916666667	5	1	4	4
TGTGCGGCATATAGCC-1-1	EC.1	EC	50410319	FALSE	EC_HC	Exc	NA	Exc	Exc	NA	NA	EC_HC	EC_HC	Exc DLC1 SNTG2	1	84.62696783025325	81.639972621492134	84.845995893223815	3.916666667	5	1	4	4
TGTGGCGAGATACAGT-1-1	EC.1	EC	50410319	FALSE	EC_HC	Exc	NA	Exc	Exc	NA	NA	EC_HC	EC_HC	Exc DLC1 SNTG2	1	84.62696783025325	81.639972621492134	84.845995893223815	3.916666667	5	1	4	4
TGTTCATCAGTTTGGT-1-1	EC.1	EC	50410319	FALSE	EC	Exc	NA	Exc	Exc	NA	NA	EC	EC	Exc RELN COL5A2	1	84.62696783025325	81.639972621492134	84.845995893223815	3.916666667	5	1	4	4
TGTTCCGGTCTGTCAA-1-1	EC.1	EC	50410319	FALSE	Exc_L3_RORB_CARTPT	Exc	NA	Exc	Exc	L3	NA	L3	L3	Exc L3-4 RORB CUX2	1	84.62696783025325	81.639972621492134	84.845995893223815	3.916666667	5	1	4	4
TGTTTGTGTTCAAAGA-1-1	EC.1	EC	50410319	FALSE	Exc_L2-3_Stressed	Exc	NA	Exc	Exc	L2-3	NA	L2-3	L2-3	Exc TOX3 INO80D	1	84.62696783025325	81.639972621492134	84.845995893223815	3.916666667	5	1	4	4
TTAATCCCAAACCATC-1-1	EC.1	EC	50410319	FALSE	EC	Exc	NA	Exc	Exc	NA	NA	EC	EC	Exc RELN COL5A2	1	84.62696783025325	81.639972621492134	84.845995893223815	3.916666667	5	1	4	4
TTACAGGCAGGGTCTC-1-1	EC.1	EC	50410319	FALSE	EC_HC	Exc	NA	Exc	Exc	NA	NA	EC_HC	EC_HC	Exc DLC1 SNTG2	1	84.62696783025325	81.639972621492134	84.845995893223815	3.916666667	5	1	4	4
TTACCATGTGGCCTCA-1-1	EC.1	EC	50410319	FALSE	EC_HC	Exc	NA	Exc	Exc	NA	NA	EC_HC	EC_HC	Exc DLC1 SNTG2	1	84.62696783025325	81.639972621492134	84.845995893223815	3.916666667	5	1	4	4
TTACCATGTTGCGGCT-1-1	EC.1	EC	50410319	FALSE	EC	Exc	NA	Exc	Exc	NA	NA	EC	EC	Exc RELN COL5A2	1	84.62696783025325	81.639972621492134	84.845995893223815	3.916666667	5	1	4	4
TTACGTTTCCGTCCTA-1-1	EC.1	EC	50410319	FALSE	EC_HC	Exc	NA	Exc	Exc	NA	NA	EC_HC	EC_HC	Exc DLC1 SNTG2	1	84.62696783025325	81.639972621492134	84.845995893223815	3.916666667	5	1	4	4
TTACTGTTCGAATGCT-1-1	EC.1	EC	50410319	FALSE	Exc_L5_RORB_SNHG7	Exc	NA	Exc	Exc	L5	NA	L5	L5	Exc AGBL1 GPC5	1	84.62696783025325	81.639972621492134	84.845995893223815	3.916666667	5	1	4	4
TTAGGGTAGGTACATA-1-1	EC.1	EC	50410319	FALSE	EC	Exc	NA	Exc	Exc	NA	NA	EC	EC	Exc RELN COL5A2	1	84.62696783025325	81.639972621492134	84.845995893223815	3.916666667	5	1	4	4
TTAGGGTTCGTTCGCT-1-1	EC.1	EC	50410319	FALSE	Exc_L5_RORB_SNHG7	Exc	NA	Exc	Exc	L5	NA	L5	L5	Exc AGBL1 GPC5	1	84.62696783025325	81.639972621492134	84.845995893223815	3.916666667	5	1	4	4
TTCAATCGTCGCCACA-1-1	EC.1	EC	50410319	FALSE	EC_HC	Exc	NA	Exc	Exc	NA	NA	EC_HC	EC_HC	Exc DLC1 SNTG2	1	84.62696783025325	81.639972621492134	84.845995893223815	3.916666667	5	1	4	4
TTCAATCGTTCAGCGC-1-1	EC.1	EC	50410319	FALSE	EC	Exc	NA	Exc	Exc	NA	NA	EC	EC	Exc TOX3 TTC6	1	84.62696783025325	81.639972621492134	84.845995893223815	3.916666667	5	1	4	4
TTCACCGTCGCCTATC-1-1	EC.1	EC	50410319	FALSE	EC	Exc	NA	Exc	Exc	NA	NA	EC	EC	Exc RELN COL5A2	1	84.62696783025325	81.639972621492134	84.845995893223815	3.916666667	5	1	4	4
TTCACGCTCTGTTGGA-1-1	EC.1	EC	50410319	FALSE	EC_HC	Exc	NA	Exc	Exc	NA	NA	EC_HC	EC_HC	Exc DLC1 SNTG2	1	84.62696783025325	81.639972621492134	84.845995893223815	3.916666667	5	1	4	4
TTCAGGAAGGTATTGA-1-1	EC.1	EC	50410319	FALSE	EC_HC	Exc	NA	Exc	Exc	NA	NA	EC_HC	EC_HC	Exc DLC1 SNTG2	1	84.62696783025325	81.639972621492134	84.845995893223815	3.916666667	5	1	4	4
TTCATGTCAGTGAGCA-1-1	EC.1	EC	50410319	FALSE	EC_HC	Exc	NA	Exc	Exc	NA	NA	EC_HC	EC_HC	Exc DLC1 SNTG2	1	84.62696783025325	81.639972621492134	84.845995893223815	3.916666667	5	1	4	4
TTCATTGCAAGATGGC-1-1	EC.1	EC	50410319	FALSE	Exc_L2-3_LINC00507_RPL9P17	Exc	NA	Exc	Exc	L2-3	NA	L2-3	L2-3	Exc L2-3 CBLN2 LINC02306	1	84.62696783025325	81.639972621492134	84.845995893223815	3.916666667	5	1	4	4
TTCATTGTCCAACTAG-1-1	EC.1	EC	50410319	FALSE	EC	Exc	NA	Exc	Exc	NA	NA	EC	EC	Exc RELN COL5A2	1	84.62696783025325	81.639972621492134	84.845995893223815	3.916666667	5	1	4	4
TTCCAATAGGTCCTGC-1-1	EC.1	EC	50410319	FALSE	EC	Exc	NA	Exc	Exc	NA	NA	EC	EC	Exc RELN COL5A2	1	84.62696783025325	81.639972621492134	84.845995893223815	3.916666667	5	1	4	4
TTCCGTGCATACATCG-1-1	EC.1	EC	50410319	FALSE	Exc_L2-3_LINC00507_RPL9P17	Exc	NA	Exc	Exc	L2-3	NA	L2-3	L2-3	Exc L2-3 CBLN2 LINC02306	1	84.62696783025325	81.639972621492134	84.845995893223815	3.916666667	5	1	4	4
TTCCGTGTCAGTCTTT-1-1	EC.1	EC	50410319	FALSE	EC_HC	Exc	NA	Exc	Exc	NA	NA	EC_HC	EC_HC	Exc DLC1 SNTG2	1	84.62696783025325	81.639972621492134	84.845995893223815	3.916666667	5	1	4	4
TTCCTTCCACCAGTAT-1-1	EC.1	EC	50410319	FALSE	EC_HC	Exc	NA	Exc	Exc	NA	NA	EC_HC	EC_HC	Exc DLC1 SNTG2	1	84.62696783025325	81.639972621492134	84.845995893223815	3.916666667	5	1	4	4
TTCGATTTCCGGCAGT-1-1	EC.1	EC	50410319	FALSE	L6b	Exc	NA	Exc	Exc	L6b	NA	L6b	L6b	Exc L6b	1	84.62696783025325	81.639972621492134	84.845995893223815	3.916666667	5	1	4	4
TTCTGTAAGCATCAAA-1-1	EC.1	EC	50410319	FALSE	EC_HC	Exc	NA	Exc	Exc	NA	NA	EC_HC	EC_HC	Exc DLC1 SNTG2	1	84.62696783025325	81.639972621492134	84.845995893223815	3.916666667	5	1	4	4
TTCTGTATCTGCTTTA-1-1	EC.1	EC	50410319	FALSE	EC_HC	Exc	NA	Exc	Exc	NA	NA	EC_HC	EC_HC	Exc DLC1 SNTG2	1	84.62696783025325	81.639972621492134	84.845995893223815	3.916666667	5	1	4	4
TTGCCTGAGCCAGTAG-1-1	EC.1	EC	50410319	FALSE	EC_HC	Exc	NA	Exc	Exc	NA	NA	EC_HC	EC_HC	Exc DLC1 SNTG2	1	84.62696783025325	81.639972621492134	84.845995893223815	3.916666667	5	1	4	4
TTGCGTCCAGGGATAC-1-1	EC.1	EC	50410319	FALSE	Exc_L5_RORB_SNHG7	Exc	NA	Exc	Exc	L5	NA	L5	L5	Exc AGBL1 GPC5	1	84.62696783025325	81.639972621492134	84.845995893223815	3.916666667	5	1	4	4
TTGGATGCAGAGTAAT-1-1	EC.1	EC	50410319	FALSE	EC	Exc	NA	Exc	Exc	NA	NA	EC	EC	Exc TOX3 TTC6	1	84.62696783025325	81.639972621492134	84.845995893223815	3.916666667	5	1	4	4
TTGGATGGTGGCTGAA-1-1	EC.1	EC	50410319	FALSE	EC	Exc	NA	Exc	Exc	NA	NA	EC	EC	Exc TOX3 TTC6	1	84.62696783025325	81.639972621492134	84.845995893223815	3.916666667	5	1	4	4
TTGGGCGTCAATCGGT-1-1	EC.1	EC	50410319	FALSE	EC_HC	Exc	NA	Exc	Exc	NA	NA	EC_HC	EC_HC	Exc DLC1 SNTG2	1	84.62696783025325	81.639972621492134	84.845995893223815	3.916666667	5	1	4	4
TTGGGTACACCTCGTT-1-1	EC.1	EC	50410319	FALSE	EC	Exc	NA	Exc	Exc	NA	NA	EC	EC	Exc RELN COL5A2	1	84.62696783025325	81.639972621492134	84.845995893223815	3.916666667	5	1	4	4
TTGGGTACAGGACATG-1-1	EC.1	EC	50410319	FALSE	EC	Exc	NA	Exc	Exc	NA	NA	EC	EC	Exc RELN COL5A2	1	84.62696783025325	81.639972621492134	84.845995893223815	3.916666667	5	1	4	4
TTGTGTTTCAAGCCGC-1-1	EC.1	EC	50410319	FALSE	EC_HC	Exc	NA	Exc	Exc	NA	NA	EC_HC	EC_HC	Exc DLC1 SNTG2	1	84.62696783025325	81.639972621492134	84.845995893223815	3.916666667	5	1	4	4
TTTACCATCTTACTGT-1-1	EC.1	EC	50410319	FALSE	Exc_L2-3_LINC00507_RPL9P17	Exc	NA	Exc	Exc	L2-3	NA	L2-3	L2-3	Exc L2-3 CBLN2 LINC02306	1	84.62696783025325	81.639972621492134	84.845995893223815	3.916666667	5	1	4	4
TTTACTGAGGTCGACA-1-1	EC.1	EC	50410319	FALSE	EC_HC	Exc	NA	Exc	Exc	NA	NA	EC_HC	EC_HC	Exc DLC1 SNTG2	1	84.62696783025325	81.639972621492134	84.845995893223815	3.916666667	5	1	4	4
TTTACTGCAAGTAGTA-1-1	EC.1	EC	50410319	FALSE	Exc_L2-3_Stressed	Exc	NA	Exc	Exc	L2-3	NA	L2-3	L2-3	Exc TOX3 INO80D	1	84.62696783025325	81.639972621492134	84.845995893223815	3.916666667	5	1	4	4
TTTATGCAGCCATTTG-1-1	EC.1	EC	50410319	FALSE	EC_HC	Exc	NA	Exc	Exc	NA	NA	EC_HC	EC_HC	Exc DLC1 SNTG2	1	84.62696783025325	81.639972621492134	84.845995893223815	3.916666667	5	1	4	4
TTTATGCTCGTCAACA-1-1	EC.1	EC	50410319	FALSE	EC_HC	Exc	NA	Exc	Exc	NA	NA	EC_HC	EC_HC	Exc DLC1 SNTG2	1	84.62696783025325	81.639972621492134	84.845995893223815	3.916666667	5	1	4	4
TTTCAGTGTCAGACGA-1-1	EC.1	EC	50410319	FALSE	EC_HC	Exc	NA	Exc	Exc	NA	NA	EC_HC	EC_HC	Exc DLC1 SNTG2	1	84.62696783025325	81.639972621492134	84.845995893223815	3.916666667	5	1	4	4
TTTCAGTTCTCGTGAA-1-1	EC.1	EC	50410319	FALSE	Exc_L5_RORB_SNHG7	Exc	NA	Exc	Exc	L5	NA	L5	L5	Exc AGBL1 GPC5	1	84.62696783025325	81.639972621492134	84.845995893223815	3.916666667	5	1	4	4
TTTCGATTCGGCATAT-1-1	EC.1	EC	50410319	FALSE	EC	Exc	NA	Exc	Exc	NA	NA	EC	EC	Exc RELN COL5A2	1	84.62696783025325	81.639972621492134	84.845995893223815	3.916666667	5	1	4	4
TTTGACTAGTGATAAC-1-1	EC.1	EC	50410319	FALSE	Exc_L5_RORB_SNHG7	Exc	NA	Exc	Exc	L5	NA	L5	L5	Exc L4-5 RORB IL1RAPL2	1	84.62696783025325	81.639972621492134	84.845995893223815	3.916666667	5	1	4	4
TTTGATCTCCTACGAA-1-1	EC.1	EC	50410319	FALSE	EC_HC	Exc	NA	Exc	Exc	NA	NA	EC_HC	EC_HC	Exc DLC1 SNTG2	1	84.62696783025325	81.639972621492134	84.845995893223815	3.916666667	5	1	4	4
TTTGGAGCAACCAACT-1-1	EC.1	EC	50410319	FALSE	EC_HC	Exc	NA	Exc	Exc	NA	NA	EC_HC	EC_HC	Exc DLC1 SNTG2	1	84.62696783025325	81.639972621492134	84.845995893223815	3.916666667	5	1	4	4
TTTGGAGGTAGTCGGA-1-1	EC.1	EC	50410319	FALSE	EC_HC	Exc	NA	Exc	Exc	NA	NA	EC_HC	EC_HC	Exc DLC1 SNTG2	1	84.62696783025325	81.639972621492134	84.845995893223815	3.916666667	5	1	4	4
TTTGTTGTCCCTCTAG-1-1	EC.1	EC	50410319	FALSE	EC	Exc	NA	Exc	Exc	NA	NA	EC	EC	Exc RELN COL5A2	1	84.62696783025325	81.639972621492134	84.845995893223815	3.916666667	5	1	4	4
TTTGTTGTCTGGCCAG-1-1	EC.1	EC	50410319	FALSE	EC_HC	Exc	NA	Exc	Exc	NA	NA	EC_HC	EC_HC	Exc DLC1 SNTG2	1	84.62696783025325	81.639972621492134	84.845995893223815	3.916666667	5	1	4	4
AAACCCACATTGCTTT-2-1	EC.2	EC	15413198	FALSE	EC	Exc	NA	Exc	Exc	NA	NA	EC	EC	Exc TOX3 TTC6	1	87.290896646132779		88.010951403148525	8.233333333	5	2	1	1
AAACGCTGTCTTGCGG-2-1	EC.2	EC	15413198	FALSE	EC	Exc	NA	Exc	Exc	NA	NA	EC	EC	Exc RELN COL5A2	1	87.290896646132779		88.010951403148525	8.233333333	5	2	1	1
AAAGGGCCAATAGAGT-2-1	EC.2	EC	15413198	FALSE	EC	Exc	NA	Exc	Exc	NA	NA	EC	EC	Exc TOX3 TTC6	1	87.290896646132779		88.010951403148525	8.233333333	5	2	1	1
AAAGGGCTCTCTGCTG-2-1	EC.2	EC	15413198	FALSE	EC	Exc	NA	Exc	Exc	NA	NA	EC	EC	Exc TOX3 TTC6	1	87.290896646132779		88.010951403148525	8.233333333	5	2	1	1
AAAGTCCAGGAACGTC-2-1	EC.2	EC	15413198	FALSE	EC	Exc	NA	Exc	Exc	NA	NA	EC	EC	Exc TOX3 TTC6	1	87.290896646132779		88.010951403148525	8.233333333	5	2	1	1
AAATGGACAACAGCTT-2-1	EC.2	EC	15413198	FALSE	EC	Exc	NA	Exc	Exc	NA	NA	EC	EC	Exc TOX3 TTC6	1	87.290896646132779		88.010951403148525	8.233333333	5	2	1	1
AAATGGACAGTTACCA-2-1	EC.2	EC	15413198	FALSE	Exc_L5_RORB_SNHG7	Exc	NA	Exc	Exc	L5	NA	L5	L5	Exc AGBL1 GPC5	1	87.290896646132779		88.010951403148525	8.233333333	5	2	1	1
AACAACCAGTTACGTC-2-1	EC.2	EC	15413198	FALSE	EC	Exc	NA	Exc	Exc	NA	NA	EC	EC	Exc TOX3 TTC6	1	87.290896646132779		88.010951403148525	8.233333333	5	2	1	1
AACACACGTTAAACCC-2-1	EC.2	EC	15413198	FALSE	EC_HC	Exc	NA	Exc	Exc	NA	NA	EC_HC	EC_HC	Exc DLC1 SNTG2	1	87.290896646132779		88.010951403148525	8.233333333	5	2	1	1
AACCAACAGGTTCTTG-2-1	EC.2	EC	15413198	FALSE	Exc_L5_RORB_SNHG7	Exc	NA	Exc	Exc	L5	NA	L5	L5	Exc AGBL1 GPC5	1	87.290896646132779		88.010951403148525	8.233333333	5	2	1	1
AACCAACTCCAGCACG-2-1	EC.2	EC	15413198	FALSE	EC_HC	Exc	NA	Exc	Exc	NA	NA	EC_HC	EC_HC	Exc DLC1 SNTG2	1	87.290896646132779		88.010951403148525	8.233333333	5	2	1	1
AACCACATCTCTCTAA-2-1	EC.2	EC	15413198	FALSE	EC	Exc	NA	Exc	Exc	NA	NA	EC	EC	Exc TOX3 TTC6	1	87.290896646132779		88.010951403148525	8.233333333	5	2	1	1
AACCCAACAGAAATCA-2-1	EC.2	EC	15413198	FALSE	EC	Exc	NA	Exc	Exc	NA	NA	EC	EC	Exc TOX3 TTC6	1	87.290896646132779		88.010951403148525	8.233333333	5	2	1	1
AACCTGATCGGTGAAG-2-1	EC.2	EC	15413198	FALSE	EC_HC	Exc	NA	Exc	Exc	NA	NA	EC_HC	EC_HC	Exc DLC1 SNTG2	1	87.290896646132779		88.010951403148525	8.233333333	5	2	1	1
AACTTCTGTACATACC-2-1	EC.2	EC	15413198	FALSE	EC	Exc	NA	Exc	Exc	NA	NA	EC	EC	Exc TOX3 TTC6	1	87.290896646132779		88.010951403148525	8.233333333	5	2	1	1
AAGAACAGTAGCACAG-2-1	EC.2	EC	15413198	FALSE	EC	Exc	NA	Exc	Exc	NA	NA	EC	EC	Exc TOX3 TTC6	1	87.290896646132779		88.010951403148525	8.233333333	5	2	1	1
AAGACAAAGAGCAGCT-2-1	EC.2	EC	15413198	FALSE	EC	Exc	NA	Exc	Exc	NA	NA	EC	EC	Exc TOX3 TTC6	1	87.290896646132779		88.010951403148525	8.233333333	5	2	1	1
AAGACTCAGTGATAGT-2-1	EC.2	EC	15413198	FALSE	EC	Exc	NA	Exc	Exc	NA	NA	EC	EC	Exc TOX3 TTC6	1	87.290896646132779		88.010951403148525	8.233333333	5	2	1	1
AAGCATCTCTATGTGG-2-1	EC.2	EC	15413198	FALSE	Exc_L5_RORB_SNHG7	Exc	NA	Exc	Exc	L5	NA	L5	L5	Exc AGBL1 GPC5	1	87.290896646132779		88.010951403148525	8.233333333	5	2	1	1
AAGCCATAGCTAGAAT-2-1	EC.2	EC	15413198	FALSE	EC	Exc	NA	Exc	Exc	NA	NA	EC	EC	Exc TOX3 TTC6	1	87.290896646132779		88.010951403148525	8.233333333	5	2	1	1
AAGCGAGCATGTGGCC-2-1	EC.2	EC	15413198	FALSE	EC	Exc	NA	Exc	Exc	NA	NA	EC	EC	Exc TOX3 TTC6	1	87.290896646132779		88.010951403148525	8.233333333	5	2	1	1
AAGGAATGTTCGTTCC-2-1	EC.2	EC	15413198	FALSE	EC_HC	Exc	NA	Exc	Exc	NA	NA	EC_HC	EC_HC	Exc DLC1 SNTG2	1	87.290896646132779		88.010951403148525	8.233333333	5	2	1	1
AAGGAATTCAGGCGAA-2-1	EC.2	EC	15413198	FALSE	EC	Exc	NA	Exc	Exc	NA	NA	EC	EC	Exc TOX3 TTC6	1	87.290896646132779		88.010951403148525	8.233333333	5	2	1	1
AAGGAATTCCTACCGT-2-1	EC.2	EC	15413198	FALSE	EC	Exc	NA	Exc	Exc	NA	NA	EC	EC	Exc TOX3 TTC6	1	87.290896646132779		88.010951403148525	8.233333333	5	2	1	1
AAGGTAAAGTGATGGC-2-1	EC.2	EC	15413198	FALSE	EC	Exc	NA	Exc	Exc	NA	NA	EC	EC	Exc TOX3 TTC6	1	87.290896646132779		88.010951403148525	8.233333333	5	2	1	1
AAGGTAATCGGCCTTT-2-1	EC.2	EC	15413198	FALSE	EC	Exc	NA	Exc	Exc	NA	NA	EC	EC	Exc RELN COL5A2	1	87.290896646132779		88.010951403148525	8.233333333	5	2	1	1
AAGTTCGTCCATGAGT-2-1	EC.2	EC	15413198	FALSE	EC	Exc	NA	Exc	Exc	NA	NA	EC	EC	Exc TOX3 TTC6	1	87.290896646132779		88.010951403148525	8.233333333	5	2	1	1
AATAGAGCATGGCCAC-2-1	EC.2	EC	15413198	FALSE	EC_HC	Exc	NA	Exc	Exc	NA	NA	EC_HC	EC_HC	Exc DLC1 SNTG2	1	87.290896646132779		88.010951403148525	8.233333333	5	2	1	1
AATCACGAGAGGTTAT-2-1	EC.2	EC	15413198	FALSE	EC	Exc	NA	Exc	Exc	NA	NA	EC	EC	Exc TOX3 TTC6	1	87.290896646132779		88.010951403148525	8.233333333	5	2	1	1
AATCACGGTTACGTAC-2-1	EC.2	EC	15413198	FALSE	EC	Exc	NA	Exc	Exc	NA	NA	EC	EC	Exc TOX3 TTC6	1	87.290896646132779		88.010951403148525	8.233333333	5	2	1	1
AATCGTGCAGTGGGTA-2-1	EC.2	EC	15413198	FALSE	EC	Exc	NA	Exc	Exc	NA	NA	EC	EC	Exc TOX3 TTC6	1	87.290896646132779		88.010951403148525	8.233333333	5	2	1	1
AATGACCTCTAAGCCA-2-1	EC.2	EC	15413198	FALSE	EC	Exc	NA	Exc	Exc	NA	NA	EC	EC	Exc RELN COL5A2	1	87.290896646132779		88.010951403148525	8.233333333	5	2	1	1
AATGGCTAGACGAGCT-2-1	EC.2	EC	15413198	FALSE	Ex-NRGN	Exc	NA	Exc	Exc	NA	NA	NRGN	NRGN	Exc NRGN	1	87.290896646132779		88.010951403148525	8.233333333	5	2	1	1
AATGGCTGTCGTCATA-2-1	EC.2	EC	15413198	FALSE	EC	Exc	NA	Exc	Exc	NA	NA	EC	EC	Exc RELN COL5A2	1	87.290896646132779		88.010951403148525	8.233333333	5	2	1	1
AATGGCTGTGAACTAA-2-1	EC.2	EC	15413198	FALSE	EC	Exc	NA	Exc	Exc	NA	NA	EC	EC	Exc RELN COL5A2	1	87.290896646132779		88.010951403148525	8.233333333	5	2	1	1
AATGGCTGTTGGGACA-2-1	EC.2	EC	15413198	FALSE	EC_HC	Exc	NA	Exc	Exc	NA	NA	EC_HC	EC_HC	Exc DLC1 SNTG2	1	87.290896646132779		88.010951403148525	8.233333333	5	2	1	1
AATTCCTCAACAACAA-2-1	EC.2	EC	15413198	FALSE	EC_HC	Exc	NA	Exc	Exc	NA	NA	EC_HC	EC_HC	Exc DLC1 SNTG2	1	87.290896646132779		88.010951403148525	8.233333333	5	2	1	1
ACAACCACAGTCTCTC-2-1	EC.2	EC	15413198	FALSE	EC	Exc	NA	Exc	Exc	NA	NA	EC	EC	Exc TOX3 TTC6	1	87.290896646132779		88.010951403148525	8.233333333	5	2	1	1
ACACAGTAGCAAATGT-2-1	EC.2	EC	15413198	FALSE	EC	Exc	NA	Exc	Exc	NA	NA	EC	EC	Exc RELN COL5A2	1	87.290896646132779		88.010951403148525	8.233333333	5	2	1	1
ACACAGTCAATTCTTC-2-1	EC.2	EC	15413198	FALSE	Exc_L4-5_RORB_RPL31P31	Exc	NA	Exc	Exc	L4-5	NA	L4-5	L4-5	Exc L4-5 RORB IL1RAPL2	1	87.290896646132779		88.010951403148525	8.233333333	5	2	1	1
ACACAGTTCGGTGTTA-2-1	EC.2	EC	15413198	FALSE	EC_HC	Exc	NA	Exc	Exc	NA	NA	EC_HC	EC_HC	Exc DLC1 SNTG2	1	87.290896646132779		88.010951403148525	8.233333333	5	2	1	1
ACACGCGAGTATCTGC-2-1	EC.2	EC	15413198	FALSE	EC	Exc	NA	Exc	Exc	NA	NA	EC	EC	Exc TOX3 TTC6	1	87.290896646132779		88.010951403148525	8.233333333	5	2	1	1
ACAGGGAAGACTTCCA-2-1	EC.2	EC	15413198	FALSE	EC	Exc	NA	Exc	Exc	NA	NA	EC	EC	Exc TOX3 TTC6	1	87.290896646132779		88.010951403148525	8.233333333	5	2	1	1
ACAGGGAGTCGTCGGT-2-1	EC.2	EC	15413198	FALSE	EC_HC	Exc	NA	Exc	Exc	NA	NA	EC_HC	EC_HC	Exc DLC1 SNTG2	1	87.290896646132779		88.010951403148525	8.233333333	5	2	1	1
ACATCCCTCGCAATGT-2-1	EC.2	EC	15413198	FALSE	Exc_L5-6_RORB_LINC00320	Exc	NA	Exc	Exc	L5-6	NA	L5-6	L5-6	Exc L5-6 RORB LINC02196	1	87.290896646132779		88.010951403148525	8.233333333	5	2	1	1
ACATGCACACACTTAG-2-1	EC.2	EC	15413198	FALSE	EC	Exc	NA	Exc	Exc	NA	NA	EC	EC	Exc RELN COL5A2	1	87.290896646132779		88.010951403148525	8.233333333	5	2	1	1
ACATGCAGTCCGTTTC-2-1	EC.2	EC	15413198	FALSE	EC_HC	Exc	NA	Exc	Exc	NA	NA	EC_HC	EC_HC	Exc DLC1 SNTG2	1	87.290896646132779		88.010951403148525	8.233333333	5	2	1	1
ACCAAACAGCCTATTG-2-1	EC.2	EC	15413198	FALSE	Exc_L5_RORB_SNHG7	Exc	NA	Exc	Exc	L5	NA	L5	L5	Exc AGBL1 GPC5	1	87.290896646132779		88.010951403148525	8.233333333	5	2	1	1
ACCAAACCAGTGCGCT-2-1	EC.2	EC	15413198	FALSE	Exc_L5-6_RORB_LINC00320	Exc	NA	Exc	Exc	L5-6	NA	L5-6	L5-6	Exc L5-6 RORB LINC02196	1	87.290896646132779		88.010951403148525	8.233333333	5	2	1	1
ACCACAAAGATGACAT-2-1	EC.2	EC	15413198	FALSE	EC_HC	Exc	NA	Exc	Exc	NA	NA	EC_HC	EC_HC	Exc DLC1 SNTG2	1	87.290896646132779		88.010951403148525	8.233333333	5	2	1	1
ACCACAAAGGATGGCT-2-1	EC.2	EC	15413198	FALSE	EC	Exc	NA	Exc	Exc	NA	NA	EC	EC	Exc TOX3 TTC6	1	87.290896646132779		88.010951403148525	8.233333333	5	2	1	1
ACCATTTCACTCTCGT-2-1	EC.2	EC	15413198	FALSE	EC	Exc	NA	Exc	Exc	NA	NA	EC	EC	Exc TOX3 TTC6	1	87.290896646132779		88.010951403148525	8.233333333	5	2	1	1
ACCCAAAAGTCTGTAC-2-1	EC.2	EC	15413198	FALSE	EC	Exc	NA	Exc	Exc	NA	NA	EC	EC	Exc TOX3 TTC6	1	87.290896646132779		88.010951403148525	8.233333333	5	2	1	1
ACCCAAAGTAGCTGAG-2-1	EC.2	EC	15413198	FALSE	EC	Exc	NA	Exc	Exc	NA	NA	EC	EC	Exc RELN COL5A2	1	87.290896646132779		88.010951403148525	8.233333333	5	2	1	1
ACCCTCAAGCGAGTCA-2-1	EC.2	EC	15413198	FALSE	Exc_L5_RORB_SNHG7	Exc	NA	Exc	Exc	L5	NA	L5	L5	Exc AGBL1 GPC5	1	87.290896646132779		88.010951403148525	8.233333333	5	2	1	1
ACCGTTCCACCGTGGT-2-1	EC.2	EC	15413198	FALSE	Exc_L5_RORB_SNHG7	Exc	NA	Exc	Exc	L5	NA	L5	L5	Exc AGBL1 GPC5	1	87.290896646132779		88.010951403148525	8.233333333	5	2	1	1
ACCTGAACACTTCAGA-2-1	EC.2	EC	15413198	FALSE	EC_HC	Exc	NA	Exc	Exc	NA	NA	EC_HC	EC_HC	Exc DLC1 SNTG2	1	87.290896646132779		88.010951403148525	8.233333333	5	2	1	1
ACCTGTCGTAGAGCTG-2-1	EC.2	EC	15413198	FALSE	Exc_L5-6_RORB_LINC00320	Exc	NA	Exc	Exc	L5-6	NA	L5-6	L5-6	Exc L5-6 RORB LINC02196	1	87.290896646132779		88.010951403148525	8.233333333	5	2	1	1
ACGATCAAGAGGGTAA-2-1	EC.2	EC	15413198	FALSE	EC	Exc	NA	Exc	Exc	NA	NA	EC	EC	Exc TOX3 TTC6	1	87.290896646132779		88.010951403148525	8.233333333	5	2	1	1
ACGCACGAGTATGACA-2-1	EC.2	EC	15413198	FALSE	Exc_L6_THEMIS_LINC00343	Exc	NA	Exc	Exc	L6	NA	L6	L6	Exc L6 THEMIS NFIA	1	87.290896646132779		88.010951403148525	8.233333333	5	2	1	1
ACGGAAGCACCATTCC-2-1	EC.2	EC	15413198	FALSE	EC	Exc	NA	Exc	Exc	NA	NA	EC	EC	Exc TOX3 TTC6	1	87.290896646132779		88.010951403148525	8.233333333	5	2	1	1
ACGGGTCGTGGATCGA-2-1	EC.2	EC	15413198	FALSE	EC	Exc	NA	Exc	Exc	NA	NA	EC	EC	Exc TOX3 TTC6	1	87.290896646132779		88.010951403148525	8.233333333	5	2	1	1
ACGTACACAGGTTCCG-2-1	EC.2	EC	15413198	FALSE	Exc_L5_RORB_SNHG7	Exc	NA	Exc	Exc	L5	NA	L5	L5	Exc AGBL1 GPC5	1	87.290896646132779		88.010951403148525	8.233333333	5	2	1	1
ACGTTCCTCATTCGGA-2-1	EC.2	EC	15413198	FALSE	Exc_L6_THEMIS_LINC00343	Exc	NA	Exc	Exc	L6	NA	L6	L6	Exc L6 THEMIS NFIA	1	87.290896646132779		88.010951403148525	8.233333333	5	2	1	1
ACTATGGTCAAACGTC-2-1	EC.2	EC	15413198	FALSE	EC	Exc	NA	Exc	Exc	NA	NA	EC	EC	Exc TOX3 TTC6	1	87.290896646132779		88.010951403148525	8.233333333	5	2	1	1
ACTATTCCACACGGAA-2-1	EC.2	EC	15413198	FALSE	EC_HC	Exc	NA	Exc	Exc	NA	NA	EC_HC	EC_HC	Exc DLC1 SNTG2	1	87.290896646132779		88.010951403148525	8.233333333	5	2	1	1
ACTCTCGGTCTACGTA-2-1	EC.2	EC	15413198	FALSE	EC_HC	Exc	NA	Exc	Exc	NA	NA	EC_HC	EC_HC	Exc DLC1 SNTG2	1	87.290896646132779		88.010951403148525	8.233333333	5	2	1	1
ACTGATGGTCAGGCAA-2-1	EC.2	EC	15413198	FALSE	EC_HC	Exc	NA	Exc	Exc	NA	NA	EC_HC	EC_HC	Exc DLC1 SNTG2	1	87.290896646132779		88.010951403148525	8.233333333	5	2	1	1
ACTGCAAGTACCGGCT-2-1	EC.2	EC	15413198	FALSE	EC	Exc	NA	Exc	Exc	NA	NA	EC	EC	Exc RELN COL5A2	1	87.290896646132779		88.010951403148525	8.233333333	5	2	1	1
ACTGCAAGTCTCAAGT-2-1	EC.2	EC	15413198	FALSE	Exc_L5_RORB_SNHG7	Exc	NA	Exc	Exc	L5	NA	L5	L5	Exc AGBL1 GPC5	1	87.290896646132779		88.010951403148525	8.233333333	5	2	1	1
ACTGTCCCAGATACCT-2-1	EC.2	EC	15413198	FALSE	EC	Exc	NA	Exc	Exc	NA	NA	EC	EC	Exc RELN COL5A2	1	87.290896646132779		88.010951403148525	8.233333333	5	2	1	1
ACTTATCGTACAGAAT-2-1	EC.2	EC	15413198	FALSE	EC	Exc	NA	Exc	Exc	NA	NA	EC	EC	Exc TOX3 TTC6	1	87.290896646132779		88.010951403148525	8.233333333	5	2	1	1
ACTTCCGTCCCTAGGG-2-1	EC.2	EC	15413198	FALSE	Exc_L5-6_RORB_LINC00320	Exc	NA	Exc	Exc	L5-6	NA	L5-6	L5-6	Exc L5-6 RORB LINC02196	1	87.290896646132779		88.010951403148525	8.233333333	5	2	1	1
ACTTTGTTCACACGAT-2-1	EC.2	EC	15413198	FALSE	EC	Exc	NA	Exc	Exc	NA	NA	EC	EC	Exc RELN COL5A2	1	87.290896646132779		88.010951403148525	8.233333333	5	2	1	1
AGAAATGAGACGCCCT-2-1	EC.2	EC	15413198	FALSE	Exc_L5_RORB_SNHG7	Exc	NA	Exc	Exc	L5	NA	L5	L5	Exc AGBL1 GPC5	1	87.290896646132779		88.010951403148525	8.233333333	5	2	1	1
AGAAATGGTACTGACT-2-1	EC.2	EC	15413198	FALSE	EC	Exc	NA	Exc	Exc	NA	NA	EC	EC	Exc RELN COL5A2	1	87.290896646132779		88.010951403148525	8.233333333	5	2	1	1
AGAAATGTCTTACTGT-2-1	EC.2	EC	15413198	FALSE	Exc_L5_RORB_SNHG7	Exc	NA	Exc	Exc	L5	NA	L5	L5	Exc AGBL1 GPC5	1	87.290896646132779		88.010951403148525	8.233333333	5	2	1	1
AGAACAATCGGAAGGT-2-1	EC.2	EC	15413198	FALSE	Exc_L6_THEMIS_LINC00343	Exc	NA	Exc	Exc	L6	NA	L6	L6	Exc L6 THEMIS NFIA	1	87.290896646132779		88.010951403148525	8.233333333	5	2	1	1
AGAAGTACACCTCGTT-2-1	EC.2	EC	15413198	FALSE	Exc_L5_RORB_SNHG7	Exc	NA	Exc	Exc	L5	NA	L5	L5	Exc AGBL1 GPC5	1	87.290896646132779		88.010951403148525	8.233333333	5	2	1	1
AGACAAATCTTCGATT-2-1	EC.2	EC	15413198	FALSE	Exc_L6_THEMIS_LINC00343	Exc	NA	Exc	Exc	L6	NA	L6	L6	Exc L6 THEMIS NFIA	1	87.290896646132779		88.010951403148525	8.233333333	5	2	1	1
AGACACTCAAGAAATC-2-1	EC.2	EC	15413198	FALSE	EC	Exc	NA	Exc	Exc	NA	NA	EC	EC	Exc TOX3 TTC6	1	87.290896646132779		88.010951403148525	8.233333333	5	2	1	1
AGACAGGAGCCTCACG-2-1	EC.2	EC	15413198	FALSE	Exc_L6_THEMIS_LINC00343	Exc	NA	Exc	Exc	L6	NA	L6	L6	Exc L6 THEMIS NFIA	1	87.290896646132779		88.010951403148525	8.233333333	5	2	1	1
AGACCATTCTATACGG-2-1	EC.2	EC	15413198	FALSE	EC	Exc	NA	Exc	Exc	NA	NA	EC	EC	Exc TOX3 TTC6	1	87.290896646132779		88.010951403148525	8.233333333	5	2	1	1
AGACCCGGTACACGTT-2-1	EC.2	EC	15413198	FALSE	EC_HC	Exc	NA	Exc	Exc	NA	NA	EC_HC	EC_HC	Exc DLC1 SNTG2	1	87.290896646132779		88.010951403148525	8.233333333	5	2	1	1
AGACCCGGTATCGCAT-2-1	EC.2	EC	15413198	FALSE	EC_HC	Exc	NA	Exc	Exc	NA	NA	EC_HC	EC_HC	Exc DLC1 SNTG2	1	87.290896646132779		88.010951403148525	8.233333333	5	2	1	1
AGACTCAAGACCAACG-2-1	EC.2	EC	15413198	FALSE	EC	Exc	NA	Exc	Exc	NA	NA	EC	EC	Exc TOX3 TTC6	1	87.290896646132779		88.010951403148525	8.233333333	5	2	1	1
AGAGAGCAGAATACAC-2-1	EC.2	EC	15413198	FALSE	EC	Exc	NA	Exc	Exc	NA	NA	EC	EC	Exc TOX3 TTC6	1	87.290896646132779		88.010951403148525	8.233333333	5	2	1	1
AGAGAGCGTTAGGAGC-2-1	EC.2	EC	15413198	FALSE	EC	Exc	NA	Exc	Exc	NA	NA	EC	EC	Exc TOX3 TTC6	1	87.290896646132779		88.010951403148525	8.233333333	5	2	1	1
AGAGCAGAGAGCCCAA-2-1	EC.2	EC	15413198	FALSE	Exc_L4-5_RORB_RPL31P31	Exc	NA	Exc	Exc	L4-5	NA	L4-5	L4-5	Exc L4-5 RORB IL1RAPL2	1	87.290896646132779		88.010951403148525	8.233333333	5	2	1	1
AGAGCAGCAGCTTTGA-2-1	EC.2	EC	15413198	FALSE	EC_HC	Exc	NA	Exc	Exc	NA	NA	EC_HC	EC_HC	Exc DLC1 SNTG2	1	87.290896646132779		88.010951403148525	8.233333333	5	2	1	1
AGATGCTCAATGGCAG-2-1	EC.2	EC	15413198	FALSE	EC	Exc	NA	Exc	Exc	NA	NA	EC	EC	Exc RELN COL5A2	1	87.290896646132779		88.010951403148525	8.233333333	5	2	1	1
AGCCAATGTGGTAATA-2-1	EC.2	EC	15413198	FALSE	EC	Exc	NA	Exc	Exc	NA	NA	EC	EC	Exc RELN COL5A2	1	87.290896646132779		88.010951403148525	8.233333333	5	2	1	1
AGCCAGCTCATGGATC-2-1	EC.2	EC	15413198	FALSE	EC	Exc	NA	Exc	Exc	NA	NA	EC	EC	Exc TOX3 TTC6	1	87.290896646132779		88.010951403148525	8.233333333	5	2	1	1
AGCGTATAGAGGACTC-2-1	EC.2	EC	15413198	FALSE	EC	Exc	NA	Exc	Exc	NA	NA	EC	EC	Exc RELN COL5A2	1	87.290896646132779		88.010951403148525	8.233333333	5	2	1	1
AGCGTATTCATAGCAC-2-1	EC.2	EC	15413198	FALSE	EC_HC	Exc	NA	Exc	Exc	NA	NA	EC_HC	EC_HC	Exc DLC1 SNTG2	1	87.290896646132779		88.010951403148525	8.233333333	5	2	1	1
AGCGTCGCAAGATGTA-2-1	EC.2	EC	15413198	FALSE	Exc_L5_RORB_SNHG7	Exc	NA	Exc	Exc	L5	NA	L5	L5	Exc AGBL1 GPC5	1	87.290896646132779		88.010951403148525	8.233333333	5	2	1	1
AGCTACACAATCGCGC-2-1	EC.2	EC	15413198	FALSE	Exc_L5_RORB_SNHG7	Exc	NA	Exc	Exc	L5	NA	L5	L5	Exc AGBL1 GPC5	1	87.290896646132779		88.010951403148525	8.233333333	5	2	1	1
AGCTACATCCATAGAC-2-1	EC.2	EC	15413198	FALSE	EC	Exc	NA	Exc	Exc	NA	NA	EC	EC	Exc TOX3 TTC6	1	87.290896646132779		88.010951403148525	8.233333333	5	2	1	1
AGCTTCCCACAGAGCA-2-1	EC.2	EC	15413198	FALSE	EC	Exc	NA	Exc	Exc	NA	NA	EC	EC	Exc TOX3 TTC6	1	87.290896646132779		88.010951403148525	8.233333333	5	2	1	1
AGCTTCCGTGGTAATA-2-1	EC.2	EC	15413198	FALSE	EC_HC	Exc	NA	Exc	Exc	NA	NA	EC_HC	EC_HC	Exc DLC1 SNTG2	1	87.290896646132779		88.010951403148525	8.233333333	5	2	1	1
AGGAATACATGGCGCT-2-1	EC.2	EC	15413198	FALSE	EC	Exc	NA	Exc	Exc	NA	NA	EC	EC	Exc TOX3 TTC6	1	87.290896646132779		88.010951403148525	8.233333333	5	2	1	1
AGGAATAGTTGGTAGG-2-1	EC.2	EC	15413198	FALSE	EC	Exc	NA	Exc	Exc	NA	NA	EC	EC	Exc RELN COL5A2	1	87.290896646132779		88.010951403148525	8.233333333	5	2	1	1
AGGAGGTCAAGACCGA-2-1	EC.2	EC	15413198	FALSE	EC	Exc	NA	Exc	Exc	NA	NA	EC	EC	Exc TOX3 TTC6	1	87.290896646132779		88.010951403148525	8.233333333	5	2	1	1
AGGAGGTTCGACCTAA-2-1	EC.2	EC	15413198	FALSE	Exc_L5_RORB_SNHG7	Exc	NA	Exc	Exc	L5	NA	L5	L5	Exc AGBL1 GPC5	1	87.290896646132779		88.010951403148525	8.233333333	5	2	1	1
AGGCATTCAGTCTGGC-2-1	EC.2	EC	15413198	FALSE	L6b	Exc	NA	Exc	Exc	L6b	NA	L6b	L6b	Exc L6b	1	87.290896646132779		88.010951403148525	8.233333333	5	2	1	1
AGGCCACGTCACTGAT-2-1	EC.2	EC	15413198	FALSE	EC_HC	Exc	NA	Exc	Exc	NA	NA	EC_HC	EC_HC	Exc DLC1 SNTG2	1	87.290896646132779		88.010951403148525	8.233333333	5	2	1	1
AGGCTGCTCCATCACC-2-1	EC.2	EC	15413198	FALSE	EC_HC	Exc	NA	Exc	Exc	NA	NA	EC_HC	EC_HC	Exc DLC1 SNTG2	1	87.290896646132779		88.010951403148525	8.233333333	5	2	1	1
AGGGAGTAGGGCCAAT-2-1	EC.2	EC	15413198	FALSE	EC_HC	Exc	NA	Exc	Exc	NA	NA	EC_HC	EC_HC	Exc DLC1 SNTG2	1	87.290896646132779		88.010951403148525	8.233333333	5	2	1	1
AGGGAGTCACATAGCT-2-1	EC.2	EC	15413198	FALSE	EC	Exc	NA	Exc	Exc	NA	NA	EC	EC	Exc TOX3 TTC6	1	87.290896646132779		88.010951403148525	8.233333333	5	2	1	1
AGGGCCTGTAGATGTA-2-1	EC.2	EC	15413198	FALSE	EC	Exc	NA	Exc	Exc	NA	NA	EC	EC	Exc RELN GPC5	1	87.290896646132779		88.010951403148525	8.233333333	5	2	1	1
AGGGCTCGTGCGAGTA-2-1	EC.2	EC	15413198	FALSE	EC_HC	Exc	NA	Exc	Exc	NA	NA	EC_HC	EC_HC	Exc DLC1 SNTG2	1	87.290896646132779		88.010951403148525	8.233333333	5	2	1	1
AGGGTCCGTCACTAGT-2-1	EC.2	EC	15413198	FALSE	EC	Exc	NA	Exc	Exc	NA	NA	EC	EC	Exc RELN COL5A2	1	87.290896646132779		88.010951403148525	8.233333333	5	2	1	1
AGGGTCCTCTTACCAT-2-1	EC.2	EC	15413198	FALSE	EC	Exc	NA	Exc	Exc	NA	NA	EC	EC	Exc TOX3 TTC6	1	87.290896646132779		88.010951403148525	8.233333333	5	2	1	1
AGGGTGAGTTCTTAGG-2-1	EC.2	EC	15413198	FALSE	Exc_L5_RORB_SNHG7	Exc	NA	Exc	Exc	L5	NA	L5	L5	Exc AGBL1 GPC5	1	87.290896646132779		88.010951403148525	8.233333333	5	2	1	1
AGGTAGGGTACATACC-2-1	EC.2	EC	15413198	FALSE	EC	Exc	NA	Exc	Exc	NA	NA	EC	EC	Exc TOX3 TTC6	1	87.290896646132779		88.010951403148525	8.233333333	5	2	1	1
AGGTCTAGTCACCGAC-2-1	EC.2	EC	15413198	FALSE	EC_HC	Exc	NA	Exc	Exc	NA	NA	EC_HC	EC_HC	Exc DLC1 SNTG2	1	87.290896646132779		88.010951403148525	8.233333333	5	2	1	1
AGTAACCAGTCATAGA-2-1	EC.2	EC	15413198	FALSE	EC	Exc	NA	Exc	Exc	NA	NA	EC	EC	Exc TOX3 TTC6	1	87.290896646132779		88.010951403148525	8.233333333	5	2	1	1
AGTAGCTGTCAATGGG-2-1	EC.2	EC	15413198	FALSE	EC	Exc	NA	Exc	Exc	NA	NA	EC	EC	Exc TOX3 TTC6	1	87.290896646132779		88.010951403148525	8.233333333	5	2	1	1
AGTAGTCAGCTGCCTG-2-1	EC.2	EC	15413198	FALSE	EC_HC	Exc	NA	Exc	Exc	NA	NA	EC_HC	EC_HC	Exc DLC1 SNTG2	1	87.290896646132779		88.010951403148525	8.233333333	5	2	1	1
AGTAGTCCAGGGAATC-2-1	EC.2	EC	15413198	FALSE	EC	Exc	NA	Exc	Exc	NA	NA	EC	EC	Exc TOX3 TTC6	1	87.290896646132779		88.010951403148525	8.233333333	5	2	1	1
AGTAGTCGTGATGTAA-2-1	EC.2	EC	15413198	FALSE	Exc_L5_RORB_SNHG7	Exc	NA	Exc	Exc	L5	NA	L5	L5	Exc L4-5 RORB IL1RAPL2	1	87.290896646132779		88.010951403148525	8.233333333	5	2	1	1
AGTCAACAGGTAAGGA-2-1	EC.2	EC	15413198	FALSE	EC	Exc	NA	Exc	Exc	NA	NA	EC	EC	Exc RELN COL5A2	1	87.290896646132779		88.010951403148525	8.233333333	5	2	1	1
AGTCAACCACTACCGG-2-1	EC.2	EC	15413198	FALSE	EC	Exc	NA	Exc	Exc	NA	NA	EC	EC	Exc RELN COL5A2	1	87.290896646132779		88.010951403148525	8.233333333	5	2	1	1
AGTCACAAGGCCTGAA-2-1	EC.2	EC	15413198	FALSE	Exc_L5_RORB_SNHG7	Exc	NA	Exc	Exc	L5	NA	L5	L5	Exc AGBL1 GPC5	1	87.290896646132779		88.010951403148525	8.233333333	5	2	1	1
AGTCACAAGTCTCTGA-2-1	EC.2	EC	15413198	FALSE	EC	Exc	NA	Exc	Exc	NA	NA	EC	EC	Exc RELN COL5A2	1	87.290896646132779		88.010951403148525	8.233333333	5	2	1	1
AGTCACACAGGTCTCG-2-1	EC.2	EC	15413198	FALSE	EC_HC	Exc	NA	Exc	Exc	NA	NA	EC_HC	EC_HC	Exc DLC1 SNTG2	1	87.290896646132779		88.010951403148525	8.233333333	5	2	1	1
AGTGACTCATACGCAT-2-1	EC.2	EC	15413198	FALSE	Exc_L6_THEMIS_LINC00343	Exc	NA	Exc	Exc	L6	NA	L6	L6	Exc L6 THEMIS NFIA	1	87.290896646132779		88.010951403148525	8.233333333	5	2	1	1
AGTGATCCAAATTGCC-2-1	EC.2	EC	15413198	FALSE	EC_HC	Exc	NA	Exc	Exc	NA	NA	EC_HC	EC_HC	Exc DLC1 SNTG2	1	87.290896646132779		88.010951403148525	8.233333333	5	2	1	1
AGTTCGAAGTGGTGGT-2-1	EC.2	EC	15413198	FALSE	EC_HC	Exc	NA	Exc	Exc	NA	NA	EC_HC	EC_HC	Exc DLC1 SNTG2	1	87.290896646132779		88.010951403148525	8.233333333	5	2	1	1
ATACCTTAGCATTGAA-2-1	EC.2	EC	15413198	FALSE	EC	Exc	NA	Exc	Exc	NA	NA	EC	EC	Exc TOX3 TTC6	1	87.290896646132779		88.010951403148525	8.233333333	5	2	1	1
ATACTTCAGTAAGCAT-2-1	EC.2	EC	15413198	FALSE	EC_HC	Exc	NA	Exc	Exc	NA	NA	EC_HC	EC_HC	Exc DLC1 SNTG2	1	87.290896646132779		88.010951403148525	8.233333333	5	2	1	1
ATAGACCGTCGCTTAA-2-1	EC.2	EC	15413198	FALSE	EC	Exc	NA	Exc	Exc	NA	NA	EC	EC	Exc TOX3 TTC6	1	87.290896646132779		88.010951403148525	8.233333333	5	2	1	1
ATAGAGATCCAACCGG-2-1	EC.2	EC	15413198	FALSE	EC	Exc	NA	Exc	Exc	NA	NA	EC	EC	Exc RELN COL5A2	1	87.290896646132779		88.010951403148525	8.233333333	5	2	1	1
ATCACTTGTATTCTCT-2-1	EC.2	EC	15413198	FALSE	EC	Exc	NA	Exc	Exc	NA	NA	EC	EC	Exc TOX3 TTC6	1	87.290896646132779		88.010951403148525	8.233333333	5	2	1	1
ATCAGGTCATGTGGCC-2-1	EC.2	EC	15413198	FALSE	EC	Exc	NA	Exc	Exc	NA	NA	EC	EC	Exc RELN GPC5	1	87.290896646132779		88.010951403148525	8.233333333	5	2	1	1
ATCAGGTTCCTCCACA-2-1	EC.2	EC	15413198	FALSE	EC_HC	Exc	NA	Exc	Exc	NA	NA	EC_HC	EC_HC	Exc DLC1 SNTG2	1	87.290896646132779		88.010951403148525	8.233333333	5	2	1	1
ATCCTATAGTAACCGG-2-1	EC.2	EC	15413198	FALSE	EC_HC	Exc	NA	Exc	Exc	NA	NA	EC_HC	EC_HC	Exc DLC1 SNTG2	1	87.290896646132779		88.010951403148525	8.233333333	5	2	1	1
ATCCTATTCCCAGGCA-2-1	EC.2	EC	15413198	FALSE	EC	Exc	NA	Exc	Exc	NA	NA	EC	EC	Exc RELN COL5A2	1	87.290896646132779		88.010951403148525	8.233333333	5	2	1	1
ATCGATGAGCAGCGAT-2-1	EC.2	EC	15413198	FALSE	EC	Exc	NA	Exc	Exc	NA	NA	EC	EC	Exc TOX3 TTC6	1	87.290896646132779		88.010951403148525	8.233333333	5	2	1	1
ATCGCCTAGACCAGCA-2-1	EC.2	EC	15413198	FALSE	Ex-NRGN	Exc	NA	Exc	Exc	NA	NA	NRGN	NRGN	Exc NRGN	1	87.290896646132779		88.010951403148525	8.233333333	5	2	1	1
ATCGCCTGTATCGAAA-2-1	EC.2	EC	15413198	FALSE	EC_HC	Exc	NA	Exc	Exc	NA	NA	EC_HC	EC_HC	Exc DLC1 SNTG2	1	87.290896646132779		88.010951403148525	8.233333333	5	2	1	1
ATCGTAGTCATTGTTC-2-1	EC.2	EC	15413198	FALSE	EC	Exc	NA	Exc	Exc	NA	NA	EC	EC	Exc RELN COL5A2	1	87.290896646132779		88.010951403148525	8.233333333	5	2	1	1
ATCGTGACACTCAAGT-2-1	EC.2	EC	15413198	FALSE	Exc_L2-3_Stressed	Exc	NA	Exc	Exc	L2-3	NA	L2-3	L2-3	Exc TOX3 INO80D	1	87.290896646132779		88.010951403148525	8.233333333	5	2	1	1
ATGAGTCTCGCCTCTA-2-1	EC.2	EC	15413198	FALSE	EC	Exc	NA	Exc	Exc	NA	NA	EC	EC	Exc TOX3 TTC6	1	87.290896646132779		88.010951403148525	8.233333333	5	2	1	1
ATGCATGTCCTTGGAA-2-1	EC.2	EC	15413198	FALSE	EC	Exc	NA	Exc	Exc	NA	NA	EC	EC	Exc RELN COL5A2	1	87.290896646132779		88.010951403148525	8.233333333	5	2	1	1
ATGCCTCTCTCTCGCA-2-1	EC.2	EC	15413198	FALSE	EC	Exc	NA	Exc	Exc	NA	NA	EC	EC	Exc TOX3 TTC6	1	87.290896646132779		88.010951403148525	8.233333333	5	2	1	1
ATGGATCTCGCAGATT-2-1	EC.2	EC	15413198	FALSE	EC	Exc	NA	Exc	Exc	NA	NA	EC	EC	Exc TOX3 TTC6	1	87.290896646132779		88.010951403148525	8.233333333	5	2	1	1
ATGGGAGGTATGGAAT-2-1	EC.2	EC	15413198	FALSE	EC	Exc	NA	Exc	Exc	NA	NA	EC	EC	Exc RELN COL5A2	1	87.290896646132779		88.010951403148525	8.233333333	5	2	1	1
ATGGGTTTCTGCGTCT-2-1	EC.2	EC	15413198	FALSE	EC	Exc	NA	Exc	Exc	NA	NA	EC	EC	Exc TOX3 TTC6	1	87.290896646132779		88.010951403148525	8.233333333	5	2	1	1
ATGTCCCCAGCTCGGT-2-1	EC.2	EC	15413198	FALSE	EC	Exc	NA	Exc	Exc	NA	NA	EC	EC	Exc TOX3 TTC6	1	87.290896646132779		88.010951403148525	8.233333333	5	2	1	1
ATTACTCCAACGCCCA-2-1	EC.2	EC	15413198	FALSE	EC	Exc	NA	Exc	Exc	NA	NA	EC	EC	Exc TOX3 TTC6	1	87.290896646132779		88.010951403148525	8.233333333	5	2	1	1
ATTACTCGTCATAGTC-2-1	EC.2	EC	15413198	FALSE	EC_HC	Exc	NA	Exc	Exc	NA	NA	EC_HC	EC_HC	Exc DLC1 SNTG2	1	87.290896646132779		88.010951403148525	8.233333333	5	2	1	1
ATTACTCTCCAGCTCT-2-1	EC.2	EC	15413198	FALSE	Exc_L5-6_RORB_LINC00320	Exc	NA	Exc	Exc	L5-6	NA	L5-6	L5-6	Exc L5-6 RORB LINC02196	1	87.290896646132779		88.010951403148525	8.233333333	5	2	1	1
ATTATCCCACAGCCTG-2-1	EC.2	EC	15413198	FALSE	Ex-NRGN	Exc	NA	Exc	Exc	NA	NA	NRGN	NRGN	Exc NRGN	1	87.290896646132779		88.010951403148525	8.233333333	5	2	1	1
ATTCACTAGTAGGAAG-2-1	EC.2	EC	15413198	FALSE	EC	Exc	NA	Exc	Exc	NA	NA	EC	EC	Exc TOX3 TTC6	1	87.290896646132779		88.010951403148525	8.233333333	5	2	1	1
ATTCACTGTGCCCTTT-2-1	EC.2	EC	15413198	FALSE	Exc_L6_THEMIS_LINC00343	Exc	NA	Exc	Exc	L6	NA	L6	L6	Exc L6 THEMIS NFIA	1	87.290896646132779		88.010951403148525	8.233333333	5	2	1	1
ATTCCATTCTTTGGAG-2-1	EC.2	EC	15413198	FALSE	EC	Exc	NA	Exc	Exc	NA	NA	EC	EC	Exc RELN COL5A2	1	87.290896646132779		88.010951403148525	8.233333333	5	2	1	1
ATTCCCGCAACGATCT-2-1	EC.2	EC	15413198	FALSE	EC_HC	Exc	NA	Exc	Exc	NA	NA	EC_HC	EC_HC	Exc DLC1 SNTG2	1	87.290896646132779		88.010951403148525	8.233333333	5	2	1	1
ATTCCTAGTGCTTATG-2-1	EC.2	EC	15413198	FALSE	EC_HC	Exc	NA	Exc	Exc	NA	NA	EC_HC	EC_HC	Exc DLC1 SNTG2	1	87.290896646132779		88.010951403148525	8.233333333	5	2	1	1
ATTCCTATCAATCGGT-2-1	EC.2	EC	15413198	FALSE	EC	Exc	NA	Exc	Exc	NA	NA	EC	EC	Exc TOX3 TTC6	1	87.290896646132779		88.010951403148525	8.233333333	5	2	1	1
ATTCGTTAGATGCGAC-2-1	EC.2	EC	15413198	FALSE	EC	Exc	NA	Exc	Exc	NA	NA	EC	EC	Exc TOX3 TTC6	1	87.290896646132779		88.010951403148525	8.233333333	5	2	1	1
ATTCTACTCGTCGACG-2-1	EC.2	EC	15413198	FALSE	EC_HC	Exc	NA	Exc	Exc	NA	NA	EC_HC	EC_HC	Exc DLC1 SNTG2	1	87.290896646132779		88.010951403148525	8.233333333	5	2	1	1
ATTCTTGCAACCTATG-2-1	EC.2	EC	15413198	FALSE	EC	Exc	NA	Exc	Exc	NA	NA	EC	EC	Exc TOX3 TTC6	1	87.290896646132779		88.010951403148525	8.233333333	5	2	1	1
ATTCTTGCAGCACACC-2-1	EC.2	EC	15413198	FALSE	L6b	Exc	NA	Exc	Exc	L6b	NA	L6b	L6b	Exc L6b	1	87.290896646132779		88.010951403148525	8.233333333	5	2	1	1
ATTTCACCACTTCAGA-2-1	EC.2	EC	15413198	FALSE	EC_HC	Exc	NA	Exc	Exc	NA	NA	EC_HC	EC_HC	Exc DLC1 SNTG2	1	87.290896646132779		88.010951403148525	8.233333333	5	2	1	1
ATTTCACTCGTCGACG-2-1	EC.2	EC	15413198	FALSE	EC	Exc	NA	Exc	Exc	NA	NA	EC	EC	Exc TOX3 TTC6	1	87.290896646132779		88.010951403148525	8.233333333	5	2	1	1
CAACAACAGACTTGTC-2-1	EC.2	EC	15413198	FALSE	Exc_L6_CT	Exc	NA	Exc	Exc	L6	NA	L6	L6	Exc L6 CT	1	87.290896646132779		88.010951403148525	8.233333333	5	2	1	1
CAACAACGTTGCTCCT-2-1	EC.2	EC	15413198	FALSE	Exc_L4-5_RORB_RPL31P31	Exc	NA	Exc	Exc	L4-5	NA	L4-5	L4-5	Exc L4-5 RORB IL1RAPL2	1	87.290896646132779		88.010951403148525	8.233333333	5	2	1	1
CAACAACTCCCAGTGG-2-1	EC.2	EC	15413198	FALSE	EC	Exc	NA	Exc	Exc	NA	NA	EC	EC	Exc TOX3 TTC6	1	87.290896646132779		88.010951403148525	8.233333333	5	2	1	1
CAACCAAAGAGGATCC-2-1	EC.2	EC	15413198	FALSE	EC_HC	Exc	NA	Exc	Exc	NA	NA	EC_HC	EC_HC	Exc DLC1 SNTG2	1	87.290896646132779		88.010951403148525	8.233333333	5	2	1	1
CAACCAAGTGCAGATG-2-1	EC.2	EC	15413198	FALSE	EC	Exc	NA	Exc	Exc	NA	NA	EC	EC	Exc TOX3 TTC6	1	87.290896646132779		88.010951403148525	8.233333333	5	2	1	1
CAACCTCGTGGGCTCT-2-1	EC.2	EC	15413198	FALSE	Exc_L6_THEMIS_LINC00343	Exc	NA	Exc	Exc	L6	NA	L6	L6	Exc L6 THEMIS NFIA	1	87.290896646132779		88.010951403148525	8.233333333	5	2	1	1
CAACGATCAAAGACGC-2-1	EC.2	EC	15413198	FALSE	EC	Exc	NA	Exc	Exc	NA	NA	EC	EC	Exc RELN COL5A2	1	87.290896646132779		88.010951403148525	8.233333333	5	2	1	1
CAACGATTCGTACACA-2-1	EC.2	EC	15413198	FALSE	EC	Exc	NA	Exc	Exc	NA	NA	EC	EC	Exc TOX3 TTC6	1	87.290896646132779		88.010951403148525	8.233333333	5	2	1	1
CAAGCTAAGATGTAGT-2-1	EC.2	EC	15413198	FALSE	EC_HC	Exc	NA	Exc	Exc	NA	NA	EC_HC	EC_HC	Exc DLC1 SNTG2	1	87.290896646132779		88.010951403148525	8.233333333	5	2	1	1
CAAGCTATCTTACCAT-2-1	EC.2	EC	15413198	FALSE	EC	Exc	NA	Exc	Exc	NA	NA	EC	EC	Exc TOX3 TTC6	1	87.290896646132779		88.010951403148525	8.233333333	5	2	1	1
CAAGGGAGTAGCGTAG-2-1	EC.2	EC	15413198	FALSE	Exc_L5_RORB_SNHG7	Exc	NA	Exc	Exc	L5	NA	L5	L5	Exc AGBL1 GPC5	1	87.290896646132779		88.010951403148525	8.233333333	5	2	1	1
CAAGGGATCCACTGGG-2-1	EC.2	EC	15413198	FALSE	EC	Exc	NA	Exc	Exc	NA	NA	EC	EC	Exc RELN COL5A2	1	87.290896646132779		88.010951403148525	8.233333333	5	2	1	1
CACAACAGTGACCGTC-2-1	EC.2	EC	15413198	FALSE	Exc_L5_RORB_SNHG7	Exc	NA	Exc	Exc	L5	NA	L5	L5	Exc AGBL1 GPC5	1	87.290896646132779		88.010951403148525	8.233333333	5	2	1	1
CACACAAAGATGACCG-2-1	EC.2	EC	15413198	FALSE	EC	Exc	NA	Exc	Exc	NA	NA	EC	EC	Exc RELN COL5A2	1	87.290896646132779		88.010951403148525	8.233333333	5	2	1	1
CACACAACAAATTGCC-2-1	EC.2	EC	15413198	FALSE	EC	Exc	NA	Exc	Exc	NA	NA	EC	EC	Exc TOX3 TTC6	1	87.290896646132779		88.010951403148525	8.233333333	5	2	1	1
CACAGATCAACAGAGC-2-1	EC.2	EC	15413198	FALSE	EC	Exc	NA	Exc	Exc	NA	NA	EC	EC	Exc RELN COL5A2	1	87.290896646132779		88.010951403148525	8.233333333	5	2	1	1
CACAGGCCAGCGGATA-2-1	EC.2	EC	15413198	FALSE	EC_HC	Exc	NA	Exc	Exc	NA	NA	EC_HC	EC_HC	Exc DLC1 SNTG2	1	87.290896646132779		88.010951403148525	8.233333333	5	2	1	1
CACAGGCCAGGGACTA-2-1	EC.2	EC	15413198	FALSE	Exc_L5_RORB_SNHG7	Exc	NA	Exc	Exc	L5	NA	L5	L5	Exc AGBL1 GPC5	1	87.290896646132779		88.010951403148525	8.233333333	5	2	1	1
CACATGATCAGGAACG-2-1	EC.2	EC	15413198	FALSE	EC_HC	Exc	NA	Exc	Exc	NA	NA	EC_HC	EC_HC	Exc DLC1 SNTG2	1	87.290896646132779		88.010951403148525	8.233333333	5	2	1	1
CACTAAGAGGAAACGA-2-1	EC.2	EC	15413198	FALSE	EC	Exc	NA	Exc	Exc	NA	NA	EC	EC	Exc RELN COL5A2	1	87.290896646132779		88.010951403148525	8.233333333	5	2	1	1
CACTAAGCACCGTACG-2-1	EC.2	EC	15413198	FALSE	EC	Exc	NA	Exc	Exc	NA	NA	EC	EC	Exc TOX3 TTC6	1	87.290896646132779		88.010951403148525	8.233333333	5	2	1	1
CACTGAACATCTCCCA-2-1	EC.2	EC	15413198	FALSE	Exc_L6_THEMIS_LINC00343	Exc	NA	Exc	Exc	L6	NA	L6	L6	Exc L6 THEMIS NFIA	1	87.290896646132779		88.010951403148525	8.233333333	5	2	1	1
CACTGGGTCCTGTAAG-2-1	EC.2	EC	15413198	FALSE	EC	Exc	NA	Exc	Exc	NA	NA	EC	EC	Exc RELN COL5A2	1	87.290896646132779		88.010951403148525	8.233333333	5	2	1	1
CAGATACTCTAAGAAG-2-1	EC.2	EC	15413198	FALSE	EC	Exc	NA	Exc	Exc	NA	NA	EC	EC	Exc RELN COL5A2	1	87.290896646132779		88.010951403148525	8.233333333	5	2	1	1
CAGATTGCAGACCTAT-2-1	EC.2	EC	15413198	FALSE	Exc_L4-5_RORB_RPL31P31	Exc	NA	Exc	Exc	L4-5	NA	L4-5	L4-5	Exc L4-5 RORB IL1RAPL2	1	87.290896646132779		88.010951403148525	8.233333333	5	2	1	1
CAGCAGCAGCGCATCC-2-1	EC.2	EC	15413198	FALSE	EC	Exc	NA	Exc	Exc	NA	NA	EC	EC	Exc TOX3 TTC6	1	87.290896646132779		88.010951403148525	8.233333333	5	2	1	1
CAGCCAGCAACTCCAA-2-1	EC.2	EC	15413198	FALSE	EC	Exc	NA	Exc	Exc	NA	NA	EC	EC	Exc TOX3 TTC6	1	87.290896646132779		88.010951403148525	8.233333333	5	2	1	1
CAGGGCTCACCTCTAC-2-1	EC.2	EC	15413198	FALSE	EC	Exc	NA	Exc	Exc	NA	NA	EC	EC	Exc TOX3 TTC6	1	87.290896646132779		88.010951403148525	8.233333333	5	2	1	1
CAGGGCTTCACTGGTA-2-1	EC.2	EC	15413198	FALSE	EC	Exc	NA	Exc	Exc	NA	NA	EC	EC	Exc TOX3 TTC6	1	87.290896646132779		88.010951403148525	8.233333333	5	2	1	1
CAGGGCTTCTCGACCT-2-1	EC.2	EC	15413198	FALSE	EC	Exc	NA	Exc	Exc	NA	NA	EC	EC	Exc TOX3 TTC6	1	87.290896646132779		88.010951403148525	8.233333333	5	2	1	1
CAGGTATCACGCTGCA-2-1	EC.2	EC	15413198	FALSE	EC	Exc	NA	Exc	Exc	NA	NA	EC	EC	Exc RELN COL5A2	1	87.290896646132779		88.010951403148525	8.233333333	5	2	1	1
CAGTGCGAGAGCCGAT-2-1	EC.2	EC	15413198	FALSE	EC	Exc	NA	Exc	Exc	NA	NA	EC	EC	Exc TOX3 TTC6	1	87.290896646132779		88.010951403148525	8.233333333	5	2	1	1
CAGTTAGGTAGGGTAC-2-1	EC.2	EC	15413198	FALSE	EC	Exc	NA	Exc	Exc	NA	NA	EC	EC	Exc RELN COL5A2	1	87.290896646132779		88.010951403148525	8.233333333	5	2	1	1
CAGTTAGGTTCGCGTG-2-1	EC.2	EC	15413198	FALSE	EC	Exc	NA	Exc	Exc	NA	NA	EC	EC	Exc RELN COL5A2	1	87.290896646132779		88.010951403148525	8.233333333	5	2	1	1
CAGTTCCGTTCCCACT-2-1	EC.2	EC	15413198	FALSE	EC	Exc	NA	Exc	Exc	NA	NA	EC	EC	Exc RELN COL5A2	1	87.290896646132779		88.010951403148525	8.233333333	5	2	1	1
CATAAGCAGGATTCAA-2-1	EC.2	EC	15413198	FALSE	EC	Exc	NA	Exc	Exc	NA	NA	EC	EC	Exc RELN COL5A2	1	87.290896646132779		88.010951403148525	8.233333333	5	2	1	1
CATACAGGTCGCACAC-2-1	EC.2	EC	15413198	FALSE	Exc_L6_THEMIS_LINC00343	Exc	NA	Exc	Exc	L6	NA	L6	L6	Exc L6 THEMIS NFIA	1	87.290896646132779		88.010951403148525	8.233333333	5	2	1	1
CATACCCCATACCACA-2-1	EC.2	EC	15413198	FALSE	EC	Exc	NA	Exc	Exc	NA	NA	EC	EC	Exc RELN COL5A2	1	87.290896646132779		88.010951403148525	8.233333333	5	2	1	1
CATACCCCATGGGTTT-2-1	EC.2	EC	15413198	FALSE	EC	Exc	NA	Exc	Exc	NA	NA	EC	EC	Exc TOX3 TTC6	1	87.290896646132779		88.010951403148525	8.233333333	5	2	1	1
CATACTTTCTGCTAGA-2-1	EC.2	EC	15413198	FALSE	Exc_L6_THEMIS_LINC00343	Exc	NA	Exc	Exc	L6	NA	L6	L6	Exc L6 THEMIS NFIA	1	87.290896646132779		88.010951403148525	8.233333333	5	2	1	1
CATAGACAGACTTAAG-2-1	EC.2	EC	15413198	FALSE	EC	Exc	NA	Exc	Exc	NA	NA	EC	EC	Exc TOX3 TTC6	1	87.290896646132779		88.010951403148525	8.233333333	5	2	1	1
CATAGACGTTAGCGGA-2-1	EC.2	EC	15413198	FALSE	Exc_L5_RORB_SNHG7	Exc	NA	Exc	Exc	L5	NA	L5	L5	Exc AGBL1 GPC5	1	87.290896646132779		88.010951403148525	8.233333333	5	2	1	1
CATCGCTCAGAGGTTG-2-1	EC.2	EC	15413198	FALSE	EC_HC	Exc	NA	Exc	Exc	NA	NA	EC_HC	EC_HC	Exc DLC1 SNTG2	1	87.290896646132779		88.010951403148525	8.233333333	5	2	1	1
CATCGCTGTGGTCTTA-2-1	EC.2	EC	15413198	FALSE	EC	Exc	NA	Exc	Exc	NA	NA	EC	EC	Exc RELN COL5A2	1	87.290896646132779		88.010951403148525	8.233333333	5	2	1	1
CATCGGGCATGCTGCG-2-1	EC.2	EC	15413198	FALSE	Exc_L6_THEMIS_LINC00343	Exc	NA	Exc	Exc	L6	NA	L6	L6	Exc L6 THEMIS NFIA	1	87.290896646132779		88.010951403148525	8.233333333	5	2	1	1
CATCGTCAGTATCCTG-2-1	EC.2	EC	15413198	FALSE	EC	Exc	NA	Exc	Exc	NA	NA	EC	EC	Exc RELN COL5A2	1	87.290896646132779		88.010951403148525	8.233333333	5	2	1	1
CATGCAAGTCGACTGC-2-1	EC.2	EC	15413198	FALSE	Exc_L5_RORB_SNHG7	Exc	NA	Exc	Exc	L5	NA	L5	L5	Exc L4-5 RORB IL1RAPL2	1	87.290896646132779		88.010951403148525	8.233333333	5	2	1	1
CATGCCTCACTCACTC-2-1	EC.2	EC	15413198	FALSE	EC_HC	Exc	NA	Exc	Exc	NA	NA	EC_HC	EC_HC	Exc DLC1 SNTG2	1	87.290896646132779		88.010951403148525	8.233333333	5	2	1	1
CATTCATCAAGGTACG-2-1	EC.2	EC	15413198	FALSE	EC_HC	Exc	NA	Exc	Exc	NA	NA	EC_HC	EC_HC	Exc DLC1 SNTG2	1	87.290896646132779		88.010951403148525	8.233333333	5	2	1	1
CATTCATGTGAATGAT-2-1	EC.2	EC	15413198	FALSE	Exc_L6_CT	Exc	NA	Exc	Exc	L6	NA	L6	L6	Exc L6 CT	1	87.290896646132779		88.010951403148525	8.233333333	5	2	1	1
CATTCATGTTGCATCA-2-1	EC.2	EC	15413198	FALSE	EC	Exc	NA	Exc	Exc	NA	NA	EC	EC	Exc TOX3 TTC6	1	87.290896646132779		88.010951403148525	8.233333333	5	2	1	1
CATTCCGAGGCACGAT-2-1	EC.2	EC	15413198	FALSE	EC_HC	Exc	NA	Exc	Exc	NA	NA	EC_HC	EC_HC	Exc DLC1 SNTG2	1	87.290896646132779		88.010951403148525	8.233333333	5	2	1	1
CATTCCGCAATAGAGT-2-1	EC.2	EC	15413198	FALSE	Exc_L5_RORB_SNHG7	Exc	NA	Exc	Exc	L5	NA	L5	L5	Exc L4-5 RORB IL1RAPL2	1	87.290896646132779		88.010951403148525	8.233333333	5	2	1	1
CATTCCGGTCTGTGAT-2-1	EC.2	EC	15413198	FALSE	EC_HC	Exc	NA	Exc	Exc	NA	NA	EC_HC	EC_HC	Exc DLC1 SNTG2	1	87.290896646132779		88.010951403148525	8.233333333	5	2	1	1
CATTGCCAGACAACAT-2-1	EC.2	EC	15413198	FALSE	EC	Exc	NA	Exc	Exc	NA	NA	EC	EC	Exc TOX3 TTC6	1	87.290896646132779		88.010951403148525	8.233333333	5	2	1	1
CATTTCACATTCACAG-2-1	EC.2	EC	15413198	FALSE	EC	Exc	NA	Exc	Exc	NA	NA	EC	EC	Exc RELN COL5A2	1	87.290896646132779		88.010951403148525	8.233333333	5	2	1	1
CCAATGATCTGTACAG-2-1	EC.2	EC	15413198	FALSE	EC	Exc	NA	Exc	Exc	NA	NA	EC	EC	Exc TOX3 TTC6	1	87.290896646132779		88.010951403148525	8.233333333	5	2	1	1
CCACAAAGTGCACAAG-2-1	EC.2	EC	15413198	FALSE	EC_HC	Exc	NA	Exc	Exc	NA	NA	EC_HC	EC_HC	Exc DLC1 SNTG2	1	87.290896646132779		88.010951403148525	8.233333333	5	2	1	1
CCACACTTCTTACGGA-2-1	EC.2	EC	15413198	FALSE	EC	Exc	NA	Exc	Exc	NA	NA	EC	EC	Exc TOX3 TTC6	1	87.290896646132779		88.010951403148525	8.233333333	5	2	1	1
CCACCATAGCATATGA-2-1	EC.2	EC	15413198	FALSE	EC	Exc	NA	Exc	Exc	NA	NA	EC	EC	Exc RELN COL5A2	1	87.290896646132779		88.010951403148525	8.233333333	5	2	1	1
CCATAAGGTATGGTAA-2-1	EC.2	EC	15413198	FALSE	EC	Exc	NA	Exc	Exc	NA	NA	EC	EC	Exc TOX3 TTC6	1	87.290896646132779		88.010951403148525	8.233333333	5	2	1	1
CCATCACTCGCCATAA-2-1	EC.2	EC	15413198	FALSE	EC	Exc	NA	Exc	Exc	NA	NA	EC	EC	Exc TOX3 TTC6	1	87.290896646132779		88.010951403148525	8.233333333	5	2	1	1
CCCAACTCATCGTGGC-2-1	EC.2	EC	15413198	FALSE	Exc_L5_RORB_SNHG7	Exc	NA	Exc	Exc	L5	NA	L5	L5	Exc AGBL1 GPC5	1	87.290896646132779		88.010951403148525	8.233333333	5	2	1	1
CCCGAAGCAAGTCATC-2-1	EC.2	EC	15413198	FALSE	EC	Exc	NA	Exc	Exc	NA	NA	EC	EC	Exc RELN COL5A2	1	87.290896646132779		88.010951403148525	8.233333333	5	2	1	1
CCCGAAGCACCTGCAG-2-1	EC.2	EC	15413198	FALSE	EC	Exc	NA	Exc	Exc	NA	NA	EC	EC	Exc TOX3 TTC6	1	87.290896646132779		88.010951403148525	8.233333333	5	2	1	1
CCCGGAACAGACGCTC-2-1	EC.2	EC	15413198	FALSE	EC_HC	Exc	NA	Exc	Exc	NA	NA	EC_HC	EC_HC	Exc DLC1 SNTG2	1	87.290896646132779		88.010951403148525	8.233333333	5	2	1	1
CCCTAACCAGGCCCTA-2-1	EC.2	EC	15413198	FALSE	Ex-NRGN	Exc	NA	Exc	Exc	NA	NA	NRGN	NRGN	Exc NRGN	1	87.290896646132779		88.010951403148525	8.233333333	5	2	1	1
CCCTAACCAGGGACTA-2-1	EC.2	EC	15413198	FALSE	EC	Exc	NA	Exc	Exc	NA	NA	EC	EC	Exc RELN COL5A2	1	87.290896646132779		88.010951403148525	8.233333333	5	2	1	1
CCGGACAGTCAACCTA-2-1	EC.2	EC	15413198	FALSE	EC	Exc	NA	Exc	Exc	NA	NA	EC	EC	Exc RELN COL5A2	1	87.290896646132779		88.010951403148525	8.233333333	5	2	1	1
CCGTGAGAGTGAGCCA-2-1	EC.2	EC	15413198	FALSE	EC	Exc	NA	Exc	Exc	NA	NA	EC	EC	Exc TOX3 TTC6	1	87.290896646132779		88.010951403148525	8.233333333	5	2	1	1
CCGTGAGGTTGCCGAC-2-1	EC.2	EC	15413198	FALSE	EC	Exc	NA	Exc	Exc	NA	NA	EC	EC	Exc RELN GPC5	1	87.290896646132779		88.010951403148525	8.233333333	5	2	1	1
CCGTTCACAATCAAGA-2-1	EC.2	EC	15413198	FALSE	EC	Exc	NA	Exc	Exc	NA	NA	EC	EC	Exc RELN COL5A2	1	87.290896646132779		88.010951403148525	8.233333333	5	2	1	1
CCGTTCAGTACAGAAT-2-1	EC.2	EC	15413198	FALSE	EC	Exc	NA	Exc	Exc	NA	NA	EC	EC	Exc TOX3 TTC6	1	87.290896646132779		88.010951403148525	8.233333333	5	2	1	1
CCGTTCATCGTGCTCT-2-1	EC.2	EC	15413198	FALSE	EC	Exc	NA	Exc	Exc	NA	NA	EC	EC	Exc TOX3 TTC6	1	87.290896646132779		88.010951403148525	8.233333333	5	2	1	1
CCTACGTCATTGGCAT-2-1	EC.2	EC	15413198	FALSE	Exc_L6_THEMIS_LINC00343	Exc	NA	Exc	Exc	L6	NA	L6	L6	Exc L6 THEMIS NFIA	1	87.290896646132779		88.010951403148525	8.233333333	5	2	1	1
CCTCAACAGACTCAAA-2-1	EC.2	EC	15413198	FALSE	EC	Exc	NA	Exc	Exc	NA	NA	EC	EC	Exc TOX3 TTC6	1	87.290896646132779		88.010951403148525	8.233333333	5	2	1	1
CCTCAACCACGTCTCT-2-1	EC.2	EC	15413198	FALSE	Exc_L5_RORB_SNHG7	Exc	NA	Exc	Exc	L5	NA	L5	L5	Exc AGBL1 GPC5	1	87.290896646132779		88.010951403148525	8.233333333	5	2	1	1
CCTCAACTCGAGTTGT-2-1	EC.2	EC	15413198	FALSE	EC_HC	Exc	NA	Exc	Exc	NA	NA	EC_HC	EC_HC	Exc DLC1 SNTG2	1	87.290896646132779		88.010951403148525	8.233333333	5	2	1	1
CCTCATGTCGGCTGAC-2-1	EC.2	EC	15413198	FALSE	EC	Exc	NA	Exc	Exc	NA	NA	EC	EC	Exc RELN COL5A2	1	87.290896646132779		88.010951403148525	8.233333333	5	2	1	1
CCTCTCCAGGACTGGT-2-1	EC.2	EC	15413198	FALSE	EC_HC	Exc	NA	Exc	Exc	NA	NA	EC_HC	EC_HC	Exc DLC1 SNTG2	1	87.290896646132779		88.010951403148525	8.233333333	5	2	1	1
CCTGCATAGTGGACGT-2-1	EC.2	EC	15413198	FALSE	EC	Exc	NA	Exc	Exc	NA	NA	EC	EC	Exc TOX3 TTC6	1	87.290896646132779		88.010951403148525	8.233333333	5	2	1	1
CCTGCATAGTTAGTAG-2-1	EC.2	EC	15413198	FALSE	EC	Exc	NA	Exc	Exc	NA	NA	EC	EC	Exc TOX3 TTC6	1	87.290896646132779		88.010951403148525	8.233333333	5	2	1	1
CCTGCATCAAAGGCGT-2-1	EC.2	EC	15413198	FALSE	EC_HC	Exc	NA	Exc	Exc	NA	NA	EC_HC	EC_HC	Exc DLC1 SNTG2	1	87.290896646132779		88.010951403148525	8.233333333	5	2	1	1
CCTTCAGTCAATCTCT-2-1	EC.2	EC	15413198	FALSE	Exc_L6_THEMIS_LINC00343	Exc	NA	Exc	Exc	L6	NA	L6	L6	Exc L6 THEMIS NFIA	1	87.290896646132779		88.010951403148525	8.233333333	5	2	1	1
CGAATTGAGAATAACC-2-1	EC.2	EC	15413198	FALSE	EC	Exc	NA	Exc	Exc	NA	NA	EC	EC	Exc RELN COL5A2	1	87.290896646132779		88.010951403148525	8.233333333	5	2	1	1
CGAGAAGCATTGCAAC-2-1	EC.2	EC	15413198	FALSE	Exc_L5_RORB_SNHG7	Exc	NA	Exc	Exc	L5	NA	L5	L5	Exc AGBL1 GPC5	1	87.290896646132779		88.010951403148525	8.233333333	5	2	1	1
CGAGGAAAGTGCTAGG-2-1	EC.2	EC	15413198	FALSE	EC	Exc	NA	Exc	Exc	NA	NA	EC	EC	Exc TOX3 TTC6	1	87.290896646132779		88.010951403148525	8.233333333	5	2	1	1
CGAGGCTCATTCCTAT-2-1	EC.2	EC	15413198	FALSE	EC	Exc	NA	Exc	Exc	NA	NA	EC	EC	Exc TOX3 TTC6	1	87.290896646132779		88.010951403148525	8.233333333	5	2	1	1
CGAGTTACACTACAGT-2-1	EC.2	EC	15413198	FALSE	EC	Exc	NA	Exc	Exc	NA	NA	EC	EC	Exc RELN COL5A2	1	87.290896646132779		88.010951403148525	8.233333333	5	2	1	1
CGAGTTATCCATTGCC-2-1	EC.2	EC	15413198	FALSE	EC	Exc	NA	Exc	Exc	NA	NA	EC	EC	Exc TOX3 TTC6	1	87.290896646132779		88.010951403148525	8.233333333	5	2	1	1
CGATCGGTCACATTGG-2-1	EC.2	EC	15413198	FALSE	EC_HC	Exc	NA	Exc	Exc	NA	NA	EC_HC	EC_HC	Exc DLC1 SNTG2	1	87.290896646132779		88.010951403148525	8.233333333	5	2	1	1
CGATGGCAGATACTGA-2-1	EC.2	EC	15413198	FALSE	EC_HC	Exc	NA	Exc	Exc	NA	NA	EC_HC	EC_HC	Exc DLC1 SNTG2	1	87.290896646132779		88.010951403148525	8.233333333	5	2	1	1
CGATGGCCACGGCTAC-2-1	EC.2	EC	15413198	FALSE	EC	Exc	NA	Exc	Exc	NA	NA	EC	EC	Exc TOX3 TTC6	1	87.290896646132779		88.010951403148525	8.233333333	5	2	1	1
CGCAGGTCAAAGGCGT-2-1	EC.2	EC	15413198	FALSE	EC	Exc	NA	Exc	Exc	NA	NA	EC	EC	Exc RELN COL5A2	1	87.290896646132779		88.010951403148525	8.233333333	5	2	1	1
CGCCAGAAGCTGACCC-2-1	EC.2	EC	15413198	FALSE	EC	Exc	NA	Exc	Exc	NA	NA	EC	EC	Exc RELN COL5A2	1	87.290896646132779		88.010951403148525	8.233333333	5	2	1	1
CGCCAGACAGCAGAAC-2-1	EC.2	EC	15413198	FALSE	EC	Exc	NA	Exc	Exc	NA	NA	EC	EC	Exc RELN COL5A2	1	87.290896646132779		88.010951403148525	8.233333333	5	2	1	1
CGCCATTGTAGAGGAA-2-1	EC.2	EC	15413198	FALSE	EC_HC	Exc	NA	Exc	Exc	NA	NA	EC_HC	EC_HC	Exc DLC1 SNTG2	1	87.290896646132779		88.010951403148525	8.233333333	5	2	1	1
CGGAATTCACACTTAG-2-1	EC.2	EC	15413198	FALSE	EC	Exc	NA	Exc	Exc	NA	NA	EC	EC	Exc RELN COL5A2	1	87.290896646132779		88.010951403148525	8.233333333	5	2	1	1
CGGACACTCGAACCAT-2-1	EC.2	EC	15413198	FALSE	EC	Exc	NA	Exc	Exc	NA	NA	EC	EC	Exc RELN COL5A2	1	87.290896646132779		88.010951403148525	8.233333333	5	2	1	1
CGGACACTCGCGGACT-2-1	EC.2	EC	15413198	FALSE	EC_HC	Exc	NA	Exc	Exc	NA	NA	EC_HC	EC_HC	Exc DLC1 SNTG2	1	87.290896646132779		88.010951403148525	8.233333333	5	2	1	1
CGGCAGTCAGGTACGA-2-1	EC.2	EC	15413198	FALSE	EC	Exc	NA	Exc	Exc	NA	NA	EC	EC	Exc TOX3 TTC6	1	87.290896646132779		88.010951403148525	8.233333333	5	2	1	1
CGTGCTTTCAGACATC-2-1	EC.2	EC	15413198	FALSE	EC_HC	Exc	NA	Exc	Exc	NA	NA	EC_HC	EC_HC	Exc DLC1 SNTG2	1	87.290896646132779		88.010951403148525	8.233333333	5	2	1	1
CGTTAGAAGGTAGGCT-2-1	EC.2	EC	15413198	FALSE	Exc_L5_RORB_SNHG7	Exc	NA	Exc	Exc	L5	NA	L5	L5	Exc AGBL1 GPC5	1	87.290896646132779		88.010951403148525	8.233333333	5	2	1	1
CGTTAGATCCCTCTAG-2-1	EC.2	EC	15413198	FALSE	EC	Exc	NA	Exc	Exc	NA	NA	EC	EC	Exc RELN COL5A2	1	87.290896646132779		88.010951403148525	8.233333333	5	2	1	1
CGTTAGATCCGAAGGA-2-1	EC.2	EC	15413198	FALSE	EC_HC	Exc	NA	Exc	Exc	NA	NA	EC_HC	EC_HC	Exc DLC1 SNTG2	1	87.290896646132779		88.010951403148525	8.233333333	5	2	1	1
CGTTGGGCACGGAAGT-2-1	EC.2	EC	15413198	FALSE	EC	Exc	NA	Exc	Exc	NA	NA	EC	EC	Exc RELN COL5A2	1	87.290896646132779		88.010951403148525	8.233333333	5	2	1	1
CTAACTTGTGCGTTTA-2-1	EC.2	EC	15413198	FALSE	EC	Exc	NA	Exc	Exc	NA	NA	EC	EC	Exc TOX3 TTC6	1	87.290896646132779		88.010951403148525	8.233333333	5	2	1	1
CTAACTTGTGTGGTCC-2-1	EC.2	EC	15413198	FALSE	EC	Exc	NA	Exc	Exc	NA	NA	EC	EC	Exc TOX3 TTC6	1	87.290896646132779		88.010951403148525	8.233333333	5	2	1	1
CTAAGTGCAATTTCTC-2-1	EC.2	EC	15413198	FALSE	Exc_L5_RORB_SNHG7	Exc	NA	Exc	Exc	L5	NA	L5	L5	Exc AGBL1 GPC5	1	87.290896646132779		88.010951403148525	8.233333333	5	2	1	1
CTAAGTGTCTTAGCAG-2-1	EC.2	EC	15413198	FALSE	EC	Exc	NA	Exc	Exc	NA	NA	EC	EC	Exc RELN COL5A2	1	87.290896646132779		88.010951403148525	8.233333333	5	2	1	1
CTACATTAGAGTAACT-2-1	EC.2	EC	15413198	FALSE	EC	Exc	NA	Exc	Exc	NA	NA	EC	EC	Exc RELN GPC5	1	87.290896646132779		88.010951403148525	8.233333333	5	2	1	1
CTACCCATCCCTTTGG-2-1	EC.2	EC	15413198	FALSE	Exc_L5_RORB_SNHG7	Exc	NA	Exc	Exc	L5	NA	L5	L5	Exc AGBL1 GPC5	1	87.290896646132779		88.010951403148525	8.233333333	5	2	1	1
CTACCTGTCCAACTAG-2-1	EC.2	EC	15413198	FALSE	EC	Exc	NA	Exc	Exc	NA	NA	EC	EC	Exc RELN GPC5	1	87.290896646132779		88.010951403148525	8.233333333	5	2	1	1
CTATCCGAGTAGAGTT-2-1	EC.2	EC	15413198	FALSE	EC	Exc	NA	Exc	Exc	NA	NA	EC	EC	Exc RELN COL5A2	1	87.290896646132779		88.010951403148525	8.233333333	5	2	1	1
CTATCTACACAAGTTC-2-1	EC.2	EC	15413198	FALSE	EC	Exc	NA	Exc	Exc	NA	NA	EC	EC	Exc RELN GPC5	1	87.290896646132779		88.010951403148525	8.233333333	5	2	1	1
CTCAACCCAAATACGA-2-1	EC.2	EC	15413198	FALSE	Exc_L6_THEMIS_LINC00343	Exc	NA	Exc	Exc	L6	NA	L6	L6	Exc L6 THEMIS NFIA	1	87.290896646132779		88.010951403148525	8.233333333	5	2	1	1
CTCAACCCAGACACAG-2-1	EC.2	EC	15413198	FALSE	Exc_L5_RORB_SNHG7	Exc	NA	Exc	Exc	L5	NA	L5	L5	Exc AGBL1 GPC5	1	87.290896646132779		88.010951403148525	8.233333333	5	2	1	1
CTCAACCTCACCTCAC-2-1	EC.2	EC	15413198	FALSE	EC_HC	Exc	NA	Exc	Exc	NA	NA	EC_HC	EC_HC	Exc DLC1 SNTG2	1	87.290896646132779		88.010951403148525	8.233333333	5	2	1	1
CTCAAGAGTGTGTGGA-2-1	EC.2	EC	15413198	FALSE	EC	Exc	NA	Exc	Exc	NA	NA	EC	EC	Exc TOX3 TTC6	1	87.290896646132779		88.010951403148525	8.233333333	5	2	1	1
CTCAATTAGAGGTTTA-2-1	EC.2	EC	15413198	FALSE	EC	Exc	NA	Exc	Exc	NA	NA	EC	EC	Exc RELN COL5A2	1	87.290896646132779		88.010951403148525	8.233333333	5	2	1	1
CTCAATTAGGTAGCCA-2-1	EC.2	EC	15413198	FALSE	EC	Exc	NA	Exc	Exc	NA	NA	EC	EC	Exc RELN COL5A2	1	87.290896646132779		88.010951403148525	8.233333333	5	2	1	1
CTCACTGCATTCACCC-2-1	EC.2	EC	15413198	FALSE	EC	Exc	NA	Exc	Exc	NA	NA	EC	EC	Exc TOX3 TTC6	1	87.290896646132779		88.010951403148525	8.233333333	5	2	1	1
CTCAGGGTCAGGGATG-2-1	EC.2	EC	15413198	FALSE	EC	Exc	NA	Exc	Exc	NA	NA	EC	EC	Exc RELN GPC5	1	87.290896646132779		88.010951403148525	8.233333333	5	2	1	1
CTCAGTCAGATCCTAC-2-1	EC.2	EC	15413198	FALSE	Ex-NRGN	Exc	NA	Exc	Exc	NA	NA	NRGN	NRGN	Exc NRGN	1	87.290896646132779		88.010951403148525	8.233333333	5	2	1	1
CTCAGTCCAGTCTCTC-2-1	EC.2	EC	15413198	FALSE	Ex-NRGN	Exc	NA	Exc	Exc	NA	NA	NRGN	NRGN	Exc NRGN	1	87.290896646132779		88.010951403148525	8.233333333	5	2	1	1
CTCATTATCTCTCTAA-2-1	EC.2	EC	15413198	FALSE	EC	Exc	NA	Exc	Exc	NA	NA	EC	EC	Exc TOX3 TTC6	1	87.290896646132779		88.010951403148525	8.233333333	5	2	1	1
CTCCAACAGATACAGT-2-1	EC.2	EC	15413198	FALSE	EC	Exc	NA	Exc	Exc	NA	NA	EC	EC	Exc TOX3 TTC6	1	87.290896646132779		88.010951403148525	8.233333333	5	2	1	1
CTCCAACCAGGGAGAG-2-1	EC.2	EC	15413198	FALSE	EC	Exc	NA	Exc	Exc	NA	NA	EC	EC	Exc RELN COL5A2	1	87.290896646132779		88.010951403148525	8.233333333	5	2	1	1
CTCCTTTTCACTGTTT-2-1	EC.2	EC	15413198	FALSE	EC	Exc	NA	Exc	Exc	NA	NA	EC	EC	Exc RELN COL5A2	1	87.290896646132779		88.010951403148525	8.233333333	5	2	1	1
CTCGAGGTCCCTTTGG-2-1	EC.2	EC	15413198	FALSE	Exc_L5_RORB_SNHG7	Exc	NA	Exc	Exc	L5	NA	L5	L5	Exc AGBL1 GPC5	1	87.290896646132779		88.010951403148525	8.233333333	5	2	1	1
CTCTCAGCAGAACTTC-2-1	EC.2	EC	15413198	FALSE	EC	Exc	NA	Exc	Exc	NA	NA	EC	EC	Exc TOX3 TTC6	1	87.290896646132779		88.010951403148525	8.233333333	5	2	1	1
CTCTCGAGTATTCCTT-2-1	EC.2	EC	15413198	FALSE	EC	Exc	NA	Exc	Exc	NA	NA	EC	EC	Exc RELN COL5A2	1	87.290896646132779		88.010951403148525	8.233333333	5	2	1	1
CTCTGGTTCTGTGCTC-2-1	EC.2	EC	15413198	FALSE	EC_HC	Exc	NA	Exc	Exc	NA	NA	EC_HC	EC_HC	Exc DLC1 SNTG2	1	87.290896646132779		88.010951403148525	8.233333333	5	2	1	1
CTGAGGCTCTATACTC-2-1	EC.2	EC	15413198	FALSE	Exc_L6_THEMIS_LINC00343	Exc	NA	Exc	Exc	L6	NA	L6	L6	Exc L6 THEMIS NFIA	1	87.290896646132779		88.010951403148525	8.233333333	5	2	1	1
CTGATCCGTGCCTGAC-2-1	EC.2	EC	15413198	FALSE	EC	Exc	NA	Exc	Exc	NA	NA	EC	EC	Exc TOX3 TTC6	1	87.290896646132779		88.010951403148525	8.233333333	5	2	1	1
CTGCAGGGTTCAGCTA-2-1	EC.2	EC	15413198	FALSE	Exc_L6_THEMIS_LINC00343	Exc	NA	Exc	Exc	L6	NA	L6	L6	Exc L6 THEMIS NFIA	1	87.290896646132779		88.010951403148525	8.233333333	5	2	1	1
CTGCCTAGTCTCCTGT-2-1	EC.2	EC	15413198	FALSE	EC	Exc	NA	Exc	Exc	NA	NA	EC	EC	Exc TOX3 TTC6	1	87.290896646132779		88.010951403148525	8.233333333	5	2	1	1
CTGCGAGCAAGAGTAT-2-1	EC.2	EC	15413198	FALSE	EC	Exc	NA	Exc	Exc	NA	NA	EC	EC	Exc RELN COL5A2	1	87.290896646132779		88.010951403148525	8.233333333	5	2	1	1
CTGCTCAAGACTCCGC-2-1	EC.2	EC	15413198	FALSE	EC_HC	Exc	NA	Exc	Exc	NA	NA	EC_HC	EC_HC	Exc DLC1 SNTG2	1	87.290896646132779		88.010951403148525	8.233333333	5	2	1	1
CTGCTCACACCTCGTT-2-1	EC.2	EC	15413198	FALSE	Exc_L5_RORB_SNHG7	Exc	NA	Exc	Exc	L5	NA	L5	L5	Exc AGBL1 GPC5	1	87.290896646132779		88.010951403148525	8.233333333	5	2	1	1
CTGCTCATCCTCACTG-2-1	EC.2	EC	15413198	FALSE	EC	Exc	NA	Exc	Exc	NA	NA	EC	EC	Exc TOX3 TTC6	1	87.290896646132779		88.010951403148525	8.233333333	5	2	1	1
CTGGCAGAGCATTGAA-2-1	EC.2	EC	15413198	FALSE	EC	Exc	NA	Exc	Exc	NA	NA	EC	EC	Exc TOX3 TTC6	1	87.290896646132779		88.010951403148525	8.233333333	5	2	1	1
CTGTAGAAGCCGTCGT-2-1	EC.2	EC	15413198	FALSE	Exc_L6_THEMIS_LINC00343	Exc	NA	Exc	Exc	L6	NA	L6	L6	Exc L6 THEMIS NFIA	1	87.290896646132779		88.010951403148525	8.233333333	5	2	1	1
CTGTAGACAGCTACCG-2-1	EC.2	EC	15413198	FALSE	EC	Exc	NA	Exc	Exc	NA	NA	EC	EC	Exc TOX3 TTC6	1	87.290896646132779		88.010951403148525	8.233333333	5	2	1	1
CTGTAGAGTAACGTTC-2-1	EC.2	EC	15413198	FALSE	EC	Exc	NA	Exc	Exc	NA	NA	EC	EC	Exc RELN COL5A2	1	87.290896646132779		88.010951403148525	8.233333333	5	2	1	1
CTGTATTGTGCATGTT-2-1	EC.2	EC	15413198	FALSE	Exc_L6_CT	Exc	NA	Exc	Exc	L6	NA	L6	L6	Exc L6 CT	1	87.290896646132779		88.010951403148525	8.233333333	5	2	1	1
CTGTCGTGTCGAACGA-2-1	EC.2	EC	15413198	FALSE	EC_HC	Exc	NA	Exc	Exc	NA	NA	EC_HC	EC_HC	Exc DLC1 SNTG2	1	87.290896646132779		88.010951403148525	8.233333333	5	2	1	1
CTTCCGAAGTCATGGG-2-1	EC.2	EC	15413198	FALSE	EC	Exc	NA	Exc	Exc	NA	NA	EC	EC	Exc TOX3 TTC6	1	87.290896646132779		88.010951403148525	8.233333333	5	2	1	1
CTTCGGTGTCCTCATC-2-1	EC.2	EC	15413198	FALSE	EC	Exc	NA	Exc	Exc	NA	NA	EC	EC	Exc TOX3 TTC6	1	87.290896646132779		88.010951403148525	8.233333333	5	2	1	1
CTTCTAAAGGCCATAG-2-1	EC.2	EC	15413198	FALSE	EC_HC	Exc	NA	Exc	Exc	NA	NA	EC_HC	EC_HC	Exc DLC1 SNTG2	1	87.290896646132779		88.010951403148525	8.233333333	5	2	1	1
CTTGAGAGTATGACAA-2-1	EC.2	EC	15413198	FALSE	EC	Exc	NA	Exc	Exc	NA	NA	EC	EC	Exc TOX3 TTC6	1	87.290896646132779		88.010951403148525	8.233333333	5	2	1	1
CTTGAGAGTCAACCTA-2-1	EC.2	EC	15413198	FALSE	EC	Exc	NA	Exc	Exc	NA	NA	EC	EC	Exc RELN COL5A2	1	87.290896646132779		88.010951403148525	8.233333333	5	2	1	1
CTTTCGGAGGGATCTG-2-1	EC.2	EC	15413198	FALSE	EC	Exc	NA	Exc	Exc	NA	NA	EC	EC	Exc RELN COL5A2	1	87.290896646132779		88.010951403148525	8.233333333	5	2	1	1
GAAACCTAGCCTCTGG-2-1	EC.2	EC	15413198	FALSE	EC	Exc	NA	Exc	Exc	NA	NA	EC	EC	Exc RELN COL5A2	1	87.290896646132779		88.010951403148525	8.233333333	5	2	1	1
GAAACCTCAGAGTCAG-2-1	EC.2	EC	15413198	FALSE	Exc_L6_THEMIS_LINC00343	Exc	NA	Exc	Exc	L6	NA	L6	L6	Exc L6 THEMIS NFIA	1	87.290896646132779		88.010951403148525	8.233333333	5	2	1	1
GAAACCTGTGAGAACC-2-1	EC.2	EC	15413198	FALSE	L6b	Exc	NA	Exc	Exc	L6b	NA	L6b	L6b	Exc L6b	1	87.290896646132779		88.010951403148525	8.233333333	5	2	1	1
GAAATGACAGTATTCG-2-1	EC.2	EC	15413198	FALSE	Exc_L4-5_RORB_RPL31P31	Exc	NA	Exc	Exc	L4-5	NA	L4-5	L4-5	Exc L4-5 RORB IL1RAPL2	1	87.290896646132779		88.010951403148525	8.233333333	5	2	1	1
GAACACTCAACACACT-2-1	EC.2	EC	15413198	FALSE	EC	Exc	NA	Exc	Exc	NA	NA	EC	EC	Exc RELN COL5A2	1	87.290896646132779		88.010951403148525	8.233333333	5	2	1	1
GAAGCGACAATTGCCA-2-1	EC.2	EC	15413198	FALSE	EC_HC	Exc	NA	Exc	Exc	NA	NA	EC_HC	EC_HC	Exc DLC1 SNTG2	1	87.290896646132779		88.010951403148525	8.233333333	5	2	1	1
GAAGGGTTCTGTGCTC-2-1	EC.2	EC	15413198	FALSE	EC	Exc	NA	Exc	Exc	NA	NA	EC	EC	Exc TOX3 TTC6	1	87.290896646132779		88.010951403148525	8.233333333	5	2	1	1
GAATAGACAAGAGGCT-2-1	EC.2	EC	15413198	FALSE	EC	Exc	NA	Exc	Exc	NA	NA	EC	EC	Exc TOX3 TTC6	1	87.290896646132779		88.010951403148525	8.233333333	5	2	1	1
GAATAGATCTAGTACG-2-1	EC.2	EC	15413198	FALSE	Exc_L6_THEMIS_LINC00343	Exc	NA	Exc	Exc	L6	NA	L6	L6	Exc L6 THEMIS NFIA	1	87.290896646132779		88.010951403148525	8.233333333	5	2	1	1
GAATCACGTCCGTTTC-2-1	EC.2	EC	15413198	FALSE	Exc_L5_RORB_SNHG7	Exc	NA	Exc	Exc	L5	NA	L5	L5	Exc AGBL1 GPC5	1	87.290896646132779		88.010951403148525	8.233333333	5	2	1	1
GAATCGTTCTGCATAG-2-1	EC.2	EC	15413198	FALSE	EC	Exc	NA	Exc	Exc	NA	NA	EC	EC	Exc RELN COL5A2	1	87.290896646132779		88.010951403148525	8.233333333	5	2	1	1
GACACGCCAGGACAGT-2-1	EC.2	EC	15413198	FALSE	EC	Exc	NA	Exc	Exc	NA	NA	EC	EC	Exc TOX3 TTC6	1	87.290896646132779		88.010951403148525	8.233333333	5	2	1	1
GACAGCCTCAAGAAAC-2-1	EC.2	EC	15413198	FALSE	L6b	Exc	NA	Exc	Exc	L6b	NA	L6b	L6b	Exc L6b	1	87.290896646132779		88.010951403148525	8.233333333	5	2	1	1
GACATCAGTTTAGTCG-2-1	EC.2	EC	15413198	FALSE	Exc_L6_THEMIS_LINC00343	Exc	NA	Exc	Exc	L6	NA	L6	L6	Exc L6 THEMIS NFIA	1	87.290896646132779		88.010951403148525	8.233333333	5	2	1	1
GACCGTGCACGCCACA-2-1	EC.2	EC	15413198	FALSE	EC	Exc	NA	Exc	Exc	NA	NA	EC	EC	Exc TOX3 TTC6	1	87.290896646132779		88.010951403148525	8.233333333	5	2	1	1
GACCTTCCAACGTAAA-2-1	EC.2	EC	15413198	FALSE	EC_HC	Exc	NA	Exc	Exc	NA	NA	EC_HC	EC_HC	Exc DLC1 SNTG2	1	87.290896646132779		88.010951403148525	8.233333333	5	2	1	1
GACCTTCTCCCAGGCA-2-1	EC.2	EC	15413198	FALSE	EC	Exc	NA	Exc	Exc	NA	NA	EC	EC	Exc TOX3 TTC6	1	87.290896646132779		88.010951403148525	8.233333333	5	2	1	1
GACGCTGAGAGAGCCT-2-1	EC.2	EC	15413198	FALSE	EC_HC	Exc	NA	Exc	Exc	NA	NA	EC_HC	EC_HC	Exc DLC1 SNTG2	1	87.290896646132779		88.010951403148525	8.233333333	5	2	1	1
GACGCTGCACATGACT-2-1	EC.2	EC	15413198	FALSE	Exc_L5-6_RORB_LINC00320	Exc	NA	Exc	Exc	L5-6	NA	L5-6	L5-6	Exc L5-6 RORB LINC02196	1	87.290896646132779		88.010951403148525	8.233333333	5	2	1	1
GACGCTGGTACGATGG-2-1	EC.2	EC	15413198	FALSE	EC	Exc	NA	Exc	Exc	NA	NA	EC	EC	Exc TOX3 TTC6	1	87.290896646132779		88.010951403148525	8.233333333	5	2	1	1
GACGCTGTCTACGCAA-2-1	EC.2	EC	15413198	FALSE	EC	Exc	NA	Exc	Exc	NA	NA	EC	EC	Exc TOX3 TTC6	1	87.290896646132779		88.010951403148525	8.233333333	5	2	1	1
GACGTTATCAGTGTTG-2-1	EC.2	EC	15413198	FALSE	EC	Exc	NA	Exc	Exc	NA	NA	EC	EC	Exc TOX3 TTC6	1	87.290896646132779		88.010951403148525	8.233333333	5	2	1	1
GACGTTATCTAGTGAC-2-1	EC.2	EC	15413198	FALSE	EC	Exc	NA	Exc	Exc	NA	NA	EC	EC	Exc RELN COL5A2	1	87.290896646132779		88.010951403148525	8.233333333	5	2	1	1
GACTATGTCCACTAGA-2-1	EC.2	EC	15413198	FALSE	EC	Exc	NA	Exc	Exc	NA	NA	EC	EC	Exc RELN COL5A2	1	87.290896646132779		88.010951403148525	8.233333333	5	2	1	1
GACTCAAAGCGACTTT-2-1	EC.2	EC	15413198	FALSE	EC	Exc	NA	Exc	Exc	NA	NA	EC	EC	Exc RELN COL5A2	1	87.290896646132779		88.010951403148525	8.233333333	5	2	1	1
GACTCAACACAACGCC-2-1	EC.2	EC	15413198	FALSE	Exc_L2-3_Stressed	Exc	NA	Exc	Exc	L2-3	NA	L2-3	L2-3	Exc TOX3 INO80D	1	87.290896646132779		88.010951403148525	8.233333333	5	2	1	1
GACTGATCAGAGGTTG-2-1	EC.2	EC	15413198	FALSE	EC	Exc	NA	Exc	Exc	NA	NA	EC	EC	Exc TOX3 TTC6	1	87.290896646132779		88.010951403148525	8.233333333	5	2	1	1
GACTTCCCAAGATTGA-2-1	EC.2	EC	15413198	FALSE	EC_HC	Exc	NA	Exc	Exc	NA	NA	EC_HC	EC_HC	Exc DLC1 SNTG2	1	87.290896646132779		88.010951403148525	8.233333333	5	2	1	1
GAGACTTGTGGCAGAT-2-1	EC.2	EC	15413198	FALSE	EC	Exc	NA	Exc	Exc	NA	NA	EC	EC	Exc TOX3 TTC6	1	87.290896646132779		88.010951403148525	8.233333333	5	2	1	1
GAGAGGTAGGGTGAGG-2-1	EC.2	EC	15413198	FALSE	EC	Exc	NA	Exc	Exc	NA	NA	EC	EC	Exc TOX3 TTC6	1	87.290896646132779		88.010951403148525	8.233333333	5	2	1	1
GAGCCTGTCGCATTAG-2-1	EC.2	EC	15413198	FALSE	EC_HC	Exc	NA	Exc	Exc	NA	NA	EC_HC	EC_HC	Exc DLC1 SNTG2	1	87.290896646132779		88.010951403148525	8.233333333	5	2	1	1
GAGGCAATCCTTGAAG-2-1	EC.2	EC	15413198	FALSE	EC_HC	Exc	NA	Exc	Exc	NA	NA	EC_HC	EC_HC	Exc DLC1 SNTG2	1	87.290896646132779		88.010951403148525	8.233333333	5	2	1	1
GAGGGATTCCGAGGCT-2-1	EC.2	EC	15413198	FALSE	EC	Exc	NA	Exc	Exc	NA	NA	EC	EC	Exc RELN COL5A2	1	87.290896646132779		88.010951403148525	8.233333333	5	2	1	1
GAGTGAGAGACGACGT-2-1	EC.2	EC	15413198	FALSE	EC	Exc	NA	Exc	Exc	NA	NA	EC	EC	Exc RELN COL5A2	1	87.290896646132779		88.010951403148525	8.233333333	5	2	1	1
GAGTTACAGCGTATAA-2-1	EC.2	EC	15413198	FALSE	EC_HC	Exc	NA	Exc	Exc	NA	NA	EC_HC	EC_HC	Exc DLC1 SNTG2	1	87.290896646132779		88.010951403148525	8.233333333	5	2	1	1
GAGTTGTGTAGCGAGT-2-1	EC.2	EC	15413198	FALSE	EC	Exc	NA	Exc	Exc	NA	NA	EC	EC	Exc RELN COL5A2	1	87.290896646132779		88.010951403148525	8.233333333	5	2	1	1
GATAGAATCTCCGAAA-2-1	EC.2	EC	15413198	FALSE	EC	Exc	NA	Exc	Exc	NA	NA	EC	EC	Exc RELN COL5A2	1	87.290896646132779		88.010951403148525	8.233333333	5	2	1	1
GATCAGTGTTCGGTCG-2-1	EC.2	EC	15413198	FALSE	EC_HC	Exc	NA	Exc	Exc	NA	NA	EC_HC	EC_HC	Exc DLC1 SNTG2	1	87.290896646132779		88.010951403148525	8.233333333	5	2	1	1
GATCCCTAGCGTTACT-2-1	EC.2	EC	15413198	FALSE	EC	Exc	NA	Exc	Exc	NA	NA	EC	EC	Exc RELN COL5A2	1	87.290896646132779		88.010951403148525	8.233333333	5	2	1	1
GATGACTGTATGAGGC-2-1	EC.2	EC	15413198	FALSE	EC_HC	Exc	NA	Exc	Exc	NA	NA	EC_HC	EC_HC	Exc DLC1 SNTG2	1	87.290896646132779		88.010951403148525	8.233333333	5	2	1	1
GATGAGGAGGAATCGC-2-1	EC.2	EC	15413198	FALSE	Exc_L5_RORB_SNHG7	Exc	NA	Exc	Exc	L5	NA	L5	L5	Exc AGBL1 GPC5	1	87.290896646132779		88.010951403148525	8.233333333	5	2	1	1
GATGAGGCAAACGTGG-2-1	EC.2	EC	15413198	FALSE	Exc_L6_THEMIS_LINC00343	Exc	NA	Exc	Exc	L6	NA	L6	L6	Exc L6 THEMIS NFIA	1	87.290896646132779		88.010951403148525	8.233333333	5	2	1	1
GATGTTGCAGTTTCGA-2-1	EC.2	EC	15413198	FALSE	EC_HC	Exc	NA	Exc	Exc	NA	NA	EC_HC	EC_HC	Exc DLC1 SNTG2	1	87.290896646132779		88.010951403148525	8.233333333	5	2	1	1
GATGTTGTCGAAATCC-2-1	EC.2	EC	15413198	FALSE	EC	Exc	NA	Exc	Exc	NA	NA	EC	EC	Exc TOX3 TTC6	1	87.290896646132779		88.010951403148525	8.233333333	5	2	1	1
GATTCTTGTTGTTTGG-2-1	EC.2	EC	15413198	FALSE	EC	Exc	NA	Exc	Exc	NA	NA	EC	EC	Exc RELN GPC5	1	87.290896646132779		88.010951403148525	8.233333333	5	2	1	1
GATTGGTAGGTCCAGA-2-1	EC.2	EC	15413198	FALSE	Exc_L2-3_Stressed	Exc	NA	Exc	Exc	L2-3	NA	L2-3	L2-3	Exc TOX3 INO80D	1	87.290896646132779		88.010951403148525	8.233333333	5	2	1	1
GCAACATGTACTAGCT-2-1	EC.2	EC	15413198	FALSE	EC	Exc	NA	Exc	Exc	NA	NA	EC	EC	Exc TOX3 TTC6	1	87.290896646132779		88.010951403148525	8.233333333	5	2	1	1
GCAACATTCGCGGACT-2-1	EC.2	EC	15413198	FALSE	EC	Exc	NA	Exc	Exc	NA	NA	EC	EC	Exc RELN COL5A2	1	87.290896646132779		88.010951403148525	8.233333333	5	2	1	1
GCACATACAAATCAAG-2-1	EC.2	EC	15413198	FALSE	EC	Exc	NA	Exc	Exc	NA	NA	EC	EC	Exc TOX3 TTC6	1	87.290896646132779		88.010951403148525	8.233333333	5	2	1	1
GCACTAAGTGATTGGG-2-1	EC.2	EC	15413198	FALSE	Exc_L5_RORB_SNHG7	Exc	NA	Exc	Exc	L5	NA	L5	L5	Exc AGBL1 GPC5	1	87.290896646132779		88.010951403148525	8.233333333	5	2	1	1
GCAGCCAAGATAGCAT-2-1	EC.2	EC	15413198	FALSE	EC	Exc	NA	Exc	Exc	NA	NA	EC	EC	Exc TOX3 TTC6	1	87.290896646132779		88.010951403148525	8.233333333	5	2	1	1
GCAGCCAGTTTGACAC-2-1	EC.2	EC	15413198	FALSE	Exc_L5-6_RORB_LINC00320	Exc	NA	Exc	Exc	L5-6	NA	L5-6	L5-6	Exc L5-6 RORB LINC02196	1	87.290896646132779		88.010951403148525	8.233333333	5	2	1	1
GCAGGCTAGCTGAAAT-2-1	EC.2	EC	15413198	FALSE	EC	Exc	NA	Exc	Exc	NA	NA	EC	EC	Exc RELN COL5A2	1	87.290896646132779		88.010951403148525	8.233333333	5	2	1	1
GCAGGCTGTTTGTTCT-2-1	EC.2	EC	15413198	FALSE	Exc_L5-6_RORB_LINC00320	Exc	NA	Exc	Exc	L5-6	NA	L5-6	L5-6	Exc L5-6 RORB LINC02196	1	87.290896646132779		88.010951403148525	8.233333333	5	2	1	1
GCAGTTACATTACTCT-2-1	EC.2	EC	15413198	FALSE	EC	Exc	NA	Exc	Exc	NA	NA	EC	EC	Exc TOX3 TTC6	1	87.290896646132779		88.010951403148525	8.233333333	5	2	1	1
GCATTAGAGCGATGGT-2-1	EC.2	EC	15413198	FALSE	EC	Exc	NA	Exc	Exc	NA	NA	EC	EC	Exc RELN COL5A2	1	87.290896646132779		88.010951403148525	8.233333333	5	2	1	1
GCCAACGAGTAAATGC-2-1	EC.2	EC	15413198	FALSE	EC	Exc	NA	Exc	Exc	NA	NA	EC	EC	Exc RELN COL5A2	1	87.290896646132779		88.010951403148525	8.233333333	5	2	1	1
GCCAACGGTGCTGTCG-2-1	EC.2	EC	15413198	FALSE	Exc_L5_RORB_SNHG7	Exc	NA	Exc	Exc	L5	NA	L5	L5	Exc AGBL1 GPC5	1	87.290896646132779		88.010951403148525	8.233333333	5	2	1	1
GCCATGGAGTCTGCGC-2-1	EC.2	EC	15413198	FALSE	EC	Exc	NA	Exc	Exc	NA	NA	EC	EC	Exc TOX3 TTC6	1	87.290896646132779		88.010951403148525	8.233333333	5	2	1	1
GCCATGGCACGACAAG-2-1	EC.2	EC	15413198	FALSE	EC_HC	Exc	NA	Exc	Exc	NA	NA	EC_HC	EC_HC	Exc DLC1 SNTG2	1	87.290896646132779		88.010951403148525	8.233333333	5	2	1	1
GCCATTCGTCGAGCAA-2-1	EC.2	EC	15413198	FALSE	Exc_L6_THEMIS_LINC00343	Exc	NA	Exc	Exc	L6	NA	L6	L6	Exc L6 THEMIS NFIA	1	87.290896646132779		88.010951403148525	8.233333333	5	2	1	1
GCCATTCGTGTCGCTG-2-1	EC.2	EC	15413198	FALSE	EC	Exc	NA	Exc	Exc	NA	NA	EC	EC	Exc RELN COL5A2	1	87.290896646132779		88.010951403148525	8.233333333	5	2	1	1
GCCATTCTCGCCGTGA-2-1	EC.2	EC	15413198	FALSE	Exc_L6_THEMIS_LINC00343	Exc	NA	Exc	Exc	L6	NA	L6	L6	Exc L6 THEMIS NFIA	1	87.290896646132779		88.010951403148525	8.233333333	5	2	1	1
GCCCGAATCGCTACAA-2-1	EC.2	EC	15413198	FALSE	EC	Exc	NA	Exc	Exc	NA	NA	EC	EC	Exc TOX3 TTC6	1	87.290896646132779		88.010951403148525	8.233333333	5	2	1	1
GCGAGAAGTTAGGCCC-2-1	EC.2	EC	15413198	FALSE	EC	Exc	NA	Exc	Exc	NA	NA	EC	EC	Exc TOX3 TTC6	1	87.290896646132779		88.010951403148525	8.233333333	5	2	1	1
GCGATCGAGGTTCAGG-2-1	EC.2	EC	15413198	FALSE	Exc_L6_CT	Exc	NA	Exc	Exc	L6	NA	L6	L6	Exc L6 CT	1	87.290896646132779		88.010951403148525	8.233333333	5	2	1	1
GCGGAAAGTGAACGGT-2-1	EC.2	EC	15413198	FALSE	EC	Exc	NA	Exc	Exc	NA	NA	EC	EC	Exc RELN COL5A2	1	87.290896646132779		88.010951403148525	8.233333333	5	2	1	1
GCGGAAATCGAACTCA-2-1	EC.2	EC	15413198	FALSE	EC	Exc	NA	Exc	Exc	NA	NA	EC	EC	Exc RELN COL5A2	1	87.290896646132779		88.010951403148525	8.233333333	5	2	1	1
GCGGATCGTCGATTTG-2-1	EC.2	EC	15413198	FALSE	Exc_L6_THEMIS_LINC00343	Exc	NA	Exc	Exc	L6	NA	L6	L6	Exc L6 THEMIS NFIA	1	87.290896646132779		88.010951403148525	8.233333333	5	2	1	1
GCGTTTCCAACTTGGT-2-1	EC.2	EC	15413198	FALSE	EC_HC	Exc	NA	Exc	Exc	NA	NA	EC_HC	EC_HC	Exc DLC1 SNTG2	1	87.290896646132779		88.010951403148525	8.233333333	5	2	1	1
GCTACAAAGCCGAACA-2-1	EC.2	EC	15413198	FALSE	EC	Exc	NA	Exc	Exc	NA	NA	EC	EC	Exc RELN COL5A2	1	87.290896646132779		88.010951403148525	8.233333333	5	2	1	1
GCTACAAAGCCTGAAG-2-1	EC.2	EC	15413198	FALSE	EC	Exc	NA	Exc	Exc	NA	NA	EC	EC	Exc RELN COL5A2	1	87.290896646132779		88.010951403148525	8.233333333	5	2	1	1
GCTACAATCCTGTAGA-2-1	EC.2	EC	15413198	FALSE	EC	Exc	NA	Exc	Exc	NA	NA	EC	EC	Exc TOX3 TTC6	1	87.290896646132779		88.010951403148525	8.233333333	5	2	1	1
GCTCAAAAGACCGTTT-2-1	EC.2	EC	15413198	FALSE	EC	Exc	NA	Exc	Exc	NA	NA	EC	EC	Exc TOX3 TTC6	1	87.290896646132779		88.010951403148525	8.233333333	5	2	1	1
GCTGCAGTCGATTGAC-2-1	EC.2	EC	15413198	FALSE	Exc_L6_THEMIS_LINC00343	Exc	NA	Exc	Exc	L6	NA	L6	L6	Exc L6 THEMIS NFIA	1	87.290896646132779		88.010951403148525	8.233333333	5	2	1	1
GCTGGGTTCATGCTAG-2-1	EC.2	EC	15413198	FALSE	EC	Exc	NA	Exc	Exc	NA	NA	EC	EC	Exc TOX3 TTC6	1	87.290896646132779		88.010951403148525	8.233333333	5	2	1	1
GGAACCCTCACGATCA-2-1	EC.2	EC	15413198	FALSE	EC	Exc	NA	Exc	Exc	NA	NA	EC	EC	Exc TOX3 TTC6	1	87.290896646132779		88.010951403148525	8.233333333	5	2	1	1
GGAGAACCAAGACGGT-2-1	EC.2	EC	15413198	FALSE	EC	Exc	NA	Exc	Exc	NA	NA	EC	EC	Exc RELN COL5A2	1	87.290896646132779		88.010951403148525	8.233333333	5	2	1	1
GGAGAACCATCACAGT-2-1	EC.2	EC	15413198	FALSE	EC	Exc	NA	Exc	Exc	NA	NA	EC	EC	Exc TOX3 TTC6	1	87.290896646132779		88.010951403148525	8.233333333	5	2	1	1
GGAGAACGTCACGCTG-2-1	EC.2	EC	15413198	FALSE	EC_HC	Exc	NA	Exc	Exc	NA	NA	EC_HC	EC_HC	Exc DLC1 SNTG2	1	87.290896646132779		88.010951403148525	8.233333333	5	2	1	1
GGAGATGAGCAATAGT-2-1	EC.2	EC	15413198	FALSE	Exc_L5_RORB_SNHG7	Exc	NA	Exc	Exc	L5	NA	L5	L5	Exc AGBL1 GPC5	1	87.290896646132779		88.010951403148525	8.233333333	5	2	1	1
GGAGATGCAAGAGATT-2-1	EC.2	EC	15413198	FALSE	Exc_L5_RORB_SNHG7	Exc	NA	Exc	Exc	L5	NA	L5	L5	Exc AGBL1 GPC5	1	87.290896646132779		88.010951403148525	8.233333333	5	2	1	1
GGAGGATTCGCACGAC-2-1	EC.2	EC	15413198	FALSE	EC	Exc	NA	Exc	Exc	NA	NA	EC	EC	Exc TOX3 TTC6	1	87.290896646132779		88.010951403148525	8.233333333	5	2	1	1
GGAGGTACACAATCTG-2-1	EC.2	EC	15413198	FALSE	EC	Exc	NA	Exc	Exc	NA	NA	EC	EC	Exc RELN COL5A2	1	87.290896646132779		88.010951403148525	8.233333333	5	2	1	1
GGAGGTAGTGTCTTAG-2-1	EC.2	EC	15413198	FALSE	Exc_L5_RORB_SNHG7	Exc	NA	Exc	Exc	L5	NA	L5	L5	Exc AGBL1 GPC5	1	87.290896646132779		88.010951403148525	8.233333333	5	2	1	1
GGCTGTGAGTCAATCC-2-1	EC.2	EC	15413198	FALSE	EC	Exc	NA	Exc	Exc	NA	NA	EC	EC	Exc TOX3 TTC6	1	87.290896646132779		88.010951403148525	8.233333333	5	2	1	1
GGCTGTGGTGGACAGT-2-1	EC.2	EC	15413198	FALSE	EC_HC	Exc	NA	Exc	Exc	NA	NA	EC_HC	EC_HC	Exc DLC1 SNTG2	1	87.290896646132779		88.010951403148525	8.233333333	5	2	1	1
GGGACAAAGCCTCGTG-2-1	EC.2	EC	15413198	FALSE	EC	Exc	NA	Exc	Exc	NA	NA	EC	EC	Exc TOX3 TTC6	1	87.290896646132779		88.010951403148525	8.233333333	5	2	1	1
GGGACAACAAGTTCGT-2-1	EC.2	EC	15413198	FALSE	EC	Exc	NA	Exc	Exc	NA	NA	EC	EC	Exc TOX3 TTC6	1	87.290896646132779		88.010951403148525	8.233333333	5	2	1	1
GGGACAACAGAGTAAT-2-1	EC.2	EC	15413198	FALSE	EC_HC	Exc	NA	Exc	Exc	NA	NA	EC_HC	EC_HC	Exc DLC1 SNTG2	1	87.290896646132779		88.010951403148525	8.233333333	5	2	1	1
GGGACTCAGCTGTGCC-2-1	EC.2	EC	15413198	FALSE	Exc_L6_THEMIS_LINC00343	Exc	NA	Exc	Exc	L6	NA	L6	L6	Exc L6 THEMIS NFIA	1	87.290896646132779		88.010951403148525	8.233333333	5	2	1	1
GGGACTCTCTAGATCG-2-1	EC.2	EC	15413198	FALSE	Exc_L6_THEMIS_LINC00343	Exc	NA	Exc	Exc	L6	NA	L6	L6	Exc L6 THEMIS NFIA	1	87.290896646132779		88.010951403148525	8.233333333	5	2	1	1
GGGAGTACAAGAAATC-2-1	EC.2	EC	15413198	FALSE	Exc_L6_THEMIS_LINC00343	Exc	NA	Exc	Exc	L6	NA	L6	L6	Exc L6 THEMIS NFIA	1	87.290896646132779		88.010951403148525	8.233333333	5	2	1	1
GGGAGTATCTCAAAGC-2-1	EC.2	EC	15413198	FALSE	Exc_L5_RORB_SNHG7	Exc	NA	Exc	Exc	L5	NA	L5	L5	Exc AGBL1 GPC5	1	87.290896646132779		88.010951403148525	8.233333333	5	2	1	1
GGGATCCAGGCTAGCA-2-1	EC.2	EC	15413198	FALSE	EC	Exc	NA	Exc	Exc	NA	NA	EC	EC	Exc TOX3 TTC6	1	87.290896646132779		88.010951403148525	8.233333333	5	2	1	1
GGGATCCTCCATCGTC-2-1	EC.2	EC	15413198	FALSE	EC	Exc	NA	Exc	Exc	NA	NA	EC	EC	Exc RELN COL5A2	1	87.290896646132779		88.010951403148525	8.233333333	5	2	1	1
GGGATCCTCGTGGGAA-2-1	EC.2	EC	15413198	FALSE	EC	Exc	NA	Exc	Exc	NA	NA	EC	EC	Exc TOX3 TTC6	1	87.290896646132779		88.010951403148525	8.233333333	5	2	1	1
GGGCTACTCGCTACAA-2-1	EC.2	EC	15413198	FALSE	Exc_L5_RORB_SNHG7	Exc	NA	Exc	Exc	L5	NA	L5	L5	Exc AGBL1 GPC5	1	87.290896646132779		88.010951403148525	8.233333333	5	2	1	1
GGGTAGAAGTCCGCGT-2-1	EC.2	EC	15413198	FALSE	EC	Exc	NA	Exc	Exc	NA	NA	EC	EC	Exc RELN COL5A2	1	87.290896646132779		88.010951403148525	8.233333333	5	2	1	1
GGGTATTCAACGGTAG-2-1	EC.2	EC	15413198	FALSE	EC	Exc	NA	Exc	Exc	NA	NA	EC	EC	Exc TOX3 TTC6	1	87.290896646132779		88.010951403148525	8.233333333	5	2	1	1
GGGTATTGTTCTCGTC-2-1	EC.2	EC	15413198	FALSE	EC	Exc	NA	Exc	Exc	NA	NA	EC	EC	Exc TOX3 TTC6	1	87.290896646132779		88.010951403148525	8.233333333	5	2	1	1
GGGTCACCAGACCATT-2-1	EC.2	EC	15413198	FALSE	EC	Exc	NA	Exc	Exc	NA	NA	EC	EC	Exc TOX3 TTC6	1	87.290896646132779		88.010951403148525	8.233333333	5	2	1	1
GGGTGTCGTCAAGCGA-2-1	EC.2	EC	15413198	FALSE	EC_HC	Exc	NA	Exc	Exc	NA	NA	EC_HC	EC_HC	Exc DLC1 SNTG2	1	87.290896646132779		88.010951403148525	8.233333333	5	2	1	1
GGGTTATCAGCGTTTA-2-1	EC.2	EC	15413198	FALSE	EC	Exc	NA	Exc	Exc	NA	NA	EC	EC	Exc RELN COL5A2	1	87.290896646132779		88.010951403148525	8.233333333	5	2	1	1
GGTAATCGTCTGTGAT-2-1	EC.2	EC	15413198	FALSE	EC_HC	Exc	NA	Exc	Exc	NA	NA	EC_HC	EC_HC	Exc DLC1 SNTG2	1	87.290896646132779		88.010951403148525	8.233333333	5	2	1	1
GGTCACGCAACGTATC-2-1	EC.2	EC	15413198	FALSE	EC	Exc	NA	Exc	Exc	NA	NA	EC	EC	Exc RELN COL5A2	1	87.290896646132779		88.010951403148525	8.233333333	5	2	1	1
GGTCACGCATCAGCAT-2-1	EC.2	EC	15413198	FALSE	EC	Exc	NA	Exc	Exc	NA	NA	EC	EC	Exc TOX3 TTC6	1	87.290896646132779		88.010951403148525	8.233333333	5	2	1	1
GGTCTGGGTCTCACAA-2-1	EC.2	EC	15413198	FALSE	Exc_L2-3_Stressed	Exc	NA	Exc	Exc	L2-3	NA	L2-3	L2-3	Exc TOX3 INO80D	1	87.290896646132779		88.010951403148525	8.233333333	5	2	1	1
GGTGGCTCACCCTGTT-2-1	EC.2	EC	15413198	FALSE	Exc_L5_RORB_SNHG7	Exc	NA	Exc	Exc	L5	NA	L5	L5	Exc AGBL1 GPC5	1	87.290896646132779		88.010951403148525	8.233333333	5	2	1	1
GGTGGCTTCAAGAAAC-2-1	EC.2	EC	15413198	FALSE	EC	Exc	NA	Exc	Exc	NA	NA	EC	EC	Exc TOX3 TTC6	1	87.290896646132779		88.010951403148525	8.233333333	5	2	1	1
GGTGTTACAGCAGAAC-2-1	EC.2	EC	15413198	FALSE	Exc_L5_RORB_SNHG7	Exc	NA	Exc	Exc	L5	NA	L5	L5	Exc AGBL1 GPC5	1	87.290896646132779		88.010951403148525	8.233333333	5	2	1	1
GGTTAACCAACAGCCC-2-1	EC.2	EC	15413198	FALSE	EC_HC	Exc	NA	Exc	Exc	NA	NA	EC_HC	EC_HC	Exc DLC1 SNTG2	1	87.290896646132779		88.010951403148525	8.233333333	5	2	1	1
GGTTGTACAAACGGCA-2-1	EC.2	EC	15413198	FALSE	Exc_L6_THEMIS_LINC00343	Exc	NA	Exc	Exc	L6	NA	L6	L6	Exc L6 THEMIS NFIA	1	87.290896646132779		88.010951403148525	8.233333333	5	2	1	1
GTAATCGAGAACGCGT-2-1	EC.2	EC	15413198	FALSE	Exc_L6_THEMIS_LINC00343	Exc	NA	Exc	Exc	L6	NA	L6	L6	Exc L6 THEMIS NFIA	1	87.290896646132779		88.010951403148525	8.233333333	5	2	1	1
GTAATCGAGCAAATCA-2-1	EC.2	EC	15413198	FALSE	Exc_L6_THEMIS_LINC00343	Exc	NA	Exc	Exc	L6	NA	L6	L6	Exc L6 THEMIS NFIA	1	87.290896646132779		88.010951403148525	8.233333333	5	2	1	1
GTAATGCTCCTCACGT-2-1	EC.2	EC	15413198	FALSE	EC	Exc	NA	Exc	Exc	NA	NA	EC	EC	Exc RELN COL5A2	1	87.290896646132779		88.010951403148525	8.233333333	5	2	1	1
GTACAACAGGTCGACA-2-1	EC.2	EC	15413198	FALSE	EC	Exc	NA	Exc	Exc	NA	NA	EC	EC	Exc RELN COL5A2	1	87.290896646132779		88.010951403148525	8.233333333	5	2	1	1
GTACAACCATGAAGGC-2-1	EC.2	EC	15413198	FALSE	EC	Exc	NA	Exc	Exc	NA	NA	EC	EC	Exc RELN COL5A2	1	87.290896646132779		88.010951403148525	8.233333333	5	2	1	1
GTACAACTCATAGGCT-2-1	EC.2	EC	15413198	FALSE	EC	Exc	NA	Exc	Exc	NA	NA	EC	EC	Exc TOX3 TTC6	1	87.290896646132779		88.010951403148525	8.233333333	5	2	1	1
GTACAGTCATGGGTTT-2-1	EC.2	EC	15413198	FALSE	EC	Exc	NA	Exc	Exc	NA	NA	EC	EC	Exc TOX3 TTC6	1	87.290896646132779		88.010951403148525	8.233333333	5	2	1	1
GTACAGTTCAAGGTGG-2-1	EC.2	EC	15413198	FALSE	Ex-NRGN	Exc	NA	Exc	Exc	NA	NA	NRGN	NRGN	Exc NRGN	1	87.290896646132779		88.010951403148525	8.233333333	5	2	1	1
GTAGAAAAGGACCCAA-2-1	EC.2	EC	15413198	FALSE	Exc_L6_THEMIS_LINC00343	Exc	NA	Exc	Exc	L6	NA	L6	L6	Exc L6 THEMIS NFIA	1	87.290896646132779		88.010951403148525	8.233333333	5	2	1	1
GTAGAGGAGCACTCGC-2-1	EC.2	EC	15413198	FALSE	EC	Exc	NA	Exc	Exc	NA	NA	EC	EC	Exc TOX3 TTC6	1	87.290896646132779		88.010951403148525	8.233333333	5	2	1	1
GTAGCTAGTCGAGCAA-2-1	EC.2	EC	15413198	FALSE	Exc_L5_RORB_SNHG7	Exc	NA	Exc	Exc	L5	NA	L5	L5	Exc AGBL1 GPC5	1	87.290896646132779		88.010951403148525	8.233333333	5	2	1	1
GTAGGAGAGGTTGACG-2-1	EC.2	EC	15413198	FALSE	EC_HC	Exc	NA	Exc	Exc	NA	NA	EC_HC	EC_HC	Exc DLC1 SNTG2	1	87.290896646132779		88.010951403148525	8.233333333	5	2	1	1
GTAGGAGGTTGGGTTT-2-1	EC.2	EC	15413198	FALSE	Exc_L5_RORB_SNHG7	Exc	NA	Exc	Exc	L5	NA	L5	L5	Exc AGBL1 GPC5	1	87.290896646132779		88.010951403148525	8.233333333	5	2	1	1
GTAGGTTGTTTGACAC-2-1	EC.2	EC	15413198	FALSE	EC	Exc	NA	Exc	Exc	NA	NA	EC	EC	Exc RELN COL5A2	1	87.290896646132779		88.010951403148525	8.233333333	5	2	1	1
GTATTGGTCGACCCAG-2-1	EC.2	EC	15413198	FALSE	Exc_L6_THEMIS_LINC00343	Exc	NA	Exc	Exc	L6	NA	L6	L6	Exc L6 THEMIS NFIA	1	87.290896646132779		88.010951403148525	8.233333333	5	2	1	1
GTATTTCCAACCGGAA-2-1	EC.2	EC	15413198	FALSE	EC_HC	Exc	NA	Exc	Exc	NA	NA	EC_HC	EC_HC	Exc DLC1 SNTG2	1	87.290896646132779		88.010951403148525	8.233333333	5	2	1	1
GTATTTCTCAGTGGGA-2-1	EC.2	EC	15413198	FALSE	EC	Exc	NA	Exc	Exc	NA	NA	EC	EC	Exc TOX3 TTC6	1	87.290896646132779		88.010951403148525	8.233333333	5	2	1	1
GTCAAACAGGTACAGC-2-1	EC.2	EC	15413198	FALSE	EC	Exc	NA	Exc	Exc	NA	NA	EC	EC	Exc RELN COL5A2	1	87.290896646132779		88.010951403148525	8.233333333	5	2	1	1
GTCAAGTCACTTCCTG-2-1	EC.2	EC	15413198	FALSE	EC	Exc	NA	Exc	Exc	NA	NA	EC	EC	Exc RELN COL5A2	1	87.290896646132779		88.010951403148525	8.233333333	5	2	1	1
GTCAAGTGTGTTGACT-2-1	EC.2	EC	15413198	FALSE	EC_HC	Exc	NA	Exc	Exc	NA	NA	EC_HC	EC_HC	Exc DLC1 SNTG2	1	87.290896646132779		88.010951403148525	8.233333333	5	2	1	1
GTCAAGTTCGGTCTGG-2-1	EC.2	EC	15413198	FALSE	EC_HC	Exc	NA	Exc	Exc	NA	NA	EC_HC	EC_HC	Exc DLC1 SNTG2	1	87.290896646132779		88.010951403148525	8.233333333	5	2	1	1
GTCACGGGTTGTTGCA-2-1	EC.2	EC	15413198	FALSE	EC	Exc	NA	Exc	Exc	NA	NA	EC	EC	Exc RELN COL5A2	1	87.290896646132779		88.010951403148525	8.233333333	5	2	1	1
GTCACTCTCAGTGTCA-2-1	EC.2	EC	15413198	FALSE	Exc_L4-5_RORB_LINC01474	Exc	NA	Exc	Exc	L4-5	NA	L4-5	L4-5	Exc L4-5 RORB GABRG1	1	87.290896646132779		88.010951403148525	8.233333333	5	2	1	1
GTCACTCTCTTGAACG-2-1	EC.2	EC	15413198	FALSE	EC_HC	Exc	NA	Exc	Exc	NA	NA	EC_HC	EC_HC	Exc DLC1 SNTG2	1	87.290896646132779		88.010951403148525	8.233333333	5	2	1	1
GTCATCCCAATAGTCC-2-1	EC.2	EC	15413198	FALSE	EC_HC	Exc	NA	Exc	Exc	NA	NA	EC_HC	EC_HC	Exc DLC1 SNTG2	1	87.290896646132779		88.010951403148525	8.233333333	5	2	1	1
GTCATGAGTCTACGAT-2-1	EC.2	EC	15413198	FALSE	EC	Exc	NA	Exc	Exc	NA	NA	EC	EC	Exc RELN GPC5	1	87.290896646132779		88.010951403148525	8.233333333	5	2	1	1
GTCATGAGTGGGTCAA-2-1	EC.2	EC	15413198	FALSE	Exc_L6_THEMIS_LINC00343	Exc	NA	Exc	Exc	L6	NA	L6	L6	Exc L6 THEMIS NFIA	1	87.290896646132779		88.010951403148525	8.233333333	5	2	1	1
GTCATTTCATAGGTTC-2-1	EC.2	EC	15413198	FALSE	EC	Exc	NA	Exc	Exc	NA	NA	EC	EC	Exc TOX3 TTC6	1	87.290896646132779		88.010951403148525	8.233333333	5	2	1	1
GTCGCGAAGAAGGATG-2-1	EC.2	EC	15413198	FALSE	EC	Exc	NA	Exc	Exc	NA	NA	EC	EC	Exc TOX3 TTC6	1	87.290896646132779		88.010951403148525	8.233333333	5	2	1	1
GTCGTAACAGGTCAGA-2-1	EC.2	EC	15413198	FALSE	EC	Exc	NA	Exc	Exc	NA	NA	EC	EC	Exc TOX3 TTC6	1	87.290896646132779		88.010951403148525	8.233333333	5	2	1	1
GTCTACCGTTAACAGA-2-1	EC.2	EC	15413198	FALSE	EC	Exc	NA	Exc	Exc	NA	NA	EC	EC	Exc TOX3 TTC6	1	87.290896646132779		88.010951403148525	8.233333333	5	2	1	1
GTCTACCTCCATTTCA-2-1	EC.2	EC	15413198	FALSE	EC	Exc	NA	Exc	Exc	NA	NA	EC	EC	Exc TOX3 TTC6	1	87.290896646132779		88.010951403148525	8.233333333	5	2	1	1
GTCTAGACACCAGTTA-2-1	EC.2	EC	15413198	FALSE	EC	Exc	NA	Exc	Exc	NA	NA	EC	EC	Exc TOX3 TTC6	1	87.290896646132779		88.010951403148525	8.233333333	5	2	1	1
GTCTAGACATGTCGTA-2-1	EC.2	EC	15413198	FALSE	EC	Exc	NA	Exc	Exc	NA	NA	EC	EC	Exc RELN COL5A2	1	87.290896646132779		88.010951403148525	8.233333333	5	2	1	1
GTGACGCGTGCTTCAA-2-1	EC.2	EC	15413198	FALSE	Exc_L2-3_Stressed	Exc	NA	Exc	Exc	L2-3	NA	L2-3	L2-3	Exc TOX3 INO80D	1	87.290896646132779		88.010951403148525	8.233333333	5	2	1	1
GTGAGCCAGCCTAGGA-2-1	EC.2	EC	15413198	FALSE	Exc_L5_RORB_SNHG7	Exc	NA	Exc	Exc	L5	NA	L5	L5	Exc AGBL1 GPC5	1	87.290896646132779		88.010951403148525	8.233333333	5	2	1	1
GTGAGCCAGCTCGCAC-2-1	EC.2	EC	15413198	FALSE	Exc_L5_RORB_SNHG7	Exc	NA	Exc	Exc	L5	NA	L5	L5	Exc AGBL1 GPC5	1	87.290896646132779		88.010951403148525	8.233333333	5	2	1	1
GTGAGTTAGACATCCT-2-1	EC.2	EC	15413198	FALSE	Exc_L6_THEMIS_LINC00343	Exc	NA	Exc	Exc	L6	NA	L6	L6	Exc L6 THEMIS NFIA	1	87.290896646132779		88.010951403148525	8.233333333	5	2	1	1
GTGAGTTTCGAGTGAG-2-1	EC.2	EC	15413198	FALSE	EC_HC	Exc	NA	Exc	Exc	NA	NA	EC_HC	EC_HC	Exc DLC1 SNTG2	1	87.290896646132779		88.010951403148525	8.233333333	5	2	1	1
GTGCGTGAGCTAATGA-2-1	EC.2	EC	15413198	FALSE	EC	Exc	NA	Exc	Exc	NA	NA	EC	EC	Exc RELN GPC5	1	87.290896646132779		88.010951403148525	8.233333333	5	2	1	1
GTGCGTGGTACGAGCA-2-1	EC.2	EC	15413198	FALSE	Exc_L5_RORB_SNHG7	Exc	NA	Exc	Exc	L5	NA	L5	L5	Exc AGBL1 GPC5	1	87.290896646132779		88.010951403148525	8.233333333	5	2	1	1
GTGGAAGCACACCTTC-2-1	EC.2	EC	15413198	FALSE	EC	Exc	NA	Exc	Exc	NA	NA	EC	EC	Exc RELN COL5A2	1	87.290896646132779		88.010951403148525	8.233333333	5	2	1	1
GTGGAGACATCGGTTA-2-1	EC.2	EC	15413198	FALSE	EC	Exc	NA	Exc	Exc	NA	NA	EC	EC	Exc TOX3 TTC6	1	87.290896646132779		88.010951403148525	8.233333333	5	2	1	1
GTGTAACTCACTGAAC-2-1	EC.2	EC	15413198	FALSE	EC	Exc	NA	Exc	Exc	NA	NA	EC	EC	Exc RELN COL5A2	1	87.290896646132779		88.010951403148525	8.233333333	5	2	1	1
GTGTGATAGGTCGTGA-2-1	EC.2	EC	15413198	FALSE	EC	Exc	NA	Exc	Exc	NA	NA	EC	EC	Exc TOX3 TTC6	1	87.290896646132779		88.010951403148525	8.233333333	5	2	1	1
GTGTGATGTAGAGCTG-2-1	EC.2	EC	15413198	FALSE	Exc_L2-3_Stressed	Exc	NA	Exc	Exc	L2-3	NA	L2-3	L2-3	Exc TOX3 INO80D	1	87.290896646132779		88.010951403148525	8.233333333	5	2	1	1
GTTAGACTCCTAAGTG-2-1	EC.2	EC	15413198	FALSE	EC	Exc	NA	Exc	Exc	NA	NA	EC	EC	Exc TOX3 TTC6	1	87.290896646132779		88.010951403148525	8.233333333	5	2	1	1
GTTAGTGAGGATACGC-2-1	EC.2	EC	15413198	FALSE	EC	Exc	NA	Exc	Exc	NA	NA	EC	EC	Exc RELN COL5A2	1	87.290896646132779		88.010951403148525	8.233333333	5	2	1	1
GTTCATTGTTGCCGAC-2-1	EC.2	EC	15413198	FALSE	EC	Exc	NA	Exc	Exc	NA	NA	EC	EC	Exc RELN COL5A2	1	87.290896646132779		88.010951403148525	8.233333333	5	2	1	1
GTTCGCTCAGAATGTA-2-1	EC.2	EC	15413198	FALSE	Exc_L5_RORB_SNHG7	Exc	NA	Exc	Exc	L5	NA	L5	L5	Exc AGBL1 GPC5	1	87.290896646132779		88.010951403148525	8.233333333	5	2	1	1
GTTGAACCAGCAGTAG-2-1	EC.2	EC	15413198	FALSE	EC	Exc	NA	Exc	Exc	NA	NA	EC	EC	Exc TOX3 TTC6	1	87.290896646132779		88.010951403148525	8.233333333	5	2	1	1
GTTGTGACATGTGACT-2-1	EC.2	EC	15413198	FALSE	Exc_L5_RORB_SNHG7	Exc	NA	Exc	Exc	L5	NA	L5	L5	Exc AGBL1 GPC5	1	87.290896646132779		88.010951403148525	8.233333333	5	2	1	1
GTTGTGAGTACGGGAT-2-1	EC.2	EC	15413198	FALSE	EC_HC	Exc	NA	Exc	Exc	NA	NA	EC_HC	EC_HC	Exc SOX11 NCKAP5	1	87.290896646132779		88.010951403148525	8.233333333	5	2	1	1
GTTGTGATCATTGCTT-2-1	EC.2	EC	15413198	FALSE	EC	Exc	NA	Exc	Exc	NA	NA	EC	EC	Exc RELN GPC5	1	87.290896646132779		88.010951403148525	8.233333333	5	2	1	1
TAACACGCACTAGTAC-2-1	EC.2	EC	15413198	FALSE	EC_HC	Exc	NA	Exc	Exc	NA	NA	EC_HC	EC_HC	Exc DLC1 SNTG2	1	87.290896646132779		88.010951403148525	8.233333333	5	2	1	1
TAACACGGTGAGTTTC-2-1	EC.2	EC	15413198	FALSE	EC	Exc	NA	Exc	Exc	NA	NA	EC	EC	Exc TOX3 TTC6	1	87.290896646132779		88.010951403148525	8.233333333	5	2	1	1
TAACACGTCCAGGACC-2-1	EC.2	EC	15413198	FALSE	EC	Exc	NA	Exc	Exc	NA	NA	EC	EC	Exc RELN COL5A2	1	87.290896646132779		88.010951403148525	8.233333333	5	2	1	1
TAACCAGCAGAATGTA-2-1	EC.2	EC	15413198	FALSE	EC	Exc	NA	Exc	Exc	NA	NA	EC	EC	Exc TOX3 TTC6	1	87.290896646132779		88.010951403148525	8.233333333	5	2	1	1
TAACGACCAGCGTACC-2-1	EC.2	EC	15413198	FALSE	EC	Exc	NA	Exc	Exc	NA	NA	EC	EC	Exc TOX3 TTC6	1	87.290896646132779		88.010951403148525	8.233333333	5	2	1	1
TAAGCACCACTTGAAC-2-1	EC.2	EC	15413198	FALSE	Exc_L6_THEMIS_LINC00343	Exc	NA	Exc	Exc	L6	NA	L6	L6	Exc L6 THEMIS NFIA	1	87.290896646132779		88.010951403148525	8.233333333	5	2	1	1
TAAGCACCATCACAGT-2-1	EC.2	EC	15413198	FALSE	EC	Exc	NA	Exc	Exc	NA	NA	EC	EC	Exc TOX3 TTC6	1	87.290896646132779		88.010951403148525	8.233333333	5	2	1	1
TAATTCCAGACTTGTC-2-1	EC.2	EC	15413198	FALSE	EC_HC	Exc	NA	Exc	Exc	NA	NA	EC_HC	EC_HC	Exc DLC1 SNTG2	1	87.290896646132779		88.010951403148525	8.233333333	5	2	1	1
TAATTCCCAGGAGACT-2-1	EC.2	EC	15413198	FALSE	Exc_L5_RORB_SNHG7	Exc	NA	Exc	Exc	L5	NA	L5	L5	Exc AGBL1 GPC5	1	87.290896646132779		88.010951403148525	8.233333333	5	2	1	1
TAATTCCGTAGCTGTT-2-1	EC.2	EC	15413198	FALSE	EC	Exc	NA	Exc	Exc	NA	NA	EC	EC	Exc RELN GPC5	1	87.290896646132779		88.010951403148525	8.233333333	5	2	1	1
TACCGGGGTACAGTAA-2-1	EC.2	EC	15413198	FALSE	EC	Exc	NA	Exc	Exc	NA	NA	EC	EC	Exc RELN COL5A2	1	87.290896646132779		88.010951403148525	8.233333333	5	2	1	1
TACCTCGCAAGTATAG-2-1	EC.2	EC	15413198	FALSE	EC	Exc	NA	Exc	Exc	NA	NA	EC	EC	Exc TOX3 TTC6	1	87.290896646132779		88.010951403148525	8.233333333	5	2	1	1
TACCTCGCACGAAAGC-2-1	EC.2	EC	15413198	FALSE	EC	Exc	NA	Exc	Exc	NA	NA	EC	EC	Exc TOX3 TTC6	1	87.290896646132779		88.010951403148525	8.233333333	5	2	1	1
TACGCTCTCCAACTGA-2-1	EC.2	EC	15413198	FALSE	Exc_L6_THEMIS_LINC00343	Exc	NA	Exc	Exc	L6	NA	L6	L6	Exc L6 THEMIS NFIA	1	87.290896646132779		88.010951403148525	8.233333333	5	2	1	1
TACGTCCTCCGTGTAA-2-1	EC.2	EC	15413198	FALSE	EC_HC	Exc	NA	Exc	Exc	NA	NA	EC_HC	EC_HC	Exc DLC1 SNTG2	1	87.290896646132779		88.010951403148525	8.233333333	5	2	1	1
TACTTACAGAGCTGAC-2-1	EC.2	EC	15413198	FALSE	EC_HC	Exc	NA	Exc	Exc	NA	NA	EC_HC	EC_HC	Exc DLC1 SNTG2	1	87.290896646132779		88.010951403148525	8.233333333	5	2	1	1
TAGGGTTCATGTGCTA-2-1	EC.2	EC	15413198	FALSE	EC	Exc	NA	Exc	Exc	NA	NA	EC	EC	Exc RELN COL5A2	1	87.290896646132779		88.010951403148525	8.233333333	5	2	1	1
TAGGTTGCAATGGGTG-2-1	EC.2	EC	15413198	FALSE	EC	Exc	NA	Exc	Exc	NA	NA	EC	EC	Exc TOX3 TTC6	1	87.290896646132779		88.010951403148525	8.233333333	5	2	1	1
TATACCTAGTCGCTAT-2-1	EC.2	EC	15413198	FALSE	EC	Exc	NA	Exc	Exc	NA	NA	EC	EC	Exc RELN COL5A2	1	87.290896646132779		88.010951403148525	8.233333333	5	2	1	1
TATACCTCAGTTTCAG-2-1	EC.2	EC	15413198	FALSE	EC	Exc	NA	Exc	Exc	NA	NA	EC	EC	Exc TOX3 TTC6	1	87.290896646132779		88.010951403148525	8.233333333	5	2	1	1
TATATCCAGAGTCTGG-2-1	EC.2	EC	15413198	FALSE	EC	Exc	NA	Exc	Exc	NA	NA	EC	EC	Exc RELN COL5A2	1	87.290896646132779		88.010951403148525	8.233333333	5	2	1	1
TATCAGGGTCCATCTC-2-1	EC.2	EC	15413198	FALSE	EC	Exc	NA	Exc	Exc	NA	NA	EC	EC	Exc TOX3 TTC6	1	87.290896646132779		88.010951403148525	8.233333333	5	2	1	1
TATCGCCTCATTCGTT-2-1	EC.2	EC	15413198	FALSE	Ex-NRGN	Exc	NA	Exc	Exc	NA	NA	NRGN	NRGN	Exc NRGN	1	87.290896646132779		88.010951403148525	8.233333333	5	2	1	1
TATCGCCTCGAACGGA-2-1	EC.2	EC	15413198	FALSE	EC	Exc	NA	Exc	Exc	NA	NA	EC	EC	Exc TOX3 TTC6	1	87.290896646132779		88.010951403148525	8.233333333	5	2	1	1
TATCTGTCAGGTGGAT-2-1	EC.2	EC	15413198	FALSE	Exc_L6_THEMIS_LINC00343	Exc	NA	Exc	Exc	L6	NA	L6	L6	Exc L6 THEMIS NFIA	1	87.290896646132779		88.010951403148525	8.233333333	5	2	1	1
TATCTTGCACGAGGTA-2-1	EC.2	EC	15413198	FALSE	EC	Exc	NA	Exc	Exc	NA	NA	EC	EC	Exc RELN GPC5	1	87.290896646132779		88.010951403148525	8.233333333	5	2	1	1
TATGTTCCAGCACACC-2-1	EC.2	EC	15413198	FALSE	Exc_L5_RORB_SNHG7	Exc	NA	Exc	Exc	L5	NA	L5	L5	Exc AGBL1 GPC5	1	87.290896646132779		88.010951403148525	8.233333333	5	2	1	1
TATTCCAGTTGCATTG-2-1	EC.2	EC	15413198	FALSE	EC_HC	Exc	NA	Exc	Exc	NA	NA	EC_HC	EC_HC	Exc DLC1 SNTG2	1	87.290896646132779		88.010951403148525	8.233333333	5	2	1	1
TATTGCTAGAATTTGG-2-1	EC.2	EC	15413198	FALSE	EC	Exc	NA	Exc	Exc	NA	NA	EC	EC	Exc RELN COL5A2	1	87.290896646132779		88.010951403148525	8.233333333	5	2	1	1
TATTGGGGTGCCTACG-2-1	EC.2	EC	15413198	FALSE	EC	Exc	NA	Exc	Exc	NA	NA	EC	EC	Exc RELN COL5A2	1	87.290896646132779		88.010951403148525	8.233333333	5	2	1	1
TCAAGACAGCAAGTGC-2-1	EC.2	EC	15413198	FALSE	EC_HC	Exc	NA	Exc	Exc	NA	NA	EC_HC	EC_HC	Exc DLC1 SNTG2	1	87.290896646132779		88.010951403148525	8.233333333	5	2	1	1
TCAATCTCAAACCATC-2-1	EC.2	EC	15413198	FALSE	EC_HC	Exc	NA	Exc	Exc	NA	NA	EC_HC	EC_HC	Exc DLC1 SNTG2	1	87.290896646132779		88.010951403148525	8.233333333	5	2	1	1
TCAATTCGTACAAACA-2-1	EC.2	EC	15413198	FALSE	Exc_L6_THEMIS_LINC00343	Exc	NA	Exc	Exc	L6	NA	L6	L6	Exc L6 THEMIS NFIA	1	87.290896646132779		88.010951403148525	8.233333333	5	2	1	1
TCACAAGGTATGGAGC-2-1	EC.2	EC	15413198	FALSE	EC_HC	Exc	NA	Exc	Exc	NA	NA	EC_HC	EC_HC	Exc DLC1 SNTG2	1	87.290896646132779		88.010951403148525	8.233333333	5	2	1	1
TCACACCCATTCACAG-2-1	EC.2	EC	15413198	FALSE	EC	Exc	NA	Exc	Exc	NA	NA	EC	EC	Exc TOX3 TTC6	1	87.290896646132779		88.010951403148525	8.233333333	5	2	1	1
TCACACCTCTCACGAA-2-1	EC.2	EC	15413198	FALSE	EC	Exc	NA	Exc	Exc	NA	NA	EC	EC	Exc TOX3 TTC6	1	87.290896646132779		88.010951403148525	8.233333333	5	2	1	1
TCACATTCAATAACGA-2-1	EC.2	EC	15413198	FALSE	EC	Exc	NA	Exc	Exc	NA	NA	EC	EC	Exc TOX3 TTC6	1	87.290896646132779		88.010951403148525	8.233333333	5	2	1	1
TCACATTCATGGCACC-2-1	EC.2	EC	15413198	FALSE	EC_HC	Exc	NA	Exc	Exc	NA	NA	EC_HC	EC_HC	Exc DLC1 SNTG2	1	87.290896646132779		88.010951403148525	8.233333333	5	2	1	1
TCACGGGCAAGAATAC-2-1	EC.2	EC	15413198	FALSE	EC_HC	Exc	NA	Exc	Exc	NA	NA	EC_HC	EC_HC	Exc DLC1 SNTG2	1	87.290896646132779		88.010951403148525	8.233333333	5	2	1	1
TCACGGGTCTGCGGCA-2-1	EC.2	EC	15413198	FALSE	EC	Exc	NA	Exc	Exc	NA	NA	EC	EC	Exc TOX3 TTC6	1	87.290896646132779		88.010951403148525	8.233333333	5	2	1	1
TCACTCGAGCAAATCA-2-1	EC.2	EC	15413198	FALSE	EC	Exc	NA	Exc	Exc	NA	NA	EC	EC	Exc TOX3 TTC6	1	87.290896646132779		88.010951403148525	8.233333333	5	2	1	1
TCACTCGCAGAAGCGT-2-1	EC.2	EC	15413198	FALSE	EC	Exc	NA	Exc	Exc	NA	NA	EC	EC	Exc TOX3 TTC6	1	87.290896646132779		88.010951403148525	8.233333333	5	2	1	1
TCAGCAATCCCGTTCA-2-1	EC.2	EC	15413198	FALSE	EC	Exc	NA	Exc	Exc	NA	NA	EC	EC	Exc RELN COL5A2	1	87.290896646132779		88.010951403148525	8.233333333	5	2	1	1
TCAGCCTTCCGCTTAC-2-1	EC.2	EC	15413198	FALSE	Exc_L6_THEMIS_LINC00343	Exc	NA	Exc	Exc	L6	NA	L6	L6	Exc L6 THEMIS NFIA	1	87.290896646132779		88.010951403148525	8.233333333	5	2	1	1
TCAGGGCTCCCTCAAC-2-1	EC.2	EC	15413198	FALSE	EC	Exc	NA	Exc	Exc	NA	NA	EC	EC	Exc RELN COL5A2	1	87.290896646132779		88.010951403148525	8.233333333	5	2	1	1
TCAGTTTAGCCTAGGA-2-1	EC.2	EC	15413198	FALSE	EC	Exc	NA	Exc	Exc	NA	NA	EC	EC	Exc RELN COL5A2	1	87.290896646132779		88.010951403148525	8.233333333	5	2	1	1
TCATATCCAATTTCGG-2-1	EC.2	EC	15413198	FALSE	EC	Exc	NA	Exc	Exc	NA	NA	EC	EC	Exc RELN COL5A2	1	87.290896646132779		88.010951403148525	8.233333333	5	2	1	1
TCATCATCATCTTAGG-2-1	EC.2	EC	15413198	FALSE	EC	Exc	NA	Exc	Exc	NA	NA	EC	EC	Exc RELN COL5A2	1	87.290896646132779		88.010951403148525	8.233333333	5	2	1	1
TCATCCGCAGGTAGTG-2-1	EC.2	EC	15413198	FALSE	Exc_L5_RORB_SNHG7	Exc	NA	Exc	Exc	L5	NA	L5	L5	Exc AGBL1 GPC5	1	87.290896646132779		88.010951403148525	8.233333333	5	2	1	1
TCATGCCAGACCAAAT-2-1	EC.2	EC	15413198	FALSE	Exc_L6_THEMIS_LINC00343	Exc	NA	Exc	Exc	L6	NA	L6	L6	Exc L6 THEMIS NFIA	1	87.290896646132779		88.010951403148525	8.233333333	5	2	1	1
TCATGGAAGAAGAACG-2-1	EC.2	EC	15413198	FALSE	EC	Exc	NA	Exc	Exc	NA	NA	EC	EC	Exc RELN COL5A2	1	87.290896646132779		88.010951403148525	8.233333333	5	2	1	1
TCATGGAAGCCGTTGC-2-1	EC.2	EC	15413198	FALSE	EC	Exc	NA	Exc	Exc	NA	NA	EC	EC	Exc TOX3 TTC6	1	87.290896646132779		88.010951403148525	8.233333333	5	2	1	1
TCATGGATCGACGCGT-2-1	EC.2	EC	15413198	FALSE	EC_HC	Exc	NA	Exc	Exc	NA	NA	EC_HC	EC_HC	Exc DLC1 SNTG2	1	87.290896646132779		88.010951403148525	8.233333333	5	2	1	1
TCATGTTGTTCTTAGG-2-1	EC.2	EC	15413198	FALSE	Exc_L2-3_Stressed	Exc	NA	Exc	Exc	L2-3	NA	L2-3	L2-3	Exc TOX3 INO80D	1	87.290896646132779		88.010951403148525	8.233333333	5	2	1	1
TCATTACCATCGGAGA-2-1	EC.2	EC	15413198	FALSE	EC	Exc	NA	Exc	Exc	NA	NA	EC	EC	Exc RELN COL5A2	1	87.290896646132779		88.010951403148525	8.233333333	5	2	1	1
TCATTTGTCCAGCCTT-2-1	EC.2	EC	15413198	FALSE	Exc_L6_CT	Exc	NA	Exc	Exc	L6	NA	L6	L6	Exc L6 CT	1	87.290896646132779		88.010951403148525	8.233333333	5	2	1	1
TCCACGTAGTAGACAT-2-1	EC.2	EC	15413198	FALSE	EC	Exc	NA	Exc	Exc	NA	NA	EC	EC	Exc RELN COL5A2	1	87.290896646132779		88.010951403148525	8.233333333	5	2	1	1
TCCACGTGTATGTCAC-2-1	EC.2	EC	15413198	FALSE	EC_HC	Exc	NA	Exc	Exc	NA	NA	EC_HC	EC_HC	Exc DLC1 SNTG2	1	87.290896646132779		88.010951403148525	8.233333333	5	2	1	1
TCCAGAAGTATCGAGG-2-1	EC.2	EC	15413198	FALSE	Exc_L6_THEMIS_LINC00343	Exc	NA	Exc	Exc	L6	NA	L6	L6	Exc L6 THEMIS NFIA	1	87.290896646132779		88.010951403148525	8.233333333	5	2	1	1
TCCAGAATCATAGAGA-2-1	EC.2	EC	15413198	FALSE	Exc_L2-3_Stressed	Exc	NA	Exc	Exc	L2-3	NA	L2-3	L2-3	Exc TOX3 INO80D	1	87.290896646132779		88.010951403148525	8.233333333	5	2	1	1
TCCAGAATCTGTCAGA-2-1	EC.2	EC	15413198	FALSE	EC	Exc	NA	Exc	Exc	NA	NA	EC	EC	Exc RELN COL5A2	1	87.290896646132779		88.010951403148525	8.233333333	5	2	1	1
TCCATGCTCTGCGGGT-2-1	EC.2	EC	15413198	FALSE	EC	Exc	NA	Exc	Exc	NA	NA	EC	EC	Exc RELN COL5A2	1	87.290896646132779		88.010951403148525	8.233333333	5	2	1	1
TCCCACAAGGTTATAG-2-1	EC.2	EC	15413198	FALSE	EC	Exc	NA	Exc	Exc	NA	NA	EC	EC	Exc TOX3 TTC6	1	87.290896646132779		88.010951403148525	8.233333333	5	2	1	1
TCCCACACAATGGCAG-2-1	EC.2	EC	15413198	FALSE	EC	Exc	NA	Exc	Exc	NA	NA	EC	EC	Exc TOX3 TTC6	1	87.290896646132779		88.010951403148525	8.233333333	5	2	1	1
TCCCAGTGTACCTGTA-2-1	EC.2	EC	15413198	FALSE	EC	Exc	NA	Exc	Exc	NA	NA	EC	EC	Exc TOX3 TTC6	1	87.290896646132779		88.010951403148525	8.233333333	5	2	1	1
TCCCAGTTCAAGTAAG-2-1	EC.2	EC	15413198	FALSE	EC_HC	Exc	NA	Exc	Exc	NA	NA	EC_HC	EC_HC	Exc DLC1 SNTG2	1	87.290896646132779		88.010951403148525	8.233333333	5	2	1	1
TCCCAGTTCTTGTGCC-2-1	EC.2	EC	15413198	FALSE	EC_HC	Exc	NA	Exc	Exc	NA	NA	EC_HC	EC_HC	Exc DLC1 SNTG2	1	87.290896646132779		88.010951403148525	8.233333333	5	2	1	1
TCCGAAACATGACTTG-2-1	EC.2	EC	15413198	FALSE	EC	Exc	NA	Exc	Exc	NA	NA	EC	EC	Exc RELN COL5A2	1	87.290896646132779		88.010951403148525	8.233333333	5	2	1	1
TCCGGGATCCTTTAGT-2-1	EC.2	EC	15413198	FALSE	EC	Exc	NA	Exc	Exc	NA	NA	EC	EC	Exc TOX3 TTC6	1	87.290896646132779		88.010951403148525	8.233333333	5	2	1	1
TCCTCTTTCGTGGCGT-2-1	EC.2	EC	15413198	FALSE	EC	Exc	NA	Exc	Exc	NA	NA	EC	EC	Exc TOX3 TTC6	1	87.290896646132779		88.010951403148525	8.233333333	5	2	1	1
TCCTGCACACGCGCTA-2-1	EC.2	EC	15413198	FALSE	EC	Exc	NA	Exc	Exc	NA	NA	EC	EC	Exc RELN COL5A2	1	87.290896646132779		88.010951403148525	8.233333333	5	2	1	1
TCCTTCTTCCGTATGA-2-1	EC.2	EC	15413198	FALSE	EC	Exc	NA	Exc	Exc	NA	NA	EC	EC	Exc RELN COL5A2	1	87.290896646132779		88.010951403148525	8.233333333	5	2	1	1
TCGAAGTAGTATAGAC-2-1	EC.2	EC	15413198	FALSE	EC	Exc	NA	Exc	Exc	NA	NA	EC	EC	Exc TOX3 TTC6	1	87.290896646132779		88.010951403148525	8.233333333	5	2	1	1
TCGACCTTCAATCGGT-2-1	EC.2	EC	15413198	FALSE	EC	Exc	NA	Exc	Exc	NA	NA	EC	EC	Exc TOX3 TTC6	1	87.290896646132779		88.010951403148525	8.233333333	5	2	1	1
TCGATTTCAATCCTTT-2-1	EC.2	EC	15413198	FALSE	EC	Exc	NA	Exc	Exc	NA	NA	EC	EC	Exc RELN COL5A2	1	87.290896646132779		88.010951403148525	8.233333333	5	2	1	1
TCGATTTGTGGATGAC-2-1	EC.2	EC	15413198	FALSE	EC_HC	Exc	NA	Exc	Exc	NA	NA	EC_HC	EC_HC	Exc DLC1 SNTG2	1	87.290896646132779		88.010951403148525	8.233333333	5	2	1	1
TCGCACTCAAGTGCAG-2-1	EC.2	EC	15413198	FALSE	EC	Exc	NA	Exc	Exc	NA	NA	EC	EC	Exc TOX3 TTC6	1	87.290896646132779		88.010951403148525	8.233333333	5	2	1	1
TCGCAGGAGGTCTACT-2-1	EC.2	EC	15413198	FALSE	Exc_L5_RORB_SNHG7	Exc	NA	Exc	Exc	L5	NA	L5	L5	Exc AGBL1 GPC5	1	87.290896646132779		88.010951403148525	8.233333333	5	2	1	1
TCGCAGGGTCTATGAC-2-1	EC.2	EC	15413198	FALSE	EC	Exc	NA	Exc	Exc	NA	NA	EC	EC	Exc TOX3 TTC6	1	87.290896646132779		88.010951403148525	8.233333333	5	2	1	1
TCGCTCAAGGAGAGTA-2-1	EC.2	EC	15413198	FALSE	EC	Exc	NA	Exc	Exc	NA	NA	EC	EC	Exc TOX3 TTC6	1	87.290896646132779		88.010951403148525	8.233333333	5	2	1	1
TCGCTTGCAATGTGGG-2-1	EC.2	EC	15413198	FALSE	EC	Exc	NA	Exc	Exc	NA	NA	EC	EC	Exc TOX3 TTC6	1	87.290896646132779		88.010951403148525	8.233333333	5	2	1	1
TCGCTTGGTCGGCACT-2-1	EC.2	EC	15413198	FALSE	EC_HC	Exc	NA	Exc	Exc	NA	NA	EC_HC	EC_HC	Exc DLC1 SNTG2	1	87.290896646132779		88.010951403148525	8.233333333	5	2	1	1
TCGGATAAGCACCAGA-2-1	EC.2	EC	15413198	FALSE	EC	Exc	NA	Exc	Exc	NA	NA	EC	EC	Exc TOX3 TTC6	1	87.290896646132779		88.010951403148525	8.233333333	5	2	1	1
TCGGGACTCACAGAGG-2-1	EC.2	EC	15413198	FALSE	EC	Exc	NA	Exc	Exc	NA	NA	EC	EC	Exc RELN COL5A2	1	87.290896646132779		88.010951403148525	8.233333333	5	2	1	1
TCGGGTGCAGAGGTAC-2-1	EC.2	EC	15413198	FALSE	EC	Exc	NA	Exc	Exc	NA	NA	EC	EC	Exc RELN COL5A2	1	87.290896646132779		88.010951403148525	8.233333333	5	2	1	1
TCGGTCTTCTTCCGTG-2-1	EC.2	EC	15413198	FALSE	Ex-NRGN	Exc	NA	Exc	Exc	NA	NA	NRGN	NRGN	Exc NRGN	1	87.290896646132779		88.010951403148525	8.233333333	5	2	1	1
TCGTCCAAGTGCTAGG-2-1	EC.2	EC	15413198	FALSE	EC	Exc	NA	Exc	Exc	NA	NA	EC	EC	Exc RELN GPC5	1	87.290896646132779		88.010951403148525	8.233333333	5	2	1	1
TCTACATGTACTTGTG-2-1	EC.2	EC	15413198	FALSE	Exc_L5_RORB_SNHG7	Exc	NA	Exc	Exc	L5	NA	L5	L5	Exc L4-5 RORB IL1RAPL2	1	87.290896646132779		88.010951403148525	8.233333333	5	2	1	1
TCTACATTCAGGAGAC-2-1	EC.2	EC	15413198	FALSE	EC	Exc	NA	Exc	Exc	NA	NA	EC	EC	Exc RELN COL5A2	1	87.290896646132779		88.010951403148525	8.233333333	5	2	1	1
TCTACATTCCAACTAG-2-1	EC.2	EC	15413198	FALSE	EC	Exc	NA	Exc	Exc	NA	NA	EC	EC	Exc TOX3 TTC6	1	87.290896646132779		88.010951403148525	8.233333333	5	2	1	1
TCTACCGGTTCTCCTG-2-1	EC.2	EC	15413198	FALSE	EC	Exc	NA	Exc	Exc	NA	NA	EC	EC	Exc TOX3 TTC6	1	87.290896646132779		88.010951403148525	8.233333333	5	2	1	1
TCTATCAAGAGGTATT-2-1	EC.2	EC	15413198	FALSE	Exc_L6_THEMIS_LINC00343	Exc	NA	Exc	Exc	L6	NA	L6	L6	Exc L6 THEMIS NFIA	1	87.290896646132779		88.010951403148525	8.233333333	5	2	1	1
TCTCACGCACCAATTG-2-1	EC.2	EC	15413198	FALSE	EC	Exc	NA	Exc	Exc	NA	NA	EC	EC	Exc TOX3 TTC6	1	87.290896646132779		88.010951403148525	8.233333333	5	2	1	1
TCTCAGCAGATGGTCG-2-1	EC.2	EC	15413198	FALSE	EC	Exc	NA	Exc	Exc	NA	NA	EC	EC	Exc RELN GPC5	1	87.290896646132779		88.010951403148525	8.233333333	5	2	1	1
TCTCAGCAGGCATCAG-2-1	EC.2	EC	15413198	FALSE	EC	Exc	NA	Exc	Exc	NA	NA	EC	EC	Exc RELN COL5A2	1	87.290896646132779		88.010951403148525	8.233333333	5	2	1	1
TCTCAGCAGTGATCGG-2-1	EC.2	EC	15413198	FALSE	Exc_L4-5_RORB_RPL31P31	Exc	NA	Exc	Exc	L4-5	NA	L4-5	L4-5	Exc L4-5 RORB IL1RAPL2	1	87.290896646132779		88.010951403148525	8.233333333	5	2	1	1
TCTCAGCGTTCAGTAC-2-1	EC.2	EC	15413198	FALSE	EC	Exc	NA	Exc	Exc	NA	NA	EC	EC	Exc RELN COL5A2	1	87.290896646132779		88.010951403148525	8.233333333	5	2	1	1
TCTCCGAAGACATATG-2-1	EC.2	EC	15413198	FALSE	EC_HC	Exc	NA	Exc	Exc	NA	NA	EC_HC	EC_HC	Exc DLC1 SNTG2	1	87.290896646132779		88.010951403148525	8.233333333	5	2	1	1
TCTCCGATCCGATAGT-2-1	EC.2	EC	15413198	FALSE	EC	Exc	NA	Exc	Exc	NA	NA	EC	EC	Exc RELN COL5A2	1	87.290896646132779		88.010951403148525	8.233333333	5	2	1	1
TCTCTGGGTAACGGTG-2-1	EC.2	EC	15413198	FALSE	Exc_L5_RORB_SNHG7	Exc	NA	Exc	Exc	L5	NA	L5	L5	Exc AGBL1 GPC5	1	87.290896646132779		88.010951403148525	8.233333333	5	2	1	1
TCTGCCAAGGATTCCT-2-1	EC.2	EC	15413198	FALSE	EC_HC	Exc	NA	Exc	Exc	NA	NA	EC_HC	EC_HC	Exc DLC1 SNTG2	1	87.290896646132779		88.010951403148525	8.233333333	5	2	1	1
TCTGGCTGTCGCAACC-2-1	EC.2	EC	15413198	FALSE	EC	Exc	NA	Exc	Exc	NA	NA	EC	EC	Exc TOX3 TTC6	1	87.290896646132779		88.010951403148525	8.233333333	5	2	1	1
TCTGTCGCAGGTTTAC-2-1	EC.2	EC	15413198	FALSE	Exc_L5_RORB_SNHG7	Exc	NA	Exc	Exc	L5	NA	L5	L5	Exc AGBL1 GPC5	1	87.290896646132779		88.010951403148525	8.233333333	5	2	1	1
TCTGTCGGTATGTCAC-2-1	EC.2	EC	15413198	FALSE	EC	Exc	NA	Exc	Exc	NA	NA	EC	EC	Exc RELN COL5A2	1	87.290896646132779		88.010951403148525	8.233333333	5	2	1	1
TCTTCCTAGAGTGTTA-2-1	EC.2	EC	15413198	FALSE	EC	Exc	NA	Exc	Exc	NA	NA	EC	EC	Exc RELN COL5A2	1	87.290896646132779		88.010951403148525	8.233333333	5	2	1	1
TCTTCCTAGCAGCAGT-2-1	EC.2	EC	15413198	FALSE	Exc_L5_RORB_SNHG7	Exc	NA	Exc	Exc	L5	NA	L5	L5	Exc AGBL1 GPC5	1	87.290896646132779		88.010951403148525	8.233333333	5	2	1	1
TCTTCCTCAGACCCGT-2-1	EC.2	EC	15413198	FALSE	EC	Exc	NA	Exc	Exc	NA	NA	EC	EC	Exc RELN COL5A2	1	87.290896646132779		88.010951403148525	8.233333333	5	2	1	1
TCTTTGAGTCTTACAG-2-1	EC.2	EC	15413198	FALSE	EC	Exc	NA	Exc	Exc	NA	NA	EC	EC	Exc RELN COL5A2	1	87.290896646132779		88.010951403148525	8.233333333	5	2	1	1
TGAACGTGTCTGTCAA-2-1	EC.2	EC	15413198	FALSE	EC	Exc	NA	Exc	Exc	NA	NA	EC	EC	Exc TOX3 TTC6	1	87.290896646132779		88.010951403148525	8.233333333	5	2	1	1
TGAGACTTCCAACCGG-2-1	EC.2	EC	15413198	FALSE	EC	Exc	NA	Exc	Exc	NA	NA	EC	EC	Exc TOX3 TTC6	1	87.290896646132779		88.010951403148525	8.233333333	5	2	1	1
TGAGACTTCGGCCAAC-2-1	EC.2	EC	15413198	FALSE	EC_HC	Exc	NA	Exc	Exc	NA	NA	EC_HC	EC_HC	Exc DLC1 SNTG2	1	87.290896646132779		88.010951403148525	8.233333333	5	2	1	1
TGAGCATAGAGTCGAC-2-1	EC.2	EC	15413198	FALSE	EC	Exc	NA	Exc	Exc	NA	NA	EC	EC	Exc RELN COL5A2	1	87.290896646132779		88.010951403148525	8.233333333	5	2	1	1
TGAGCGCAGATTAGTG-2-1	EC.2	EC	15413198	FALSE	EC	Exc	NA	Exc	Exc	NA	NA	EC	EC	Exc TOX3 TTC6	1	87.290896646132779		88.010951403148525	8.233333333	5	2	1	1
TGAGCGCCAAGACAAT-2-1	EC.2	EC	15413198	FALSE	Exc_L4-5_RORB_RPL31P31	Exc	NA	Exc	Exc	L4-5	NA	L4-5	L4-5	Exc L4-5 RORB IL1RAPL2	1	87.290896646132779		88.010951403148525	8.233333333	5	2	1	1
TGAGCGCGTACAAACA-2-1	EC.2	EC	15413198	FALSE	EC	Exc	NA	Exc	Exc	NA	NA	EC	EC	Exc RELN COL5A2	1	87.290896646132779		88.010951403148525	8.233333333	5	2	1	1
TGAGGAGAGCATGGGT-2-1	EC.2	EC	15413198	FALSE	Exc_L6_THEMIS_LINC00343	Exc	NA	Exc	Exc	L6	NA	L6	L6	Exc L6 THEMIS NFIA	1	87.290896646132779		88.010951403148525	8.233333333	5	2	1	1
TGAGGTTAGATTGTGA-2-1	EC.2	EC	15413198	FALSE	EC	Exc	NA	Exc	Exc	NA	NA	EC	EC	Exc TOX3 TTC6	1	87.290896646132779		88.010951403148525	8.233333333	5	2	1	1
TGAGGTTCACACACGC-2-1	EC.2	EC	15413198	FALSE	EC	Exc	NA	Exc	Exc	NA	NA	EC	EC	Exc TOX3 TTC6	1	87.290896646132779		88.010951403148525	8.233333333	5	2	1	1
TGATCAGCACACCGAC-2-1	EC.2	EC	15413198	FALSE	Exc_L5-6_RORB_LINC00320	Exc	NA	Exc	Exc	L5-6	NA	L5-6	L5-6	Exc L5-6 RORB LINC02196	1	87.290896646132779		88.010951403148525	8.233333333	5	2	1	1
TGATCTTTCCCTCTCC-2-1	EC.2	EC	15413198	FALSE	EC_HC	Exc	NA	Exc	Exc	NA	NA	EC_HC	EC_HC	Exc DLC1 SNTG2	1	87.290896646132779		88.010951403148525	8.233333333	5	2	1	1
TGATGCAGTCCAAGAG-2-1	EC.2	EC	15413198	FALSE	EC_HC	Exc	NA	Exc	Exc	NA	NA	EC_HC	EC_HC	Exc DLC1 SNTG2	1	87.290896646132779		88.010951403148525	8.233333333	5	2	1	1
TGATTCTAGTGGCGAT-2-1	EC.2	EC	15413198	FALSE	EC	Exc	NA	Exc	Exc	NA	NA	EC	EC	Exc TOX3 TTC6	1	87.290896646132779		88.010951403148525	8.233333333	5	2	1	1
TGATTCTTCCACTAGA-2-1	EC.2	EC	15413198	FALSE	EC	Exc	NA	Exc	Exc	NA	NA	EC	EC	Exc TOX3 TTC6	1	87.290896646132779		88.010951403148525	8.233333333	5	2	1	1
TGCAGTAGTAGCACAG-2-1	EC.2	EC	15413198	FALSE	EC	Exc	NA	Exc	Exc	NA	NA	EC	EC	Exc TOX3 TTC6	1	87.290896646132779		88.010951403148525	8.233333333	5	2	1	1
TGCAGTAGTTATAGCC-2-1	EC.2	EC	15413198	FALSE	Exc_L6_THEMIS_LINC00343	Exc	NA	Exc	Exc	L6	NA	L6	L6	Exc L6 THEMIS NFIA	1	87.290896646132779		88.010951403148525	8.233333333	5	2	1	1
TGCATCCGTCTCGGAC-2-1	EC.2	EC	15413198	FALSE	EC	Exc	NA	Exc	Exc	NA	NA	EC	EC	Exc TOX3 TTC6	1	87.290896646132779		88.010951403148525	8.233333333	5	2	1	1
TGCATCCTCGTTCTGC-2-1	EC.2	EC	15413198	FALSE	EC	Exc	NA	Exc	Exc	NA	NA	EC	EC	Exc RELN COL5A2	1	87.290896646132779		88.010951403148525	8.233333333	5	2	1	1
TGCCGAGTCCTACCGT-2-1	EC.2	EC	15413198	FALSE	Exc_L5_RORB_SNHG7	Exc	NA	Exc	Exc	L5	NA	L5	L5	Exc AGBL1 GPC5	1	87.290896646132779		88.010951403148525	8.233333333	5	2	1	1
TGCGATAAGCACTCTA-2-1	EC.2	EC	15413198	FALSE	EC	Exc	NA	Exc	Exc	NA	NA	EC	EC	Exc RELN COL5A2	1	87.290896646132779		88.010951403148525	8.233333333	5	2	1	1
TGCGGCACACTGGAAG-2-1	EC.2	EC	15413198	FALSE	EC	Exc	NA	Exc	Exc	NA	NA	EC	EC	Exc RELN COL5A2	1	87.290896646132779		88.010951403148525	8.233333333	5	2	1	1
TGCTGAAAGGTAATCA-2-1	EC.2	EC	15413198	FALSE	EC	Exc	NA	Exc	Exc	NA	NA	EC	EC	Exc TOX3 TTC6	1	87.290896646132779		88.010951403148525	8.233333333	5	2	1	1
TGCTTGCGTAGCACGA-2-1	EC.2	EC	15413198	FALSE	EC	Exc	NA	Exc	Exc	NA	NA	EC	EC	Exc RELN COL5A2	1	87.290896646132779		88.010951403148525	8.233333333	5	2	1	1
TGGAACTGTATCGCAT-2-1	EC.2	EC	15413198	FALSE	EC	Exc	NA	Exc	Exc	NA	NA	EC	EC	Exc TOX3 TTC6	1	87.290896646132779		88.010951403148525	8.233333333	5	2	1	1
TGGGATTGTGGTCAAG-2-1	EC.2	EC	15413198	FALSE	EC	Exc	NA	Exc	Exc	NA	NA	EC	EC	Exc TOX3 TTC6	1	87.290896646132779		88.010951403148525	8.233333333	5	2	1	1
TGGGTTAAGAGCAGAA-2-1	EC.2	EC	15413198	FALSE	EC_HC	Exc	NA	Exc	Exc	NA	NA	EC_HC	EC_HC	Exc DLC1 SNTG2	1	87.290896646132779		88.010951403148525	8.233333333	5	2	1	1
TGGGTTAGTTCCACAA-2-1	EC.2	EC	15413198	FALSE	EC_HC	Exc	NA	Exc	Exc	NA	NA	EC_HC	EC_HC	Exc DLC1 SNTG2	1	87.290896646132779		88.010951403148525	8.233333333	5	2	1	1
TGGTACACAGCGTACC-2-1	EC.2	EC	15413198	FALSE	EC_HC	Exc	NA	Exc	Exc	NA	NA	EC_HC	EC_HC	Exc DLC1 SNTG2	1	87.290896646132779		88.010951403148525	8.233333333	5	2	1	1
TGGTAGTTCTCCGATC-2-1	EC.2	EC	15413198	FALSE	EC	Exc	NA	Exc	Exc	NA	NA	EC	EC	Exc RELN COL5A2	1	87.290896646132779		88.010951403148525	8.233333333	5	2	1	1
TGTAACGGTCCCAAAT-2-1	EC.2	EC	15413198	FALSE	EC	Exc	NA	Exc	Exc	NA	NA	EC	EC	Exc TOX3 TTC6	1	87.290896646132779		88.010951403148525	8.233333333	5	2	1	1
TGTAACGGTGGAACAC-2-1	EC.2	EC	15413198	FALSE	EC	Exc	NA	Exc	Exc	NA	NA	EC	EC	Exc TOX3 TTC6	1	87.290896646132779		88.010951403148525	8.233333333	5	2	1	1
TGTAAGCCAGCAGTGA-2-1	EC.2	EC	15413198	FALSE	EC	Exc	NA	Exc	Exc	NA	NA	EC	EC	Exc TOX3 TTC6	1	87.290896646132779		88.010951403148525	8.233333333	5	2	1	1
TGTCCACAGCCTCAGC-2-1	EC.2	EC	15413198	FALSE	Exc_L5-6_RORB_LINC00320	Exc	NA	Exc	Exc	L5-6	NA	L5-6	L5-6	Exc L5-6 RORB LINC02196	1	87.290896646132779		88.010951403148525	8.233333333	5	2	1	1
TGTCCACTCGTGGCTG-2-1	EC.2	EC	15413198	FALSE	EC	Exc	NA	Exc	Exc	NA	NA	EC	EC	Exc TOX3 TTC6	1	87.290896646132779		88.010951403148525	8.233333333	5	2	1	1
TGTCCCAGTCCAGCCA-2-1	EC.2	EC	15413198	FALSE	Exc_L6_THEMIS_LINC00343	Exc	NA	Exc	Exc	L6	NA	L6	L6	Exc L6 THEMIS NFIA	1	87.290896646132779		88.010951403148525	8.233333333	5	2	1	1
TGTGAGTCAAGAGCTG-2-1	EC.2	EC	15413198	FALSE	EC	Exc	NA	Exc	Exc	NA	NA	EC	EC	Exc RELN COL5A2	1	87.290896646132779		88.010951403148525	8.233333333	5	2	1	1
TGTGATGTCAGCCCAG-2-1	EC.2	EC	15413198	FALSE	Ex-NRGN	Exc	NA	Exc	Exc	NA	NA	NRGN	NRGN	Exc NRGN	1	87.290896646132779		88.010951403148525	8.233333333	5	2	1	1
TGTGGCGAGCTAATCC-2-1	EC.2	EC	15413198	FALSE	EC_HC	Exc	NA	Exc	Exc	NA	NA	EC_HC	EC_HC	Exc DLC1 SNTG2	1	87.290896646132779		88.010951403148525	8.233333333	5	2	1	1
TGTTACTAGCGCGTTC-2-1	EC.2	EC	15413198	FALSE	EC	Exc	NA	Exc	Exc	NA	NA	EC	EC	Exc TOX3 TTC6	1	87.290896646132779		88.010951403148525	8.233333333	5	2	1	1
TGTTACTTCCTCTGCA-2-1	EC.2	EC	15413198	FALSE	EC_HC	Exc	NA	Exc	Exc	NA	NA	EC_HC	EC_HC	Exc DLC1 SNTG2	1	87.290896646132779		88.010951403148525	8.233333333	5	2	1	1
TGTTCATAGGACAGTC-2-1	EC.2	EC	15413198	FALSE	EC_HC	Exc	NA	Exc	Exc	NA	NA	EC_HC	EC_HC	Exc DLC1 SNTG2	1	87.290896646132779		88.010951403148525	8.233333333	5	2	1	1
TGTTCATCAATTGAGA-2-1	EC.2	EC	15413198	FALSE	Exc_L5_RORB_SNHG7	Exc	NA	Exc	Exc	L5	NA	L5	L5	Exc AGBL1 GPC5	1	87.290896646132779		88.010951403148525	8.233333333	5	2	1	1
TGTTCCGCAGTGACCC-2-1	EC.2	EC	15413198	FALSE	EC	Exc	NA	Exc	Exc	NA	NA	EC	EC	Exc TOX3 TTC6	1	87.290896646132779		88.010951403148525	8.233333333	5	2	1	1
TGTTGGAAGGCTGGAT-2-1	EC.2	EC	15413198	FALSE	EC_HC	Exc	NA	Exc	Exc	NA	NA	EC_HC	EC_HC	Exc DLC1 SNTG2	1	87.290896646132779		88.010951403148525	8.233333333	5	2	1	1
TGTTGGACAAGTGGAC-2-1	EC.2	EC	15413198	FALSE	EC	Exc	NA	Exc	Exc	NA	NA	EC	EC	Exc TOX3 TTC6	1	87.290896646132779		88.010951403148525	8.233333333	5	2	1	1
TTAATCCTCCATCTAT-2-1	EC.2	EC	15413198	FALSE	Exc_L4-5_RORB_RPL31P31	Exc	NA	Exc	Exc	L4-5	NA	L4-5	L4-5	Exc L4-5 RORB IL1RAPL2	1	87.290896646132779		88.010951403148525	8.233333333	5	2	1	1
TTAATCCTCGCAGATT-2-1	EC.2	EC	15413198	FALSE	EC	Exc	NA	Exc	Exc	NA	NA	EC	EC	Exc TOX3 TTC6	1	87.290896646132779		88.010951403148525	8.233333333	5	2	1	1
TTAATCCTCGCGTGAC-2-1	EC.2	EC	15413198	FALSE	Exc_L5_RORB_SNHG7	Exc	NA	Exc	Exc	L5	NA	L5	L5	Exc AGBL1 GPC5	1	87.290896646132779		88.010951403148525	8.233333333	5	2	1	1
TTACAGGGTGAGTGAC-2-1	EC.2	EC	15413198	FALSE	EC	Exc	NA	Exc	Exc	NA	NA	EC	EC	Exc RELN GPC5	1	87.290896646132779		88.010951403148525	8.233333333	5	2	1	1
TTACGCCTCAGGAGAC-2-1	EC.2	EC	15413198	FALSE	Exc_L6_THEMIS_LINC00343	Exc	NA	Exc	Exc	L6	NA	L6	L6	Exc L6 THEMIS NFIA	1	87.290896646132779		88.010951403148525	8.233333333	5	2	1	1
TTAGGCACATTCGATG-2-1	EC.2	EC	15413198	FALSE	EC	Exc	NA	Exc	Exc	NA	NA	EC	EC	Exc TOX3 TTC6	1	87.290896646132779		88.010951403148525	8.233333333	5	2	1	1
TTAGTCTTCCGTGGGT-2-1	EC.2	EC	15413198	FALSE	EC	Exc	NA	Exc	Exc	NA	NA	EC	EC	Exc RELN COL5A2	1	87.290896646132779		88.010951403148525	8.233333333	5	2	1	1
TTATTGCTCTCTTCAA-2-1	EC.2	EC	15413198	FALSE	EC	Exc	NA	Exc	Exc	NA	NA	EC	EC	Exc TOX3 TTC6	1	87.290896646132779		88.010951403148525	8.233333333	5	2	1	1
TTCAATCCACTGCGTG-2-1	EC.2	EC	15413198	FALSE	EC	Exc	NA	Exc	Exc	NA	NA	EC	EC	Exc RELN GPC5	1	87.290896646132779		88.010951403148525	8.233333333	5	2	1	1
TTCACCGTCCTCCACA-2-1	EC.2	EC	15413198	FALSE	EC	Exc	NA	Exc	Exc	NA	NA	EC	EC	Exc TOX3 TTC6	1	87.290896646132779		88.010951403148525	8.233333333	5	2	1	1
TTCATTGCAACTGATC-2-1	EC.2	EC	15413198	FALSE	EC	Exc	NA	Exc	Exc	NA	NA	EC	EC	Exc RELN GPC5	1	87.290896646132779		88.010951403148525	8.233333333	5	2	1	1
TTCCGGTAGAGGTTAT-2-1	EC.2	EC	15413198	FALSE	Ex-NRGN	Exc	NA	Exc	Exc	NA	NA	NRGN	NRGN	Exc NRGN	1	87.290896646132779		88.010951403148525	8.233333333	5	2	1	1
TTCCGTGAGACGCAGT-2-1	EC.2	EC	15413198	FALSE	EC	Exc	NA	Exc	Exc	NA	NA	EC	EC	Exc TOX3 TTC6	1	87.290896646132779		88.010951403148525	8.233333333	5	2	1	1
TTCCGTGGTCGGCCTA-2-1	EC.2	EC	15413198	FALSE	EC	Exc	NA	Exc	Exc	NA	NA	EC	EC	Exc RELN COL5A2	1	87.290896646132779		88.010951403148525	8.233333333	5	2	1	1
TTCCTCTGTACATTGC-2-1	EC.2	EC	15413198	FALSE	Exc_L6_THEMIS_LINC00343	Exc	NA	Exc	Exc	L6	NA	L6	L6	Exc L6 THEMIS NFIA	1	87.290896646132779		88.010951403148525	8.233333333	5	2	1	1
TTCGCTGAGACTGAGC-2-1	EC.2	EC	15413198	FALSE	EC_HC	Exc	NA	Exc	Exc	NA	NA	EC_HC	EC_HC	Exc DLC1 SNTG2	1	87.290896646132779		88.010951403148525	8.233333333	5	2	1	1
TTCGGTCAGATGCCGA-2-1	EC.2	EC	15413198	FALSE	EC_HC	Exc	NA	Exc	Exc	NA	NA	EC_HC	EC_HC	Exc DLC1 SNTG2	1	87.290896646132779		88.010951403148525	8.233333333	5	2	1	1
TTCGGTCCATCTTCGC-2-1	EC.2	EC	15413198	FALSE	EC	Exc	NA	Exc	Exc	NA	NA	EC	EC	Exc TOX3 TTC6	1	87.290896646132779		88.010951403148525	8.233333333	5	2	1	1
TTCTAGTAGTCAGCCC-2-1	EC.2	EC	15413198	FALSE	EC_HC	Exc	NA	Exc	Exc	NA	NA	EC_HC	EC_HC	Exc DLC1 SNTG2	1	87.290896646132779		88.010951403148525	8.233333333	5	2	1	1
TTCTCTCCAGTCCGTG-2-1	EC.2	EC	15413198	FALSE	EC_HC	Exc	NA	Exc	Exc	NA	NA	EC_HC	EC_HC	Exc DLC1 SNTG2	1	87.290896646132779		88.010951403148525	8.233333333	5	2	1	1
TTCTGTATCACTTGTT-2-1	EC.2	EC	15413198	FALSE	Exc_L5_RORB_SNHG7	Exc	NA	Exc	Exc	L5	NA	L5	L5	Exc AGBL1 GPC5	1	87.290896646132779		88.010951403148525	8.233333333	5	2	1	1
TTCTTCCCATGTTCGA-2-1	EC.2	EC	15413198	FALSE	Exc_L6_THEMIS_LINC00343	Exc	NA	Exc	Exc	L6	NA	L6	L6	Exc L6 THEMIS NFIA	1	87.290896646132779		88.010951403148525	8.233333333	5	2	1	1
TTCTTCCGTCCGGTGT-2-1	EC.2	EC	15413198	FALSE	Exc_L5_RORB_SNHG7	Exc	NA	Exc	Exc	L5	NA	L5	L5	Exc AGBL1 GPC5	1	87.290896646132779		88.010951403148525	8.233333333	5	2	1	1
TTCTTCCTCATGTCAG-2-1	EC.2	EC	15413198	FALSE	EC_HC	Exc	NA	Exc	Exc	NA	NA	EC_HC	EC_HC	Exc DLC1 SNTG2	1	87.290896646132779		88.010951403148525	8.233333333	5	2	1	1
TTCTTGAGTGACACGA-2-1	EC.2	EC	15413198	FALSE	EC	Exc	NA	Exc	Exc	NA	NA	EC	EC	Exc TOX3 TTC6	1	87.290896646132779		88.010951403148525	8.233333333	5	2	1	1
TTGCATTCAATGGCAG-2-1	EC.2	EC	15413198	FALSE	EC	Exc	NA	Exc	Exc	NA	NA	EC	EC	Exc TOX3 TTC6	1	87.290896646132779		88.010951403148525	8.233333333	5	2	1	1
TTGCGTCCATCTAACG-2-1	EC.2	EC	15413198	FALSE	Exc_L6_CT	Exc	NA	Exc	Exc	L6	NA	L6	L6	Exc L6 CT	1	87.290896646132779		88.010951403148525	8.233333333	5	2	1	1
TTGCGTCTCAACACGT-2-1	EC.2	EC	15413198	FALSE	EC_HC	Exc	NA	Exc	Exc	NA	NA	EC_HC	EC_HC	Exc DLC1 SNTG2	1	87.290896646132779		88.010951403148525	8.233333333	5	2	1	1
TTGGGATCAGCTCCTT-2-1	EC.2	EC	15413198	FALSE	EC_HC	Exc	NA	Exc	Exc	NA	NA	EC_HC	EC_HC	Exc DLC1 SNTG2	1	87.290896646132779		88.010951403148525	8.233333333	5	2	1	1
TTGGTTTTCGTAGTGT-2-1	EC.2	EC	15413198	FALSE	EC	Exc	NA	Exc	Exc	NA	NA	EC	EC	Exc RELN COL5A2	1	87.290896646132779		88.010951403148525	8.233333333	5	2	1	1
TTGTGTTCACCGAATT-2-1	EC.2	EC	15413198	FALSE	EC	Exc	NA	Exc	Exc	NA	NA	EC	EC	Exc TOX3 TTC6	1	87.290896646132779		88.010951403148525	8.233333333	5	2	1	1
TTGTTTGAGAAAGCGA-2-1	EC.2	EC	15413198	FALSE	Exc_L2-3_Stressed	Exc	NA	Exc	Exc	L2-3	NA	L2-3	L2-3	Exc TOX3 INO80D	1	87.290896646132779		88.010951403148525	8.233333333	5	2	1	1
TTTACCACATAACTCG-2-1	EC.2	EC	15413198	FALSE	Exc_L6_THEMIS_LINC00343	Exc	NA	Exc	Exc	L6	NA	L6	L6	Exc L6 THEMIS NFIA	1	87.290896646132779		88.010951403148525	8.233333333	5	2	1	1
TTTACGTTCTCATTGT-2-1	EC.2	EC	15413198	FALSE	EC	Exc	NA	Exc	Exc	NA	NA	EC	EC	Exc RELN COL5A2	1	87.290896646132779		88.010951403148525	8.233333333	5	2	1	1
TTTACTGAGTTGCGCC-2-1	EC.2	EC	15413198	FALSE	Exc_L6_THEMIS_LINC00343	Exc	NA	Exc	Exc	L6	NA	L6	L6	Exc L6 THEMIS NFIA	1	87.290896646132779		88.010951403148525	8.233333333	5	2	1	1
TTTATGCCAAGCAGGT-2-1	EC.2	EC	15413198	FALSE	EC	Exc	NA	Exc	Exc	NA	NA	EC	EC	Exc RELN COL5A2	1	87.290896646132779		88.010951403148525	8.233333333	5	2	1	1
TTTCACACAATTGTGC-2-1	EC.2	EC	15413198	FALSE	Exc_L5_RORB_SNHG7	Exc	NA	Exc	Exc	L5	NA	L5	L5	Exc AGBL1 GPC5	1	87.290896646132779		88.010951403148525	8.233333333	5	2	1	1
TTTCATGTCCTTATCA-2-1	EC.2	EC	15413198	FALSE	Ex-NRGN	Exc	NA	Exc	Exc	NA	NA	NRGN	NRGN	Exc NRGN	1	87.290896646132779		88.010951403148525	8.233333333	5	2	1	1
TTTCCTCTCCTCTAAT-2-1	EC.2	EC	15413198	FALSE	EC	Exc	NA	Exc	Exc	NA	NA	EC	EC	Exc TOX3 TTC6	1	87.290896646132779		88.010951403148525	8.233333333	5	2	1	1
TTTGGTTCAGCTTCGG-2-1	EC.2	EC	15413198	FALSE	EC_HC	Exc	NA	Exc	Exc	NA	NA	EC_HC	EC_HC	Exc DLC1 SNTG2	1	87.290896646132779		88.010951403148525	8.233333333	5	2	1	1
AAACGAAAGCATGCGA-4-1	EC.4	EC	77891596	FALSE	Exc_L2-3_LINC00507_RPL9P17	Exc	NA	Exc	Exc	L2-3	NA	L2-3	L2-3	Exc L2-3 CBLN2 LINC02306	1	76.399726214921287	74.978781656399732	77.319644079397676	8.033333333	2	4	2	2
AAACGAAGTCTCTCTG-4-1	EC.4	EC	77891596	FALSE	EC	Exc	NA	Exc	Exc	NA	NA	EC	EC	Exc RELN COL5A2	1	76.399726214921287	74.978781656399732	77.319644079397676	8.033333333	2	4	2	2
AAACGCTAGATCGACG-4-1	EC.4	EC	77891596	FALSE	Ex-NRGN	Exc	NA	Exc	Exc	NA	NA	NRGN	NRGN	Exc NRGN	1	76.399726214921287	74.978781656399732	77.319644079397676	8.033333333	2	4	2	2
AAAGAACAGCTGAGCA-4-1	EC.4	EC	77891596	FALSE	EC	Exc	NA	Exc	Exc	NA	NA	EC	EC	Exc RELN COL5A2	1	76.399726214921287	74.978781656399732	77.319644079397676	8.033333333	2	4	2	2
AAAGAACGTTGAGGAC-4-1	EC.4	EC	77891596	FALSE	EC	Exc	NA	Exc	Exc	NA	NA	EC	EC	Exc RELN COL5A2	1	76.399726214921287	74.978781656399732	77.319644079397676	8.033333333	2	4	2	2
AAAGGGCAGTATGGAT-4-1	EC.4	EC	77891596	FALSE	Ex-NRGN	Exc	NA	Exc	Exc	NA	NA	NRGN	NRGN	Exc NRGN	1	76.399726214921287	74.978781656399732	77.319644079397676	8.033333333	2	4	2	2
AAAGGGCCATAGCACT-4-1	EC.4	EC	77891596	FALSE	EC	Exc	NA	Exc	Exc	NA	NA	EC	EC	Exc RELN COL5A2	1	76.399726214921287	74.978781656399732	77.319644079397676	8.033333333	2	4	2	2
AAAGTCCGTTAACCTG-4-1	EC.4	EC	77891596	FALSE	EC	Exc	NA	Exc	Exc	NA	NA	EC	EC	Exc RELN COL5A2	1	76.399726214921287	74.978781656399732	77.319644079397676	8.033333333	2	4	2	2
AAAGTGATCAGGAACG-4-1	EC.4	EC	77891596	FALSE	EC	Exc	NA	Exc	Exc	NA	NA	EC	EC	Exc RELN GPC5	1	76.399726214921287	74.978781656399732	77.319644079397676	8.033333333	2	4	2	2
AAATGGAAGTTGGAAT-4-1	EC.4	EC	77891596	FALSE	EC	Exc	NA	Exc	Exc	NA	NA	EC	EC	Exc RELN COL5A2	1	76.399726214921287	74.978781656399732	77.319644079397676	8.033333333	2	4	2	2
AAATGGAGTCTCAGAT-4-1	EC.4	EC	77891596	FALSE	Exc_L2-3_LINC00507_RPL9P17	Exc	NA	Exc	Exc	L2-3	NA	L2-3	L2-3	Exc L2-3 CBLN2 LINC02306	1	76.399726214921287	74.978781656399732	77.319644079397676	8.033333333	2	4	2	2
AAATGGAGTTGAGAGC-4-1	EC.4	EC	77891596	FALSE	EC	Exc	NA	Exc	Exc	NA	NA	EC	EC	Exc RELN COL5A2	1	76.399726214921287	74.978781656399732	77.319644079397676	8.033333333	2	4	2	2
AACAAAGAGCGGGTTA-4-1	EC.4	EC	77891596	FALSE	Exc_L2-3_LINC00507_RPL9P17	Exc	NA	Exc	Exc	L2-3	NA	L2-3	L2-3	Exc L2-3 CBLN2 LINC02306	1	76.399726214921287	74.978781656399732	77.319644079397676	8.033333333	2	4	2	2
AACAAAGCAGGAACCA-4-1	EC.4	EC	77891596	FALSE	EC	Exc	NA	Exc	Exc	NA	NA	EC	EC	Exc RELN COL5A2	1	76.399726214921287	74.978781656399732	77.319644079397676	8.033333333	2	4	2	2
AACAACCAGGACGGAG-4-1	EC.4	EC	77891596	FALSE	EC	Exc	NA	Exc	Exc	NA	NA	EC	EC	Exc RELN COL5A2	1	76.399726214921287	74.978781656399732	77.319644079397676	8.033333333	2	4	2	2
AACAAGACACCAGGTC-4-1	EC.4	EC	77891596	FALSE	Exc_L2-3_LINC00507_RPL9P17	Exc	NA	Exc	Exc	L2-3	NA	L2-3	L2-3	Exc L2-3 CBLN2 LINC02306	1	76.399726214921287	74.978781656399732	77.319644079397676	8.033333333	2	4	2	2
AACAAGACAGTTAGAA-4-1	EC.4	EC	77891596	FALSE	Exc_L5_RORB_SNHG7	Exc	NA	Exc	Exc	L5	NA	L5	L5	Exc L4-5 RORB IL1RAPL2	1	76.399726214921287	74.978781656399732	77.319644079397676	8.033333333	2	4	2	2
AACAAGAGTCCACACG-4-1	EC.4	EC	77891596	FALSE	EC	Exc	NA	Exc	Exc	NA	NA	EC	EC	Exc RELN COL5A2	1	76.399726214921287	74.978781656399732	77.319644079397676	8.033333333	2	4	2	2
AACACACAGAAATTGC-4-1	EC.4	EC	77891596	FALSE	Exc_L5_RORB_SNHG7	Exc	NA	Exc	Exc	L5	NA	L5	L5	Exc AGBL1 GPC5	1	76.399726214921287	74.978781656399732	77.319644079397676	8.033333333	2	4	2	2
AACAGGGGTACTGCGC-4-1	EC.4	EC	77891596	FALSE	EC	Exc	NA	Exc	Exc	NA	NA	EC	EC	Exc RELN COL5A2	1	76.399726214921287	74.978781656399732	77.319644079397676	8.033333333	2	4	2	2
AACCAACAGTAGTCTC-4-1	EC.4	EC	77891596	FALSE	EC_HC	Exc	NA	Exc	Exc	NA	NA	EC_HC	EC_HC	Exc DLC1 SNTG2	1	76.399726214921287	74.978781656399732	77.319644079397676	8.033333333	2	4	2	2
AACCAACGTCACTCTC-4-1	EC.4	EC	77891596	FALSE	EC	Exc	NA	Exc	Exc	NA	NA	EC	EC	Exc RELN COL5A2	1	76.399726214921287	74.978781656399732	77.319644079397676	8.033333333	2	4	2	2
AACCACATCTGGAAGG-4-1	EC.4	EC	77891596	FALSE	EC	Exc	NA	Exc	Exc	NA	NA	EC	EC	Exc RELN GPC5	1	76.399726214921287	74.978781656399732	77.319644079397676	8.033333333	2	4	2	2
AACCATGCAACACGAG-4-1	EC.4	EC	77891596	FALSE	Exc_L2-3_LINC00507_RPL9P17	Exc	NA	Exc	Exc	L2-3	NA	L2-3	L2-3	Exc L2-3 CBLN2 LINC02306	1	76.399726214921287	74.978781656399732	77.319644079397676	8.033333333	2	4	2	2
AACCCAAGTGCCGTAC-4-1	EC.4	EC	77891596	FALSE	EC	Exc	NA	Exc	Exc	NA	NA	EC	EC	Exc RELN COL5A2	1	76.399726214921287	74.978781656399732	77.319644079397676	8.033333333	2	4	2	2
AACCCAATCGTAATGC-4-1	EC.4	EC	77891596	FALSE	EC	Exc	NA	Exc	Exc	NA	NA	EC	EC	Exc RELN COL5A2	1	76.399726214921287	74.978781656399732	77.319644079397676	8.033333333	2	4	2	2
AACCTGATCATTGCCC-4-1	EC.4	EC	77891596	FALSE	EC	Exc	NA	Exc	Exc	NA	NA	EC	EC	Exc RELN COL5A2	1	76.399726214921287	74.978781656399732	77.319644079397676	8.033333333	2	4	2	2
AACCTTTTCAAATGCC-4-1	EC.4	EC	77891596	FALSE	EC	Exc	NA	Exc	Exc	NA	NA	EC	EC	Exc RELN COL5A2	1	76.399726214921287	74.978781656399732	77.319644079397676	8.033333333	2	4	2	2
AACGAAAAGTGGTGGT-4-1	EC.4	EC	77891596	FALSE	EC	Exc	NA	Exc	Exc	NA	NA	EC	EC	Exc RELN COL5A2	1	76.399726214921287	74.978781656399732	77.319644079397676	8.033333333	2	4	2	2
AACGGGAAGTGCTCAT-4-1	EC.4	EC	77891596	FALSE	EC	Exc	NA	Exc	Exc	NA	NA	EC	EC	Exc RELN COL5A2	1	76.399726214921287	74.978781656399732	77.319644079397676	8.033333333	2	4	2	2
AACGGGACAATACAGA-4-1	EC.4	EC	77891596	FALSE	EC	Exc	NA	Exc	Exc	NA	NA	EC	EC	Exc RELN COL5A2	1	76.399726214921287	74.978781656399732	77.319644079397676	8.033333333	2	4	2	2
AACGGGAGTCCGGCAT-4-1	EC.4	EC	77891596	FALSE	EC	Exc	NA	Exc	Exc	NA	NA	EC	EC	Exc RELN COL5A2	1	76.399726214921287	74.978781656399732	77.319644079397676	8.033333333	2	4	2	2
AACGTCACAGTGTGGA-4-1	EC.4	EC	77891596	FALSE	EC	Exc	NA	Exc	Exc	NA	NA	EC	EC	Exc RELN COL5A2	1	76.399726214921287	74.978781656399732	77.319644079397676	8.033333333	2	4	2	2
AACGTCATCCGCATAA-4-1	EC.4	EC	77891596	FALSE	EC	Exc	NA	Exc	Exc	NA	NA	EC	EC	Exc RELN COL5A2	1	76.399726214921287	74.978781656399732	77.319644079397676	8.033333333	2	4	2	2
AACTTCTAGGGATCAC-4-1	EC.4	EC	77891596	FALSE	EC	Exc	NA	Exc	Exc	NA	NA	EC	EC	Exc RELN COL5A2	1	76.399726214921287	74.978781656399732	77.319644079397676	8.033333333	2	4	2	2
AACTTCTCAAGCTGCC-4-1	EC.4	EC	77891596	FALSE	EC	Exc	NA	Exc	Exc	NA	NA	EC	EC	Exc RELN COL5A2	1	76.399726214921287	74.978781656399732	77.319644079397676	8.033333333	2	4	2	2
AAGAACACACAGAGAC-4-1	EC.4	EC	77891596	FALSE	EC	Exc	NA	Exc	Exc	NA	NA	EC	EC	Exc RELN COL5A2	1	76.399726214921287	74.978781656399732	77.319644079397676	8.033333333	2	4	2	2
AAGAACATCTGCTTTA-4-1	EC.4	EC	77891596	FALSE	EC	Exc	NA	Exc	Exc	NA	NA	EC	EC	Exc RELN COL5A2	1	76.399726214921287	74.978781656399732	77.319644079397676	8.033333333	2	4	2	2
AAGACAATCGCTTGAA-4-1	EC.4	EC	77891596	FALSE	EC_HC	Exc	NA	Exc	Exc	NA	NA	EC_HC	EC_HC	Exc DLC1 SNTG2	1	76.399726214921287	74.978781656399732	77.319644079397676	8.033333333	2	4	2	2
AAGACTCAGCGTCAAG-4-1	EC.4	EC	77891596	FALSE	EC	Exc	NA	Exc	Exc	NA	NA	EC	EC	Exc RELN COL5A2	1	76.399726214921287	74.978781656399732	77.319644079397676	8.033333333	2	4	2	2
AAGACTCTCAAGATAG-4-1	EC.4	EC	77891596	FALSE	EC_HC	Exc	NA	Exc	Exc	NA	NA	EC_HC	EC_HC	Exc DLC1 SNTG2	1	76.399726214921287	74.978781656399732	77.319644079397676	8.033333333	2	4	2	2
AAGATAGAGGATACCG-4-1	EC.4	EC	77891596	FALSE	EC	Exc	NA	Exc	Exc	NA	NA	EC	EC	Exc RELN COL5A2	1	76.399726214921287	74.978781656399732	77.319644079397676	8.033333333	2	4	2	2
AAGCATCTCGTAGGGA-4-1	EC.4	EC	77891596	FALSE	EC	Exc	NA	Exc	Exc	NA	NA	EC	EC	Exc RELN COL5A2	1	76.399726214921287	74.978781656399732	77.319644079397676	8.033333333	2	4	2	2
AAGCCATTCCCGGTAG-4-1	EC.4	EC	77891596	FALSE	Ex-NRGN	Exc	NA	Exc	Exc	NA	NA	NRGN	NRGN	Exc NRGN	1	76.399726214921287	74.978781656399732	77.319644079397676	8.033333333	2	4	2	2
AAGCCATTCTCGCGTT-4-1	EC.4	EC	77891596	FALSE	EC	Exc	NA	Exc	Exc	NA	NA	EC	EC	Exc RELN GPC5	1	76.399726214921287	74.978781656399732	77.319644079397676	8.033333333	2	4	2	2
AAGCGAGCACTACTTT-4-1	EC.4	EC	77891596	FALSE	EC	Exc	NA	Exc	Exc	NA	NA	EC	EC	Exc RELN COL5A2	1	76.399726214921287	74.978781656399732	77.319644079397676	8.033333333	2	4	2	2
AAGCGTTAGCACTTTG-4-1	EC.4	EC	77891596	FALSE	EC	Exc	NA	Exc	Exc	NA	NA	EC	EC	Exc RELN COL5A2	1	76.399726214921287	74.978781656399732	77.319644079397676	8.033333333	2	4	2	2
AAGCGTTGTGTCACAT-4-1	EC.4	EC	77891596	FALSE	EC	Exc	NA	Exc	Exc	NA	NA	EC	EC	Exc RELN GPC5	1	76.399726214921287	74.978781656399732	77.319644079397676	8.033333333	2	4	2	2
AAGGAATGTCAGACGA-4-1	EC.4	EC	77891596	FALSE	EC_HC	Exc	NA	Exc	Exc	NA	NA	EC_HC	EC_HC	Exc DLC1 SNTG2	1	76.399726214921287	74.978781656399732	77.319644079397676	8.033333333	2	4	2	2
AAGGTAAAGACTAGAT-4-1	EC.4	EC	77891596	FALSE	EC	Exc	NA	Exc	Exc	NA	NA	EC	EC	Exc RELN COL5A2	1	76.399726214921287	74.978781656399732	77.319644079397676	8.033333333	2	4	2	2
AAGGTAAAGGATTCAA-4-1	EC.4	EC	77891596	FALSE	Exc_L2-3_LINC00507_RPL9P17	Exc	NA	Exc	Exc	L2-3	NA	L2-3	L2-3	Exc L2-3 CBLN2 LINC02306	1	76.399726214921287	74.978781656399732	77.319644079397676	8.033333333	2	4	2	2
AAGGTAATCCGATGTA-4-1	EC.4	EC	77891596	FALSE	EC	Exc	NA	Exc	Exc	NA	NA	EC	EC	Exc RELN GPC5	1	76.399726214921287	74.978781656399732	77.319644079397676	8.033333333	2	4	2	2
AAGTACCGTGAGTTTC-4-1	EC.4	EC	77891596	FALSE	EC	Exc	NA	Exc	Exc	NA	NA	EC	EC	Exc RELN GPC5	1	76.399726214921287	74.978781656399732	77.319644079397676	8.033333333	2	4	2	2
AAGTCGTAGCAATTCC-4-1	EC.4	EC	77891596	FALSE	EC	Exc	NA	Exc	Exc	NA	NA	EC	EC	Exc RELN COL5A2	1	76.399726214921287	74.978781656399732	77.319644079397676	8.033333333	2	4	2	2
AAGTCGTAGGCCTAGA-4-1	EC.4	EC	77891596	FALSE	EC	Exc	NA	Exc	Exc	NA	NA	EC	EC	Exc RELN COL5A2	1	76.399726214921287	74.978781656399732	77.319644079397676	8.033333333	2	4	2	2
AAGTGAAAGCAATTAG-4-1	EC.4	EC	77891596	FALSE	EC	Exc	NA	Exc	Exc	NA	NA	EC	EC	Exc RELN COL5A2	1	76.399726214921287	74.978781656399732	77.319644079397676	8.033333333	2	4	2	2
AAGTGAAGTGCATTAC-4-1	EC.4	EC	77891596	FALSE	EC	Exc	NA	Exc	Exc	NA	NA	EC	EC	Exc RELN COL5A2	1	76.399726214921287	74.978781656399732	77.319644079397676	8.033333333	2	4	2	2
AAGTTCGGTGCCTTTC-4-1	EC.4	EC	77891596	FALSE	EC	Exc	NA	Exc	Exc	NA	NA	EC	EC	Exc RELN COL5A2	1	76.399726214921287	74.978781656399732	77.319644079397676	8.033333333	2	4	2	2
AAGTTCGTCCTCCACA-4-1	EC.4	EC	77891596	FALSE	Exc_L2-3_LINC00507_RPL9P17	Exc	NA	Exc	Exc	L2-3	NA	L2-3	L2-3	Exc L2-3 CBLN2 LINC02306	1	76.399726214921287	74.978781656399732	77.319644079397676	8.033333333	2	4	2	2
AATAGAGCAAAGACGC-4-1	EC.4	EC	77891596	FALSE	EC	Exc	NA	Exc	Exc	NA	NA	EC	EC	Exc RELN COL5A2	1	76.399726214921287	74.978781656399732	77.319644079397676	8.033333333	2	4	2	2
AATAGAGCAAGCCTGC-4-1	EC.4	EC	77891596	FALSE	EC	Exc	NA	Exc	Exc	NA	NA	EC	EC	Exc RELN COL5A2	1	76.399726214921287	74.978781656399732	77.319644079397676	8.033333333	2	4	2	2
AATAGAGGTATCATGC-4-1	EC.4	EC	77891596	FALSE	Exc_L2-3_LINC00507_RPL9P17	Exc	NA	Exc	Exc	L2-3	NA	L2-3	L2-3	Exc L2-3 CBLN2 LINC02306	1	76.399726214921287	74.978781656399732	77.319644079397676	8.033333333	2	4	2	2
AATCACGGTATGACAA-4-1	EC.4	EC	77891596	FALSE	EC	Exc	NA	Exc	Exc	NA	NA	EC	EC	Exc RELN COL5A2	1	76.399726214921287	74.978781656399732	77.319644079397676	8.033333333	2	4	2	2
AATCACGGTGAATTGA-4-1	EC.4	EC	77891596	FALSE	EC	Exc	NA	Exc	Exc	NA	NA	EC	EC	Exc RELN COL5A2	1	76.399726214921287	74.978781656399732	77.319644079397676	8.033333333	2	4	2	2
AATCGACAGAATAACC-4-1	EC.4	EC	77891596	FALSE	Exc_L2-3_LINC00507_RPL9P17	Exc	NA	Exc	Exc	L2-3	NA	L2-3	L2-3	Exc L2-3 CBLN2 LINC02306	1	76.399726214921287	74.978781656399732	77.319644079397676	8.033333333	2	4	2	2
AATCGACGTTATTCTC-4-1	EC.4	EC	77891596	FALSE	EC	Exc	NA	Exc	Exc	NA	NA	EC	EC	Exc RELN COL5A2	1	76.399726214921287	74.978781656399732	77.319644079397676	8.033333333	2	4	2	2
AATGACCCAAAGCTAA-4-1	EC.4	EC	77891596	FALSE	EC	Exc	NA	Exc	Exc	NA	NA	EC	EC	Exc RELN COL5A2	1	76.399726214921287	74.978781656399732	77.319644079397676	8.033333333	2	4	2	2
AATGACCTCAACCTCC-4-1	EC.4	EC	77891596	FALSE	EC_HC	Exc	NA	Exc	Exc	NA	NA	EC_HC	EC_HC	Exc DLC1 SNTG2	1	76.399726214921287	74.978781656399732	77.319644079397676	8.033333333	2	4	2	2
AATGACCTCTCCGTGT-4-1	EC.4	EC	77891596	FALSE	Ex-NRGN	Exc	NA	Exc	Exc	NA	NA	NRGN	NRGN	Exc NRGN	1	76.399726214921287	74.978781656399732	77.319644079397676	8.033333333	2	4	2	2
AATGACCTCTCTATGT-4-1	EC.4	EC	77891596	FALSE	EC	Exc	NA	Exc	Exc	NA	NA	EC	EC	Exc RELN COL5A2	1	76.399726214921287	74.978781656399732	77.319644079397676	8.033333333	2	4	2	2
AATGCCAGTGCAGTGA-4-1	EC.4	EC	77891596	FALSE	EC	Exc	NA	Exc	Exc	NA	NA	EC	EC	Exc RELN COL5A2	1	76.399726214921287	74.978781656399732	77.319644079397676	8.033333333	2	4	2	2
AATGGAAAGAGAAGGT-4-1	EC.4	EC	77891596	FALSE	EC	Exc	NA	Exc	Exc	NA	NA	EC	EC	Exc RELN GPC5	1	76.399726214921287	74.978781656399732	77.319644079397676	8.033333333	2	4	2	2
AATGGCTCATGATGCT-4-1	EC.4	EC	77891596	FALSE	Exc_L4-5_RORB_RPL31P31	Exc	NA	Exc	Exc	L4-5	NA	L4-5	L4-5	Exc L4-5 RORB IL1RAPL2	1	76.399726214921287	74.978781656399732	77.319644079397676	8.033333333	2	4	2	2
AATTCCTAGTCACTGT-4-1	EC.4	EC	77891596	FALSE	EC	Exc	NA	Exc	Exc	NA	NA	EC	EC	Exc RELN COL5A2	1	76.399726214921287	74.978781656399732	77.319644079397676	8.033333333	2	4	2	2
AATTCCTCACGTACTA-4-1	EC.4	EC	77891596	FALSE	EC	Exc	NA	Exc	Exc	NA	NA	EC	EC	Exc RELN COL5A2	1	76.399726214921287	74.978781656399732	77.319644079397676	8.033333333	2	4	2	2
AATTCCTTCTTCGCTG-4-1	EC.4	EC	77891596	FALSE	Exc_L5_RORB_SNHG7	Exc	NA	Exc	Exc	L5	NA	L5	L5	Exc AGBL1 GPC5	1	76.399726214921287	74.978781656399732	77.319644079397676	8.033333333	2	4	2	2
AATTTCCAGAGAGCCT-4-1	EC.4	EC	77891596	FALSE	EC	Exc	NA	Exc	Exc	NA	NA	EC	EC	Exc RELN COL5A2	1	76.399726214921287	74.978781656399732	77.319644079397676	8.033333333	2	4	2	2
ACAAAGAAGCGTTCCG-4-1	EC.4	EC	77891596	FALSE	Exc_L2-3_LINC00507_RPL9P17	Exc	NA	Exc	Exc	L2-3	NA	L2-3	L2-3	Exc L2-3 CBLN2 LINC02306	1	76.399726214921287	74.978781656399732	77.319644079397676	8.033333333	2	4	2	2
ACAACCATCGAAGAAT-4-1	EC.4	EC	77891596	FALSE	EC_HC	Exc	NA	Exc	Exc	NA	NA	EC_HC	EC_HC	Exc DLC1 SNTG2	1	76.399726214921287	74.978781656399732	77.319644079397676	8.033333333	2	4	2	2
ACACAGTCAAAGGCTG-4-1	EC.4	EC	77891596	FALSE	EC	Exc	NA	Exc	Exc	NA	NA	EC	EC	Exc RELN COL5A2	1	76.399726214921287	74.978781656399732	77.319644079397676	8.033333333	2	4	2	2
ACACAGTCAAGGTCTT-4-1	EC.4	EC	77891596	FALSE	EC	Exc	NA	Exc	Exc	NA	NA	EC	EC	Exc RELN GPC5	1	76.399726214921287	74.978781656399732	77.319644079397676	8.033333333	2	4	2	2
ACACAGTCAGCCCACA-4-1	EC.4	EC	77891596	FALSE	EC	Exc	NA	Exc	Exc	NA	NA	EC	EC	Exc RELN GPC5	1	76.399726214921287	74.978781656399732	77.319644079397676	8.033333333	2	4	2	2
ACACAGTGTCTCACAA-4-1	EC.4	EC	77891596	FALSE	EC	Exc	NA	Exc	Exc	NA	NA	EC	EC	Exc RELN COL5A2	1	76.399726214921287	74.978781656399732	77.319644079397676	8.033333333	2	4	2	2
ACACAGTTCCGAGGCT-4-1	EC.4	EC	77891596	FALSE	EC	Exc	NA	Exc	Exc	NA	NA	EC	EC	Exc RELN COL5A2	1	76.399726214921287	74.978781656399732	77.319644079397676	8.033333333	2	4	2	2
ACACAGTTCCTTATGT-4-1	EC.4	EC	77891596	FALSE	EC	Exc	NA	Exc	Exc	NA	NA	EC	EC	Exc RELN COL5A2	1	76.399726214921287	74.978781656399732	77.319644079397676	8.033333333	2	4	2	2
ACACGCGCACAACCGC-4-1	EC.4	EC	77891596	FALSE	EC	Exc	NA	Exc	Exc	NA	NA	EC	EC	Exc RELN COL5A2	1	76.399726214921287	74.978781656399732	77.319644079397676	8.033333333	2	4	2	2
ACACTGAAGAAATTGC-4-1	EC.4	EC	77891596	FALSE	EC	Exc	NA	Exc	Exc	NA	NA	EC	EC	Exc RELN COL5A2	1	76.399726214921287	74.978781656399732	77.319644079397676	8.033333333	2	4	2	2
ACACTGAAGGTCACCC-4-1	EC.4	EC	77891596	FALSE	EC	Exc	NA	Exc	Exc	NA	NA	EC	EC	Exc RELN COL5A2	1	76.399726214921287	74.978781656399732	77.319644079397676	8.033333333	2	4	2	2
ACAGCCGTCCGTGACG-4-1	EC.4	EC	77891596	FALSE	EC	Exc	NA	Exc	Exc	NA	NA	EC	EC	Exc RELN COL5A2	1	76.399726214921287	74.978781656399732	77.319644079397676	8.033333333	2	4	2	2
ACAGCCGTCTAGGCAT-4-1	EC.4	EC	77891596	FALSE	EC	Exc	NA	Exc	Exc	NA	NA	EC	EC	Exc RELN COL5A2	1	76.399726214921287	74.978781656399732	77.319644079397676	8.033333333	2	4	2	2
ACAGGGAGTTCAAACC-4-1	EC.4	EC	77891596	FALSE	EC	Exc	NA	Exc	Exc	NA	NA	EC	EC	Exc RELN COL5A2	1	76.399726214921287	74.978781656399732	77.319644079397676	8.033333333	2	4	2	2
ACATCCCAGCTCGGCT-4-1	EC.4	EC	77891596	FALSE	EC_HC	Exc	NA	Exc	Exc	NA	NA	EC_HC	EC_HC	Exc DLC1 SNTG2	1	76.399726214921287	74.978781656399732	77.319644079397676	8.033333333	2	4	2	2
ACATCCCGTCGATGCC-4-1	EC.4	EC	77891596	FALSE	EC	Exc	NA	Exc	Exc	NA	NA	EC	EC	Exc RELN COL5A2	1	76.399726214921287	74.978781656399732	77.319644079397676	8.033333333	2	4	2	2
ACATCGAGTATCGGTT-4-1	EC.4	EC	77891596	FALSE	EC	Exc	NA	Exc	Exc	NA	NA	EC	EC	Exc RELN COL5A2	1	76.399726214921287	74.978781656399732	77.319644079397676	8.033333333	2	4	2	2
ACATCGATCGTTTACT-4-1	EC.4	EC	77891596	FALSE	EC	Exc	NA	Exc	Exc	NA	NA	EC	EC	Exc RELN COL5A2	1	76.399726214921287	74.978781656399732	77.319644079397676	8.033333333	2	4	2	2
ACATGCAAGAGAATCT-4-1	EC.4	EC	77891596	FALSE	EC	Exc	NA	Exc	Exc	NA	NA	EC	EC	Exc RELN COL5A2	1	76.399726214921287	74.978781656399732	77.319644079397676	8.033333333	2	4	2	2
ACATTTCCAAGAGGTC-4-1	EC.4	EC	77891596	FALSE	EC	Exc	NA	Exc	Exc	NA	NA	EC	EC	Exc RELN COL5A2	1	76.399726214921287	74.978781656399732	77.319644079397676	8.033333333	2	4	2	2
ACATTTCTCATTATCC-4-1	EC.4	EC	77891596	FALSE	EC	Exc	NA	Exc	Exc	NA	NA	EC	EC	Exc RELN COL5A2	1	76.399726214921287	74.978781656399732	77.319644079397676	8.033333333	2	4	2	2
ACATTTCTCCTCAGAA-4-1	EC.4	EC	77891596	FALSE	EC	Exc	NA	Exc	Exc	NA	NA	EC	EC	Exc RELN COL5A2	1	76.399726214921287	74.978781656399732	77.319644079397676	8.033333333	2	4	2	2
ACATTTCTCGCCTTGT-4-1	EC.4	EC	77891596	FALSE	EC	Exc	NA	Exc	Exc	NA	NA	EC	EC	Exc RELN COL5A2	1	76.399726214921287	74.978781656399732	77.319644079397676	8.033333333	2	4	2	2
ACCAAACAGGAGTATT-4-1	EC.4	EC	77891596	FALSE	EC_HC	Exc	NA	Exc	Exc	NA	NA	EC_HC	EC_HC	Exc DLC1 SNTG2	1	76.399726214921287	74.978781656399732	77.319644079397676	8.033333333	2	4	2	2
ACCAACACAATAGAGT-4-1	EC.4	EC	77891596	FALSE	EC	Exc	NA	Exc	Exc	NA	NA	EC	EC	Exc RELN COL5A2	1	76.399726214921287	74.978781656399732	77.319644079397676	8.033333333	2	4	2	2
ACCACAAAGGCTTAAA-4-1	EC.4	EC	77891596	FALSE	EC	Exc	NA	Exc	Exc	NA	NA	EC	EC	Exc RELN COL5A2	1	76.399726214921287	74.978781656399732	77.319644079397676	8.033333333	2	4	2	2
ACCATTTGTACTGCCG-4-1	EC.4	EC	77891596	FALSE	EC	Exc	NA	Exc	Exc	NA	NA	EC	EC	Exc RELN GPC5	1	76.399726214921287	74.978781656399732	77.319644079397676	8.033333333	2	4	2	2
ACCATTTGTGGCCTCA-4-1	EC.4	EC	77891596	FALSE	EC	Exc	NA	Exc	Exc	NA	NA	EC	EC	Exc RELN COL5A2	1	76.399726214921287	74.978781656399732	77.319644079397676	8.033333333	2	4	2	2
ACCATTTTCATTTCGT-4-1	EC.4	EC	77891596	FALSE	EC	Exc	NA	Exc	Exc	NA	NA	EC	EC	Exc RELN COL5A2	1	76.399726214921287	74.978781656399732	77.319644079397676	8.033333333	2	4	2	2
ACCCAAAAGTCGTTAC-4-1	EC.4	EC	77891596	FALSE	Exc_L2-3_LINC00507_RPL9P17	Exc	NA	Exc	Exc	L2-3	NA	L2-3	L2-3	Exc L2-3 CBLN2 LINC02306	1	76.399726214921287	74.978781656399732	77.319644079397676	8.033333333	2	4	2	2
ACCCTCAAGCGAATGC-4-1	EC.4	EC	77891596	FALSE	EC	Exc	NA	Exc	Exc	NA	NA	EC	EC	Exc RELN COL5A2	1	76.399726214921287	74.978781656399732	77.319644079397676	8.033333333	2	4	2	2
ACCCTCATCAACTACG-4-1	EC.4	EC	77891596	FALSE	EC	Exc	NA	Exc	Exc	NA	NA	EC	EC	Exc RELN COL5A2	1	76.399726214921287	74.978781656399732	77.319644079397676	8.033333333	2	4	2	2
ACCCTTGTCATGCCGG-4-1	EC.4	EC	77891596	FALSE	Exc_L2-3_LINC00507_RPL9P17	Exc	NA	Exc	Exc	L2-3	NA	L2-3	L2-3	Exc L2-3 CBLN2 LINC02306	1	76.399726214921287	74.978781656399732	77.319644079397676	8.033333333	2	4	2	2
ACCTACCGTCATCAGT-4-1	EC.4	EC	77891596	FALSE	EC	Exc	NA	Exc	Exc	NA	NA	EC	EC	Exc RELN COL5A2	1	76.399726214921287	74.978781656399732	77.319644079397676	8.033333333	2	4	2	2
ACCTACCGTCCACACG-4-1	EC.4	EC	77891596	FALSE	EC_HC	Exc	NA	Exc	Exc	NA	NA	EC_HC	EC_HC	Exc DLC1 SNTG2	1	76.399726214921287	74.978781656399732	77.319644079397676	8.033333333	2	4	2	2
ACCTGAAAGGTTGGTG-4-1	EC.4	EC	77891596	FALSE	EC	Exc	NA	Exc	Exc	NA	NA	EC	EC	Exc RELN COL5A2	1	76.399726214921287	74.978781656399732	77.319644079397676	8.033333333	2	4	2	2
ACCTGTCCATAGAATG-4-1	EC.4	EC	77891596	FALSE	EC_HC	Exc	NA	Exc	Exc	NA	NA	EC_HC	EC_HC	Exc DLC1 SNTG2	1	76.399726214921287	74.978781656399732	77.319644079397676	8.033333333	2	4	2	2
ACCTGTCTCTGGAGAG-4-1	EC.4	EC	77891596	FALSE	EC	Exc	NA	Exc	Exc	NA	NA	EC	EC	Exc RELN COL5A2	1	76.399726214921287	74.978781656399732	77.319644079397676	8.033333333	2	4	2	2
ACGATCACAGCTATTG-4-1	EC.4	EC	77891596	FALSE	Exc_L2-3_LINC00507_RPL9P17	Exc	NA	Exc	Exc	L2-3	NA	L2-3	L2-3	Exc L2-3 CBLN2 LINC02306	1	76.399726214921287	74.978781656399732	77.319644079397676	8.033333333	2	4	2	2
ACGATCAGTCTTCTAT-4-1	EC.4	EC	77891596	FALSE	Exc_L5_RORB_SNHG7	Exc	NA	Exc	Exc	L5	NA	L5	L5	Exc AGBL1 GPC5	1	76.399726214921287	74.978781656399732	77.319644079397676	8.033333333	2	4	2	2
ACGATGTGTTCTGACA-4-1	EC.4	EC	77891596	FALSE	EC	Exc	NA	Exc	Exc	NA	NA	EC	EC	Exc RELN GPC5	1	76.399726214921287	74.978781656399732	77.319644079397676	8.033333333	2	4	2	2
ACGCACGAGTAGAGTT-4-1	EC.4	EC	77891596	FALSE	EC	Exc	NA	Exc	Exc	NA	NA	EC	EC	Exc RELN COL5A2	1	76.399726214921287	74.978781656399732	77.319644079397676	8.033333333	2	4	2	2
ACGCACGAGTGCACCC-4-1	EC.4	EC	77891596	FALSE	EC_HC	Exc	NA	Exc	Exc	NA	NA	EC_HC	EC_HC	Exc DLC1 SNTG2	1	76.399726214921287	74.978781656399732	77.319644079397676	8.033333333	2	4	2	2
ACGGAAGCAAGCACCC-4-1	EC.4	EC	77891596	FALSE	EC	Exc	NA	Exc	Exc	NA	NA	EC	EC	Exc RELN COL5A2	1	76.399726214921287	74.978781656399732	77.319644079397676	8.033333333	2	4	2	2
ACGGAAGCAGGCCTGT-4-1	EC.4	EC	77891596	FALSE	EC	Exc	NA	Exc	Exc	NA	NA	EC	EC	Exc RELN COL5A2	1	76.399726214921287	74.978781656399732	77.319644079397676	8.033333333	2	4	2	2
ACGGAAGGTCTGCCTT-4-1	EC.4	EC	77891596	FALSE	EC	Exc	NA	Exc	Exc	NA	NA	EC	EC	Exc RELN COL5A2	1	76.399726214921287	74.978781656399732	77.319644079397676	8.033333333	2	4	2	2
ACGGGTCGTCCTCCAT-4-1	EC.4	EC	77891596	FALSE	EC	Exc	NA	Exc	Exc	NA	NA	EC	EC	Exc RELN COL5A2	1	76.399726214921287	74.978781656399732	77.319644079397676	8.033333333	2	4	2	2
ACGGGTCTCCTAAACG-4-1	EC.4	EC	77891596	FALSE	EC	Exc	NA	Exc	Exc	NA	NA	EC	EC	Exc RELN GPC5	1	76.399726214921287	74.978781656399732	77.319644079397676	8.033333333	2	4	2	2
ACGGTCGAGGCCTGAA-4-1	EC.4	EC	77891596	FALSE	EC	Exc	NA	Exc	Exc	NA	NA	EC	EC	Exc RELN COL5A2	1	76.399726214921287	74.978781656399732	77.319644079397676	8.033333333	2	4	2	2
ACGGTCGCAAAGTATG-4-1	EC.4	EC	77891596	FALSE	EC	Exc	NA	Exc	Exc	NA	NA	EC	EC	Exc RELN COL5A2	1	76.399726214921287	74.978781656399732	77.319644079397676	8.033333333	2	4	2	2
ACGGTCGCAAGTGGGT-4-1	EC.4	EC	77891596	FALSE	EC	Exc	NA	Exc	Exc	NA	NA	EC	EC	Exc RELN COL5A2	1	76.399726214921287	74.978781656399732	77.319644079397676	8.033333333	2	4	2	2
ACGGTCGCAATGAGCG-4-1	EC.4	EC	77891596	FALSE	EC	Exc	NA	Exc	Exc	NA	NA	EC	EC	Exc RELN COL5A2	1	76.399726214921287	74.978781656399732	77.319644079397676	8.033333333	2	4	2	2
ACGGTCGCATGGCCCA-4-1	EC.4	EC	77891596	FALSE	EC_HC	Exc	NA	Exc	Exc	NA	NA	EC_HC	EC_HC	Exc DLC1 SNTG2	1	76.399726214921287	74.978781656399732	77.319644079397676	8.033333333	2	4	2	2
ACGGTCGGTCAATCTG-4-1	EC.4	EC	77891596	FALSE	EC	Exc	NA	Exc	Exc	NA	NA	EC	EC	Exc RELN COL5A2	1	76.399726214921287	74.978781656399732	77.319644079397676	8.033333333	2	4	2	2
ACGGTCGTCGCTAATG-4-1	EC.4	EC	77891596	FALSE	EC	Exc	NA	Exc	Exc	NA	NA	EC	EC	Exc RELN COL5A2	1	76.399726214921287	74.978781656399732	77.319644079397676	8.033333333	2	4	2	2
ACGGTTAGTATTGCCA-4-1	EC.4	EC	77891596	FALSE	EC	Exc	NA	Exc	Exc	NA	NA	EC	EC	Exc RELN COL5A2	1	76.399726214921287	74.978781656399732	77.319644079397676	8.033333333	2	4	2	2
ACGTAACCACGACGTC-4-1	EC.4	EC	77891596	FALSE	EC	Exc	NA	Exc	Exc	NA	NA	EC	EC	Exc RELN COL5A2	1	76.399726214921287	74.978781656399732	77.319644079397676	8.033333333	2	4	2	2
ACGTACATCTAGGAAA-4-1	EC.4	EC	77891596	FALSE	EC_HC	Exc	NA	Exc	Exc	NA	NA	EC_HC	EC_HC	Exc DLC1 SNTG2	1	76.399726214921287	74.978781656399732	77.319644079397676	8.033333333	2	4	2	2
ACGTAGTAGTGTGTTC-4-1	EC.4	EC	77891596	FALSE	EC	Exc	NA	Exc	Exc	NA	NA	EC	EC	Exc RELN COL5A2	1	76.399726214921287	74.978781656399732	77.319644079397676	8.033333333	2	4	2	2
ACGTAGTGTACGTAGG-4-1	EC.4	EC	77891596	FALSE	Exc_L2-3_LINC00507_RPL9P17	Exc	NA	Exc	Exc	L2-3	NA	L2-3	L2-3	Exc L2-3 CBLN2 LINC02306	1	76.399726214921287	74.978781656399732	77.319644079397676	8.033333333	2	4	2	2
ACGTAGTTCCCGATCT-4-1	EC.4	EC	77891596	FALSE	EC	Exc	NA	Exc	Exc	NA	NA	EC	EC	Exc RELN COL5A2	1	76.399726214921287	74.978781656399732	77.319644079397676	8.033333333	2	4	2	2
ACGTCCTCAAGAATGT-4-1	EC.4	EC	77891596	FALSE	Exc_L5_RORB_SNHG7	Exc	NA	Exc	Exc	L5	NA	L5	L5	Exc L4-5 RORB IL1RAPL2	1	76.399726214921287	74.978781656399732	77.319644079397676	8.033333333	2	4	2	2
ACGTCCTGTACGTTCA-4-1	EC.4	EC	77891596	FALSE	EC	Exc	NA	Exc	Exc	NA	NA	EC	EC	Exc RELN COL5A2	1	76.399726214921287	74.978781656399732	77.319644079397676	8.033333333	2	4	2	2
ACGTCCTGTTCCGGTG-4-1	EC.4	EC	77891596	FALSE	EC	Exc	NA	Exc	Exc	NA	NA	EC	EC	Exc RELN COL5A2	1	76.399726214921287	74.978781656399732	77.319644079397676	8.033333333	2	4	2	2
ACGTCCTTCGCCAGAC-4-1	EC.4	EC	77891596	FALSE	EC	Exc	NA	Exc	Exc	NA	NA	EC	EC	Exc RELN COL5A2	1	76.399726214921287	74.978781656399732	77.319644079397676	8.033333333	2	4	2	2
ACGTTCCCAGTGTGGA-4-1	EC.4	EC	77891596	FALSE	EC	Exc	NA	Exc	Exc	NA	NA	EC	EC	Exc RELN COL5A2	1	76.399726214921287	74.978781656399732	77.319644079397676	8.033333333	2	4	2	2
ACGTTCCTCATGAAAG-4-1	EC.4	EC	77891596	FALSE	EC	Exc	NA	Exc	Exc	NA	NA	EC	EC	Exc RELN COL5A2	1	76.399726214921287	74.978781656399732	77.319644079397676	8.033333333	2	4	2	2
ACTACGACAAACGTGG-4-1	EC.4	EC	77891596	FALSE	EC	Exc	NA	Exc	Exc	NA	NA	EC	EC	Exc RELN GPC5	1	76.399726214921287	74.978781656399732	77.319644079397676	8.033333333	2	4	2	2
ACTACGACACGCGGTT-4-1	EC.4	EC	77891596	FALSE	Ex-NRGN	Exc	NA	Exc	Exc	NA	NA	NRGN	NRGN	Exc NRGN	1	76.399726214921287	74.978781656399732	77.319644079397676	8.033333333	2	4	2	2
ACTATGGTCAGAGCAG-4-1	EC.4	EC	77891596	FALSE	EC	Exc	NA	Exc	Exc	NA	NA	EC	EC	Exc RELN COL5A2	1	76.399726214921287	74.978781656399732	77.319644079397676	8.033333333	2	4	2	2
ACTATTCTCACACCGG-4-1	EC.4	EC	77891596	FALSE	Exc_L2-3_LINC00507_RPL9P17	Exc	NA	Exc	Exc	L2-3	NA	L2-3	L2-3	Exc L2-3 CBLN2 LINC02306	1	76.399726214921287	74.978781656399732	77.319644079397676	8.033333333	2	4	2	2
ACTCCCAGTGTCTCCT-4-1	EC.4	EC	77891596	FALSE	EC	Exc	NA	Exc	Exc	NA	NA	EC	EC	Exc RELN COL5A2	1	76.399726214921287	74.978781656399732	77.319644079397676	8.033333333	2	4	2	2
ACTGCAAAGCCAGTAG-4-1	EC.4	EC	77891596	FALSE	EC	Exc	NA	Exc	Exc	NA	NA	EC	EC	Exc RELN COL5A2	1	76.399726214921287	74.978781656399732	77.319644079397676	8.033333333	2	4	2	2
ACTGTCCAGCATCCTA-4-1	EC.4	EC	77891596	FALSE	EC	Exc	NA	Exc	Exc	NA	NA	EC	EC	Exc RELN COL5A2	1	76.399726214921287	74.978781656399732	77.319644079397676	8.033333333	2	4	2	2
ACTGTGAAGTTGAAGT-4-1	EC.4	EC	77891596	FALSE	EC	Exc	NA	Exc	Exc	NA	NA	EC	EC	Exc RELN COL5A2	1	76.399726214921287	74.978781656399732	77.319644079397676	8.033333333	2	4	2	2
ACTTAGGCAACCCGCA-4-1	EC.4	EC	77891596	FALSE	EC	Exc	NA	Exc	Exc	NA	NA	EC	EC	Exc RELN COL5A2	1	76.399726214921287	74.978781656399732	77.319644079397676	8.033333333	2	4	2	2
ACTTAGGCACGTGTGC-4-1	EC.4	EC	77891596	FALSE	EC	Exc	NA	Exc	Exc	NA	NA	EC	EC	Exc RELN COL5A2	1	76.399726214921287	74.978781656399732	77.319644079397676	8.033333333	2	4	2	2
ACTTAGGTCAAGCGTT-4-1	EC.4	EC	77891596	FALSE	EC_HC	Exc	NA	Exc	Exc	NA	NA	EC_HC	EC_HC	Exc DLC1 SNTG2	1	76.399726214921287	74.978781656399732	77.319644079397676	8.033333333	2	4	2	2
ACTTATCAGTCTTCGA-4-1	EC.4	EC	77891596	FALSE	EC	Exc	NA	Exc	Exc	NA	NA	EC	EC	Exc RELN GPC5	1	76.399726214921287	74.978781656399732	77.319644079397676	8.033333333	2	4	2	2
ACTTATCGTTGCCGCA-4-1	EC.4	EC	77891596	FALSE	Exc_L4-5_RORB_RPL31P31	Exc	NA	Exc	Exc	L4-5	NA	L4-5	L4-5	Exc L4-5 RORB IL1RAPL2	1	76.399726214921287	74.978781656399732	77.319644079397676	8.033333333	2	4	2	2
ACTTCGCTCCGGTAGC-4-1	EC.4	EC	77891596	FALSE	EC	Exc	NA	Exc	Exc	NA	NA	EC	EC	Exc RELN COL5A2	1	76.399726214921287	74.978781656399732	77.319644079397676	8.033333333	2	4	2	2
ACTTTCATCAAATAGG-4-1	EC.4	EC	77891596	FALSE	EC	Exc	NA	Exc	Exc	NA	NA	EC	EC	Exc RELN COL5A2	1	76.399726214921287	74.978781656399732	77.319644079397676	8.033333333	2	4	2	2
ACTTTCATCGAAGCAG-4-1	EC.4	EC	77891596	FALSE	EC	Exc	NA	Exc	Exc	NA	NA	EC	EC	Exc RELN COL5A2	1	76.399726214921287	74.978781656399732	77.319644079397676	8.033333333	2	4	2	2
AGAAATGCAGCTATAC-4-1	EC.4	EC	77891596	FALSE	EC	Exc	NA	Exc	Exc	NA	NA	EC	EC	Exc RELN COL5A2	1	76.399726214921287	74.978781656399732	77.319644079397676	8.033333333	2	4	2	2
AGAACAAAGTGTGTTC-4-1	EC.4	EC	77891596	FALSE	EC	Exc	NA	Exc	Exc	NA	NA	EC	EC	Exc RELN COL5A2	1	76.399726214921287	74.978781656399732	77.319644079397676	8.033333333	2	4	2	2
AGAACCTTCACACCGG-4-1	EC.4	EC	77891596	FALSE	EC	Exc	NA	Exc	Exc	NA	NA	EC	EC	Exc RELN GPC5	1	76.399726214921287	74.978781656399732	77.319644079397676	8.033333333	2	4	2	2
AGAAGTAAGAGTTGTA-4-1	EC.4	EC	77891596	FALSE	EC	Exc	NA	Exc	Exc	NA	NA	EC	EC	Exc RELN COL5A2	1	76.399726214921287	74.978781656399732	77.319644079397676	8.033333333	2	4	2	2
AGAAGTACAGCTCGGT-4-1	EC.4	EC	77891596	FALSE	EC	Exc	NA	Exc	Exc	NA	NA	EC	EC	Exc RELN GPC5	1	76.399726214921287	74.978781656399732	77.319644079397676	8.033333333	2	4	2	2
AGAAGTAGTCGAGTTT-4-1	EC.4	EC	77891596	FALSE	EC	Exc	NA	Exc	Exc	NA	NA	EC	EC	Exc RELN COL5A2	1	76.399726214921287	74.978781656399732	77.319644079397676	8.033333333	2	4	2	2
AGACAAAGTCCTCAGG-4-1	EC.4	EC	77891596	FALSE	EC	Exc	NA	Exc	Exc	NA	NA	EC	EC	Exc RELN COL5A2	1	76.399726214921287	74.978781656399732	77.319644079397676	8.033333333	2	4	2	2
AGACAAAGTGACACGA-4-1	EC.4	EC	77891596	FALSE	EC	Exc	NA	Exc	Exc	NA	NA	EC	EC	Exc RELN COL5A2	1	76.399726214921287	74.978781656399732	77.319644079397676	8.033333333	2	4	2	2
AGACACTCATAGCTGT-4-1	EC.4	EC	77891596	FALSE	EC	Exc	NA	Exc	Exc	NA	NA	EC	EC	Exc RELN COL5A2	1	76.399726214921287	74.978781656399732	77.319644079397676	8.033333333	2	4	2	2
AGACACTGTCCCTGAG-4-1	EC.4	EC	77891596	FALSE	EC	Exc	NA	Exc	Exc	NA	NA	EC	EC	Exc RELN COL5A2	1	76.399726214921287	74.978781656399732	77.319644079397676	8.033333333	2	4	2	2
AGACTCAAGTCACTCA-4-1	EC.4	EC	77891596	FALSE	EC	Exc	NA	Exc	Exc	NA	NA	EC	EC	Exc RELN COL5A2	1	76.399726214921287	74.978781656399732	77.319644079397676	8.033333333	2	4	2	2
AGACTCAGTCGCATTA-4-1	EC.4	EC	77891596	FALSE	EC	Exc	NA	Exc	Exc	NA	NA	EC	EC	Exc RELN COL5A2	1	76.399726214921287	74.978781656399732	77.319644079397676	8.033333333	2	4	2	2
AGACTCATCCTATTTG-4-1	EC.4	EC	77891596	FALSE	EC	Exc	NA	Exc	Exc	NA	NA	EC	EC	Exc RELN COL5A2	1	76.399726214921287	74.978781656399732	77.319644079397676	8.033333333	2	4	2	2
AGAGAATAGATGGCAC-4-1	EC.4	EC	77891596	FALSE	EC	Exc	NA	Exc	Exc	NA	NA	EC	EC	Exc RELN COL5A2	1	76.399726214921287	74.978781656399732	77.319644079397676	8.033333333	2	4	2	2
AGAGAATGTACGACTT-4-1	EC.4	EC	77891596	FALSE	Exc_L4-5_RORB_RPL31P31	Exc	NA	Exc	Exc	L4-5	NA	L4-5	L4-5	Exc L4-5 RORB IL1RAPL2	1	76.399726214921287	74.978781656399732	77.319644079397676	8.033333333	2	4	2	2
AGAGAATTCTGTCCCA-4-1	EC.4	EC	77891596	FALSE	EC	Exc	NA	Exc	Exc	NA	NA	EC	EC	Exc RELN COL5A2	1	76.399726214921287	74.978781656399732	77.319644079397676	8.033333333	2	4	2	2
AGAGAGCCATCCGTTC-4-1	EC.4	EC	77891596	FALSE	EC	Exc	NA	Exc	Exc	NA	NA	EC	EC	Exc RELN COL5A2	1	76.399726214921287	74.978781656399732	77.319644079397676	8.033333333	2	4	2	2
AGAGCAGGTACATACC-4-1	EC.4	EC	77891596	FALSE	EC	Exc	NA	Exc	Exc	NA	NA	EC	EC	Exc RELN COL5A2	1	76.399726214921287	74.978781656399732	77.319644079397676	8.033333333	2	4	2	2
AGAGCAGGTACGCTTA-4-1	EC.4	EC	77891596	FALSE	EC	Exc	NA	Exc	Exc	NA	NA	EC	EC	Exc RELN GPC5	1	76.399726214921287	74.978781656399732	77.319644079397676	8.033333333	2	4	2	2
AGAGCCCTCGCATTGA-4-1	EC.4	EC	77891596	FALSE	EC	Exc	NA	Exc	Exc	NA	NA	EC	EC	Exc RELN COL5A2	1	76.399726214921287	74.978781656399732	77.319644079397676	8.033333333	2	4	2	2
AGATAGAGTCGATTAC-4-1	EC.4	EC	77891596	FALSE	EC	Exc	NA	Exc	Exc	NA	NA	EC	EC	Exc RELN COL5A2	1	76.399726214921287	74.978781656399732	77.319644079397676	8.033333333	2	4	2	2
AGATCCAAGGTGCTAG-4-1	EC.4	EC	77891596	FALSE	EC	Exc	NA	Exc	Exc	NA	NA	EC	EC	Exc RELN COL5A2	1	76.399726214921287	74.978781656399732	77.319644079397676	8.033333333	2	4	2	2
AGATCCAAGTTAGTAG-4-1	EC.4	EC	77891596	FALSE	Ex-NRGN	Exc	NA	Exc	Exc	NA	NA	NRGN	NRGN	Exc NRGN	1	76.399726214921287	74.978781656399732	77.319644079397676	8.033333333	2	4	2	2
AGATGAACAACACACT-4-1	EC.4	EC	77891596	FALSE	EC	Exc	NA	Exc	Exc	NA	NA	EC	EC	Exc RELN COL5A2	1	76.399726214921287	74.978781656399732	77.319644079397676	8.033333333	2	4	2	2
AGATGAACAGTGTGGA-4-1	EC.4	EC	77891596	FALSE	EC	Exc	NA	Exc	Exc	NA	NA	EC	EC	Exc RELN COL5A2	1	76.399726214921287	74.978781656399732	77.319644079397676	8.033333333	2	4	2	2
AGATGAAGTGTGTTTG-4-1	EC.4	EC	77891596	FALSE	EC_HC	Exc	NA	Exc	Exc	NA	NA	EC_HC	EC_HC	Exc DLC1 SNTG2	1	76.399726214921287	74.978781656399732	77.319644079397676	8.033333333	2	4	2	2
AGATGCTGTTCAAACC-4-1	EC.4	EC	77891596	FALSE	EC	Exc	NA	Exc	Exc	NA	NA	EC	EC	Exc RELN COL5A2	1	76.399726214921287	74.978781656399732	77.319644079397676	8.033333333	2	4	2	2
AGCATCACATGTTCAG-4-1	EC.4	EC	77891596	FALSE	EC	Exc	NA	Exc	Exc	NA	NA	EC	EC	Exc RELN COL5A2	1	76.399726214921287	74.978781656399732	77.319644079397676	8.033333333	2	4	2	2
AGCATCAGTGAGACCA-4-1	EC.4	EC	77891596	FALSE	EC	Exc	NA	Exc	Exc	NA	NA	EC	EC	Exc RELN COL5A2	1	76.399726214921287	74.978781656399732	77.319644079397676	8.033333333	2	4	2	2
AGCATCATCGTTATCT-4-1	EC.4	EC	77891596	FALSE	EC_HC	Exc	NA	Exc	Exc	NA	NA	EC_HC	EC_HC	Exc DLC1 SNTG2	1	76.399726214921287	74.978781656399732	77.319644079397676	8.033333333	2	4	2	2
AGCCAATCAGCGATTT-4-1	EC.4	EC	77891596	FALSE	Exc_L5_RORB_SNHG7	Exc	NA	Exc	Exc	L5	NA	L5	L5	Exc L4-5 RORB IL1RAPL2	1	76.399726214921287	74.978781656399732	77.319644079397676	8.033333333	2	4	2	2
AGCCACGCAGTAACCT-4-1	EC.4	EC	77891596	FALSE	EC	Exc	NA	Exc	Exc	NA	NA	EC	EC	Exc RELN COL5A2	1	76.399726214921287	74.978781656399732	77.319644079397676	8.033333333	2	4	2	2
AGCCAGCAGGAAAGAC-4-1	EC.4	EC	77891596	FALSE	EC	Exc	NA	Exc	Exc	NA	NA	EC	EC	Exc RELN GPC5	1	76.399726214921287	74.978781656399732	77.319644079397676	8.033333333	2	4	2	2
AGCCAGCAGTGTAGAT-4-1	EC.4	EC	77891596	FALSE	EC	Exc	NA	Exc	Exc	NA	NA	EC	EC	Exc RELN COL5A2	1	76.399726214921287	74.978781656399732	77.319644079397676	8.033333333	2	4	2	2
AGCCAGCCAACTTGCA-4-1	EC.4	EC	77891596	FALSE	Exc_L2-3_LINC00507_RPL9P17	Exc	NA	Exc	Exc	L2-3	NA	L2-3	L2-3	Exc L2-3 CBLN2 LINC02306	1	76.399726214921287	74.978781656399732	77.319644079397676	8.033333333	2	4	2	2
AGCCAGCCACGACGAA-4-1	EC.4	EC	77891596	FALSE	EC	Exc	NA	Exc	Exc	NA	NA	EC	EC	Exc RELN COL5A2	1	76.399726214921287	74.978781656399732	77.319644079397676	8.033333333	2	4	2	2
AGCCAGCTCTGTGCTC-4-1	EC.4	EC	77891596	FALSE	EC	Exc	NA	Exc	Exc	NA	NA	EC	EC	Exc RELN GPC5	1	76.399726214921287	74.978781656399732	77.319644079397676	8.033333333	2	4	2	2
AGCGCTGAGGACGGAG-4-1	EC.4	EC	77891596	FALSE	EC_HC	Exc	NA	Exc	Exc	NA	NA	EC_HC	EC_HC	Exc DLC1 SNTG2	1	76.399726214921287	74.978781656399732	77.319644079397676	8.033333333	2	4	2	2
AGCGCTGCAAAGGCTG-4-1	EC.4	EC	77891596	FALSE	EC	Exc	NA	Exc	Exc	NA	NA	EC	EC	Exc RELN COL5A2	1	76.399726214921287	74.978781656399732	77.319644079397676	8.033333333	2	4	2	2
AGCGCTGTCTCCCATG-4-1	EC.4	EC	77891596	FALSE	Ex-NRGN	Exc	NA	Exc	Exc	NA	NA	NRGN	NRGN	Exc NRGN	1	76.399726214921287	74.978781656399732	77.319644079397676	8.033333333	2	4	2	2
AGCGTATTCTCAGTCC-4-1	EC.4	EC	77891596	FALSE	EC	Exc	NA	Exc	Exc	NA	NA	EC	EC	Exc RELN COL5A2	1	76.399726214921287	74.978781656399732	77.319644079397676	8.033333333	2	4	2	2
AGCGTATTCTTCCCGA-4-1	EC.4	EC	77891596	FALSE	EC_HC	Exc	NA	Exc	Exc	NA	NA	EC_HC	EC_HC	Exc DLC1 SNTG2	1	76.399726214921287	74.978781656399732	77.319644079397676	8.033333333	2	4	2	2
AGCGTCGAGCGACATG-4-1	EC.4	EC	77891596	FALSE	Exc_L4-5_RORB_RPL31P31	Exc	NA	Exc	Exc	L4-5	NA	L4-5	L4-5	Exc L4-5 RORB IL1RAPL2	1	76.399726214921287	74.978781656399732	77.319644079397676	8.033333333	2	4	2	2
AGGAAATGTACCTTCC-4-1	EC.4	EC	77891596	FALSE	EC	Exc	NA	Exc	Exc	NA	NA	EC	EC	Exc RELN COL5A2	1	76.399726214921287	74.978781656399732	77.319644079397676	8.033333333	2	4	2	2
AGGACGAAGGTACCTT-4-1	EC.4	EC	77891596	FALSE	Exc_L2-3_LINC00507_RPL9P17	Exc	NA	Exc	Exc	L2-3	NA	L2-3	L2-3	Exc L2-3 CBLN2 LINC02306	1	76.399726214921287	74.978781656399732	77.319644079397676	8.033333333	2	4	2	2
AGGACGATCGACATAC-4-1	EC.4	EC	77891596	FALSE	EC	Exc	NA	Exc	Exc	NA	NA	EC	EC	Exc RELN COL5A2	1	76.399726214921287	74.978781656399732	77.319644079397676	8.033333333	2	4	2	2
AGGACTTCACCCAACG-4-1	EC.4	EC	77891596	FALSE	EC	Exc	NA	Exc	Exc	NA	NA	EC	EC	Exc RELN COL5A2	1	76.399726214921287	74.978781656399732	77.319644079397676	8.033333333	2	4	2	2
AGGAGGTCACGCCACA-4-1	EC.4	EC	77891596	FALSE	Exc_L2-3_LINC00507_RPL9P17	Exc	NA	Exc	Exc	L2-3	NA	L2-3	L2-3	Exc L2-3 CBLN2 LINC02306	1	76.399726214921287	74.978781656399732	77.319644079397676	8.033333333	2	4	2	2
AGGATCTAGCTGTTCA-4-1	EC.4	EC	77891596	FALSE	EC	Exc	NA	Exc	Exc	NA	NA	EC	EC	Exc RELN COL5A2	1	76.399726214921287	74.978781656399732	77.319644079397676	8.033333333	2	4	2	2
AGGATCTCATGACAAA-4-1	EC.4	EC	77891596	FALSE	EC	Exc	NA	Exc	Exc	NA	NA	EC	EC	Exc RELN GPC5	1	76.399726214921287	74.978781656399732	77.319644079397676	8.033333333	2	4	2	2
AGGCATTTCTTCCGTG-4-1	EC.4	EC	77891596	FALSE	Exc_L4-5_RORB_RPL31P31	Exc	NA	Exc	Exc	L4-5	NA	L4-5	L4-5	Exc L4-5 RORB IL1RAPL2	1	76.399726214921287	74.978781656399732	77.319644079397676	8.033333333	2	4	2	2
AGGCCACTCCTTATGT-4-1	EC.4	EC	77891596	FALSE	EC	Exc	NA	Exc	Exc	NA	NA	EC	EC	Exc RELN COL5A2	1	76.399726214921287	74.978781656399732	77.319644079397676	8.033333333	2	4	2	2
AGGCTGCTCCGTGGCA-4-1	EC.4	EC	77891596	FALSE	EC	Exc	NA	Exc	Exc	NA	NA	EC	EC	Exc RELN COL5A2	1	76.399726214921287	74.978781656399732	77.319644079397676	8.033333333	2	4	2	2
AGGGCTCTCGTAACTG-4-1	EC.4	EC	77891596	FALSE	Exc_L2-3_LINC00507_RPL9P17	Exc	NA	Exc	Exc	L2-3	NA	L2-3	L2-3	Exc L2-3 CBLN2 LINC02306	1	76.399726214921287	74.978781656399732	77.319644079397676	8.033333333	2	4	2	2
AGGGTCCAGTCGAGGT-4-1	EC.4	EC	77891596	FALSE	EC	Exc	NA	Exc	Exc	NA	NA	EC	EC	Exc RELN COL5A2	1	76.399726214921287	74.978781656399732	77.319644079397676	8.033333333	2	4	2	2
AGGGTCCAGTTGCTCA-4-1	EC.4	EC	77891596	FALSE	Exc_L4-5_RORB_RPL31P31	Exc	NA	Exc	Exc	L4-5	NA	L4-5	L4-5	Exc L4-5 RORB IL1RAPL2	1	76.399726214921287	74.978781656399732	77.319644079397676	8.033333333	2	4	2	2
AGGGTCCCAGCTTCGG-4-1	EC.4	EC	77891596	FALSE	EC	Exc	NA	Exc	Exc	NA	NA	EC	EC	Exc RELN COL5A2	1	76.399726214921287	74.978781656399732	77.319644079397676	8.033333333	2	4	2	2
AGGGTCCGTATCGTAC-4-1	EC.4	EC	77891596	FALSE	EC	Exc	NA	Exc	Exc	NA	NA	EC	EC	Exc RELN COL5A2	1	76.399726214921287	74.978781656399732	77.319644079397676	8.033333333	2	4	2	2
AGGGTGAAGCAGGCTA-4-1	EC.4	EC	77891596	FALSE	EC	Exc	NA	Exc	Exc	NA	NA	EC	EC	Exc RELN COL5A2	1	76.399726214921287	74.978781656399732	77.319644079397676	8.033333333	2	4	2	2
AGGGTGATCATTGCGA-4-1	EC.4	EC	77891596	FALSE	EC	Exc	NA	Exc	Exc	NA	NA	EC	EC	Exc RELN COL5A2	1	76.399726214921287	74.978781656399732	77.319644079397676	8.033333333	2	4	2	2
AGGTAGGCACTTGTCC-4-1	EC.4	EC	77891596	FALSE	EC	Exc	NA	Exc	Exc	NA	NA	EC	EC	Exc RELN COL5A2	1	76.399726214921287	74.978781656399732	77.319644079397676	8.033333333	2	4	2	2
AGGTGTTAGCTAGAAT-4-1	EC.4	EC	77891596	FALSE	Exc_L2-3_LINC00507_RPL9P17	Exc	NA	Exc	Exc	L2-3	NA	L2-3	L2-3	Exc L2-3 CBLN2 LINC02306	1	76.399726214921287	74.978781656399732	77.319644079397676	8.033333333	2	4	2	2
AGGTGTTGTTGCTTGA-4-1	EC.4	EC	77891596	FALSE	Exc_L2-3_LINC00507_RPL9P17	Exc	NA	Exc	Exc	L2-3	NA	L2-3	L2-3	Exc L2-3 CBLN2 LINC02306	1	76.399726214921287	74.978781656399732	77.319644079397676	8.033333333	2	4	2	2
AGGTTACTCACGTCCT-4-1	EC.4	EC	77891596	FALSE	EC	Exc	NA	Exc	Exc	NA	NA	EC	EC	Exc RELN COL5A2	1	76.399726214921287	74.978781656399732	77.319644079397676	8.033333333	2	4	2	2
AGGTTGTAGCCTCACG-4-1	EC.4	EC	77891596	FALSE	Ex-NRGN	Exc	NA	Exc	Exc	NA	NA	NRGN	NRGN	Exc NRGN	1	76.399726214921287	74.978781656399732	77.319644079397676	8.033333333	2	4	2	2
AGGTTGTTCGTCGACG-4-1	EC.4	EC	77891596	FALSE	EC	Exc	NA	Exc	Exc	NA	NA	EC	EC	Exc RELN COL5A2	1	76.399726214921287	74.978781656399732	77.319644079397676	8.033333333	2	4	2	2
AGTACCAGTCTAACTG-4-1	EC.4	EC	77891596	FALSE	EC	Exc	NA	Exc	Exc	NA	NA	EC	EC	Exc RELN COL5A2	1	76.399726214921287	74.978781656399732	77.319644079397676	8.033333333	2	4	2	2
AGTACCAGTTCATCGA-4-1	EC.4	EC	77891596	FALSE	EC	Exc	NA	Exc	Exc	NA	NA	EC	EC	Exc RELN COL5A2	1	76.399726214921287	74.978781656399732	77.319644079397676	8.033333333	2	4	2	2
AGTACCAGTTCCTAAG-4-1	EC.4	EC	77891596	FALSE	EC	Exc	NA	Exc	Exc	NA	NA	EC	EC	Exc RELN GPC5	1	76.399726214921287	74.978781656399732	77.319644079397676	8.033333333	2	4	2	2
AGTAGCTGTTTACACG-4-1	EC.4	EC	77891596	FALSE	EC	Exc	NA	Exc	Exc	NA	NA	EC	EC	Exc RELN GPC5	1	76.399726214921287	74.978781656399732	77.319644079397676	8.033333333	2	4	2	2
AGTAGTCCAACCAATC-4-1	EC.4	EC	77891596	FALSE	EC	Exc	NA	Exc	Exc	NA	NA	EC	EC	Exc RELN COL5A2	1	76.399726214921287	74.978781656399732	77.319644079397676	8.033333333	2	4	2	2
AGTAGTCCATAAGATG-4-1	EC.4	EC	77891596	FALSE	EC	Exc	NA	Exc	Exc	NA	NA	EC	EC	Exc RELN COL5A2	1	76.399726214921287	74.978781656399732	77.319644079397676	8.033333333	2	4	2	2
AGTAGTCTCAATCGGT-4-1	EC.4	EC	77891596	FALSE	EC	Exc	NA	Exc	Exc	NA	NA	EC	EC	Exc RELN GPC5	1	76.399726214921287	74.978781656399732	77.319644079397676	8.033333333	2	4	2	2
AGTAGTCTCCCAGCGA-4-1	EC.4	EC	77891596	FALSE	Exc_L5_RORB_SNHG7	Exc	NA	Exc	Exc	L5	NA	L5	L5	Exc AGBL1 GPC5	1	76.399726214921287	74.978781656399732	77.319644079397676	8.033333333	2	4	2	2
AGTAGTCTCTGATTCT-4-1	EC.4	EC	77891596	FALSE	EC	Exc	NA	Exc	Exc	NA	NA	EC	EC	Exc RELN COL5A2	1	76.399726214921287	74.978781656399732	77.319644079397676	8.033333333	2	4	2	2
AGTCAACTCTGGTTGA-4-1	EC.4	EC	77891596	FALSE	EC	Exc	NA	Exc	Exc	NA	NA	EC	EC	Exc RELN COL5A2	1	76.399726214921287	74.978781656399732	77.319644079397676	8.033333333	2	4	2	2
AGTCACAGTGCACATT-4-1	EC.4	EC	77891596	FALSE	EC_HC	Exc	NA	Exc	Exc	NA	NA	EC_HC	EC_HC	Exc DLC1 SNTG2	1	76.399726214921287	74.978781656399732	77.319644079397676	8.033333333	2	4	2	2
AGTCATGAGCTATCCA-4-1	EC.4	EC	77891596	FALSE	EC	Exc	NA	Exc	Exc	NA	NA	EC	EC	Exc RELN COL5A2	1	76.399726214921287	74.978781656399732	77.319644079397676	8.033333333	2	4	2	2
AGTCATGGTACGATGG-4-1	EC.4	EC	77891596	FALSE	EC	Exc	NA	Exc	Exc	NA	NA	EC	EC	Exc RELN COL5A2	1	76.399726214921287	74.978781656399732	77.319644079397676	8.033333333	2	4	2	2
AGTGATCGTTGTGCAT-4-1	EC.4	EC	77891596	FALSE	Exc_L2-3_LINC00507_RPL9P17	Exc	NA	Exc	Exc	L2-3	NA	L2-3	L2-3	Exc L2-3 CBLN2 LINC02306	1	76.399726214921287	74.978781656399732	77.319644079397676	8.033333333	2	4	2	2
AGTGTTGCATTGAGCT-4-1	EC.4	EC	77891596	FALSE	EC	Exc	NA	Exc	Exc	NA	NA	EC	EC	Exc RELN COL5A2	1	76.399726214921287	74.978781656399732	77.319644079397676	8.033333333	2	4	2	2
AGTGTTGGTGGACCAA-4-1	EC.4	EC	77891596	FALSE	Exc_L2-3_LINC00507_RPL9P17	Exc	NA	Exc	Exc	L2-3	NA	L2-3	L2-3	Exc L2-3 CBLN2 LINC02306	1	76.399726214921287	74.978781656399732	77.319644079397676	8.033333333	2	4	2	2
AGTTAGCCAATCCTAG-4-1	EC.4	EC	77891596	FALSE	Exc_L2-3_LINC00507_RPL9P17	Exc	NA	Exc	Exc	L2-3	NA	L2-3	L2-3	Exc L2-3 CBLN2 LINC02306	1	76.399726214921287	74.978781656399732	77.319644079397676	8.033333333	2	4	2	2
ATACCGAAGGAACTAT-4-1	EC.4	EC	77891596	FALSE	EC_HC	Exc	NA	Exc	Exc	NA	NA	EC_HC	EC_HC	Exc DLC1 SNTG2	1	76.399726214921287	74.978781656399732	77.319644079397676	8.033333333	2	4	2	2
ATACCGACAGGTGTTT-4-1	EC.4	EC	77891596	FALSE	EC	Exc	NA	Exc	Exc	NA	NA	EC	EC	Exc RELN GPC5	1	76.399726214921287	74.978781656399732	77.319644079397676	8.033333333	2	4	2	2
ATACCGATCTACAGGT-4-1	EC.4	EC	77891596	FALSE	EC	Exc	NA	Exc	Exc	NA	NA	EC	EC	Exc RELN COL5A2	1	76.399726214921287	74.978781656399732	77.319644079397676	8.033333333	2	4	2	2
ATACTTCAGCTGAAGC-4-1	EC.4	EC	77891596	FALSE	EC	Exc	NA	Exc	Exc	NA	NA	EC	EC	Exc RELN COL5A2	1	76.399726214921287	74.978781656399732	77.319644079397676	8.033333333	2	4	2	2
ATAGAGATCCATTGGA-4-1	EC.4	EC	77891596	FALSE	EC	Exc	NA	Exc	Exc	NA	NA	EC	EC	Exc RELN COL5A2	1	76.399726214921287	74.978781656399732	77.319644079397676	8.033333333	2	4	2	2
ATAGGCTTCTTGTTAC-4-1	EC.4	EC	77891596	FALSE	EC	Exc	NA	Exc	Exc	NA	NA	EC	EC	Exc RELN COL5A2	1	76.399726214921287	74.978781656399732	77.319644079397676	8.033333333	2	4	2	2
ATCACAGAGCTTACGT-4-1	EC.4	EC	77891596	FALSE	EC	Exc	NA	Exc	Exc	NA	NA	EC	EC	Exc RELN COL5A2	1	76.399726214921287	74.978781656399732	77.319644079397676	8.033333333	2	4	2	2
ATCACGAAGGTCATAA-4-1	EC.4	EC	77891596	FALSE	EC	Exc	NA	Exc	Exc	NA	NA	EC	EC	Exc RELN COL5A2	1	76.399726214921287	74.978781656399732	77.319644079397676	8.033333333	2	4	2	2
ATCACGATCCAACCAA-4-1	EC.4	EC	77891596	FALSE	EC	Exc	NA	Exc	Exc	NA	NA	EC	EC	Exc RELN GPC5	1	76.399726214921287	74.978781656399732	77.319644079397676	8.033333333	2	4	2	2
ATCACTTCATGAGTAA-4-1	EC.4	EC	77891596	FALSE	EC	Exc	NA	Exc	Exc	NA	NA	EC	EC	Exc RELN COL5A2	1	76.399726214921287	74.978781656399732	77.319644079397676	8.033333333	2	4	2	2
ATCAGGTAGTGGAAGA-4-1	EC.4	EC	77891596	FALSE	EC	Exc	NA	Exc	Exc	NA	NA	EC	EC	Exc RELN COL5A2	1	76.399726214921287	74.978781656399732	77.319644079397676	8.033333333	2	4	2	2
ATCAGGTCACTTTATC-4-1	EC.4	EC	77891596	FALSE	Exc_L2-3_LINC00507_RPL9P17	Exc	NA	Exc	Exc	L2-3	NA	L2-3	L2-3	Exc L2-3 CBLN2 LINC02306	1	76.399726214921287	74.978781656399732	77.319644079397676	8.033333333	2	4	2	2
ATCATTCTCGTCAAAC-4-1	EC.4	EC	77891596	FALSE	EC	Exc	NA	Exc	Exc	NA	NA	EC	EC	Exc RELN COL5A2	1	76.399726214921287	74.978781656399732	77.319644079397676	8.033333333	2	4	2	2
ATCCACCAGTATCCTG-4-1	EC.4	EC	77891596	FALSE	Exc_L5_RORB_SNHG7	Exc	NA	Exc	Exc	L5	NA	L5	L5	Exc AGBL1 GPC5	1	76.399726214921287	74.978781656399732	77.319644079397676	8.033333333	2	4	2	2
ATCCACCTCGGACGTC-4-1	EC.4	EC	77891596	FALSE	EC	Exc	NA	Exc	Exc	NA	NA	EC	EC	Exc RELN COL5A2	1	76.399726214921287	74.978781656399732	77.319644079397676	8.033333333	2	4	2	2
ATCCATTCAACACGAG-4-1	EC.4	EC	77891596	FALSE	EC	Exc	NA	Exc	Exc	NA	NA	EC	EC	Exc RELN COL5A2	1	76.399726214921287	74.978781656399732	77.319644079397676	8.033333333	2	4	2	2
ATCCATTTCAGGTGTT-4-1	EC.4	EC	77891596	FALSE	EC	Exc	NA	Exc	Exc	NA	NA	EC	EC	Exc RELN COL5A2	1	76.399726214921287	74.978781656399732	77.319644079397676	8.033333333	2	4	2	2
ATCCCTGCATATCTCT-4-1	EC.4	EC	77891596	FALSE	EC	Exc	NA	Exc	Exc	NA	NA	EC	EC	Exc RELN GPC5	1	76.399726214921287	74.978781656399732	77.319644079397676	8.033333333	2	4	2	2
ATCCCTGTCTACCACC-4-1	EC.4	EC	77891596	FALSE	EC	Exc	NA	Exc	Exc	NA	NA	EC	EC	Exc RELN COL5A2	1	76.399726214921287	74.978781656399732	77.319644079397676	8.033333333	2	4	2	2
ATCCGTCAGCTTCTAG-4-1	EC.4	EC	77891596	FALSE	EC	Exc	NA	Exc	Exc	NA	NA	EC	EC	Exc RELN COL5A2	1	76.399726214921287	74.978781656399732	77.319644079397676	8.033333333	2	4	2	2
ATCCTATGTCTAATCG-4-1	EC.4	EC	77891596	FALSE	Exc_L2-3_LINC00507_RPL9P17	Exc	NA	Exc	Exc	L2-3	NA	L2-3	L2-3	Exc L2-3 CBLN2 LINC02306	1	76.399726214921287	74.978781656399732	77.319644079397676	8.033333333	2	4	2	2
ATCCTATGTTCAATCG-4-1	EC.4	EC	77891596	FALSE	EC_HC	Exc	NA	Exc	Exc	NA	NA	EC_HC	EC_HC	Exc DLC1 SNTG2	1	76.399726214921287	74.978781656399732	77.319644079397676	8.033333333	2	4	2	2
ATCGATGGTCATATGC-4-1	EC.4	EC	77891596	FALSE	EC	Exc	NA	Exc	Exc	NA	NA	EC	EC	Exc RELN GPC5	1	76.399726214921287	74.978781656399732	77.319644079397676	8.033333333	2	4	2	2
ATCGCCTAGATACAGT-4-1	EC.4	EC	77891596	FALSE	EC	Exc	NA	Exc	Exc	NA	NA	EC	EC	Exc RELN COL5A2	1	76.399726214921287	74.978781656399732	77.319644079397676	8.033333333	2	4	2	2
ATCGCCTAGTTGCGAG-4-1	EC.4	EC	77891596	FALSE	EC	Exc	NA	Exc	Exc	NA	NA	EC	EC	Exc RELN COL5A2	1	76.399726214921287	74.978781656399732	77.319644079397676	8.033333333	2	4	2	2
ATCGGATTCTGAATGC-4-1	EC.4	EC	77891596	FALSE	Exc_L2-3_LINC00507_RPL9P17	Exc	NA	Exc	Exc	L2-3	NA	L2-3	L2-3	Exc L2-3 CBLN2 LINC02306	1	76.399726214921287	74.978781656399732	77.319644079397676	8.033333333	2	4	2	2
ATCGGCGAGGTAAGGA-4-1	EC.4	EC	77891596	FALSE	EC	Exc	NA	Exc	Exc	NA	NA	EC	EC	Exc RELN COL5A2	1	76.399726214921287	74.978781656399732	77.319644079397676	8.033333333	2	4	2	2
ATCGGCGGTATAATGG-4-1	EC.4	EC	77891596	FALSE	EC	Exc	NA	Exc	Exc	NA	NA	EC	EC	Exc RELN COL5A2	1	76.399726214921287	74.978781656399732	77.319644079397676	8.033333333	2	4	2	2
ATCGGCGGTGCGGATA-4-1	EC.4	EC	77891596	FALSE	Exc_L2-3_LINC00507_RPL9P17	Exc	NA	Exc	Exc	L2-3	NA	L2-3	L2-3	Exc L2-3 CBLN2 LINC02306	1	76.399726214921287	74.978781656399732	77.319644079397676	8.033333333	2	4	2	2
ATCGTAGCAAGGGCAT-4-1	EC.4	EC	77891596	FALSE	EC	Exc	NA	Exc	Exc	NA	NA	EC	EC	Exc RELN COL5A2	1	76.399726214921287	74.978781656399732	77.319644079397676	8.033333333	2	4	2	2
ATCGTAGTCCTCTCGA-4-1	EC.4	EC	77891596	FALSE	EC	Exc	NA	Exc	Exc	NA	NA	EC	EC	Exc RELN COL5A2	1	76.399726214921287	74.978781656399732	77.319644079397676	8.033333333	2	4	2	2
ATCGTCCCACATATCG-4-1	EC.4	EC	77891596	FALSE	EC	Exc	NA	Exc	Exc	NA	NA	EC	EC	Exc RELN COL5A2	1	76.399726214921287	74.978781656399732	77.319644079397676	8.033333333	2	4	2	2
ATCGTCCTCTAGTCAG-4-1	EC.4	EC	77891596	FALSE	EC	Exc	NA	Exc	Exc	NA	NA	EC	EC	Exc RELN GPC5	1	76.399726214921287	74.978781656399732	77.319644079397676	8.033333333	2	4	2	2
ATCGTGAAGGGCAGGA-4-1	EC.4	EC	77891596	FALSE	EC_HC	Exc	NA	Exc	Exc	NA	NA	EC_HC	EC_HC	Exc DLC1 SNTG2	1	76.399726214921287	74.978781656399732	77.319644079397676	8.033333333	2	4	2	2
ATCGTGAAGTCTGTAC-4-1	EC.4	EC	77891596	FALSE	EC_HC	Exc	NA	Exc	Exc	NA	NA	EC_HC	EC_HC	Exc DLC1 SNTG2	1	76.399726214921287	74.978781656399732	77.319644079397676	8.033333333	2	4	2	2
ATCTCTAAGAAGGATG-4-1	EC.4	EC	77891596	FALSE	Exc_L2-3_LINC00507_RPL9P17	Exc	NA	Exc	Exc	L2-3	NA	L2-3	L2-3	Exc L2-3 CBLN2 LINC02306	1	76.399726214921287	74.978781656399732	77.319644079397676	8.033333333	2	4	2	2
ATCTCTAAGGCGACAT-4-1	EC.4	EC	77891596	FALSE	EC	Exc	NA	Exc	Exc	NA	NA	EC	EC	Exc RELN COL5A2	1	76.399726214921287	74.978781656399732	77.319644079397676	8.033333333	2	4	2	2
ATCTCTAGTCGAATTC-4-1	EC.4	EC	77891596	FALSE	Exc_L2-3_LINC00507_RPL9P17	Exc	NA	Exc	Exc	L2-3	NA	L2-3	L2-3	Exc L2-3 CBLN2 LINC02306	1	76.399726214921287	74.978781656399732	77.319644079397676	8.033333333	2	4	2	2
ATCTTCAGTTAAGAAC-4-1	EC.4	EC	77891596	FALSE	EC	Exc	NA	Exc	Exc	NA	NA	EC	EC	Exc RELN COL5A2	1	76.399726214921287	74.978781656399732	77.319644079397676	8.033333333	2	4	2	2
ATGAAAGAGTGGATTA-4-1	EC.4	EC	77891596	FALSE	Exc_L4-5_RORB_RPL31P31	Exc	NA	Exc	Exc	L4-5	NA	L4-5	L4-5	Exc L4-5 RORB IL1RAPL2	1	76.399726214921287	74.978781656399732	77.319644079397676	8.033333333	2	4	2	2
ATGACCAAGACCAAAT-4-1	EC.4	EC	77891596	FALSE	EC	Exc	NA	Exc	Exc	NA	NA	EC	EC	Exc RELN COL5A2	1	76.399726214921287	74.978781656399732	77.319644079397676	8.033333333	2	4	2	2
ATGACCAAGAGAACCC-4-1	EC.4	EC	77891596	FALSE	Exc_L2-3_LINC00507_RPL9P17	Exc	NA	Exc	Exc	L2-3	NA	L2-3	L2-3	Exc L2-3 CBLN2 LINC02306	1	76.399726214921287	74.978781656399732	77.319644079397676	8.033333333	2	4	2	2
ATGACCATCCGGTAAT-4-1	EC.4	EC	77891596	FALSE	EC_HC	Exc	NA	Exc	Exc	NA	NA	EC_HC	EC_HC	Exc DLC1 SNTG2	1	76.399726214921287	74.978781656399732	77.319644079397676	8.033333333	2	4	2	2
ATGAGGGGTTTGTTCT-4-1	EC.4	EC	77891596	FALSE	EC_HC	Exc	NA	Exc	Exc	NA	NA	EC_HC	EC_HC	Exc DLC1 SNTG2	1	76.399726214921287	74.978781656399732	77.319644079397676	8.033333333	2	4	2	2
ATGAGTCAGCGTTCAT-4-1	EC.4	EC	77891596	FALSE	EC	Exc	NA	Exc	Exc	NA	NA	EC	EC	Exc RELN COL5A2	1	76.399726214921287	74.978781656399732	77.319644079397676	8.033333333	2	4	2	2
ATGATCGAGTGATCGG-4-1	EC.4	EC	77891596	FALSE	EC	Exc	NA	Exc	Exc	NA	NA	EC	EC	Exc RELN COL5A2	1	76.399726214921287	74.978781656399732	77.319644079397676	8.033333333	2	4	2	2
ATGCATGGTATCTCTT-4-1	EC.4	EC	77891596	FALSE	Exc_L2-3_LINC00507_RPL9P17	Exc	NA	Exc	Exc	L2-3	NA	L2-3	L2-3	Exc L2-3 CBLN2 LINC02306	1	76.399726214921287	74.978781656399732	77.319644079397676	8.033333333	2	4	2	2
ATGCCTCGTCGCTTGG-4-1	EC.4	EC	77891596	FALSE	EC	Exc	NA	Exc	Exc	NA	NA	EC	EC	Exc RELN COL5A2	1	76.399726214921287	74.978781656399732	77.319644079397676	8.033333333	2	4	2	2
ATGCGATCAAACAGGC-4-1	EC.4	EC	77891596	FALSE	Ex-NRGN	Exc	NA	Exc	Exc	NA	NA	NRGN	NRGN	Exc NRGN	1	76.399726214921287	74.978781656399732	77.319644079397676	8.033333333	2	4	2	2
ATGGAGGCAATCAAGA-4-1	EC.4	EC	77891596	FALSE	EC	Exc	NA	Exc	Exc	NA	NA	EC	EC	Exc RELN COL5A2	1	76.399726214921287	74.978781656399732	77.319644079397676	8.033333333	2	4	2	2
ATGGATCCAGAGGCAT-4-1	EC.4	EC	77891596	FALSE	EC	Exc	NA	Exc	Exc	NA	NA	EC	EC	Exc RELN GPC5	1	76.399726214921287	74.978781656399732	77.319644079397676	8.033333333	2	4	2	2
ATGGATCGTAGTAAGT-4-1	EC.4	EC	77891596	FALSE	EC	Exc	NA	Exc	Exc	NA	NA	EC	EC	Exc RELN COL5A2	1	76.399726214921287	74.978781656399732	77.319644079397676	8.033333333	2	4	2	2
ATGGATCTCAAGTGGG-4-1	EC.4	EC	77891596	FALSE	Exc_L2-3_LINC00507_RPL9P17	Exc	NA	Exc	Exc	L2-3	NA	L2-3	L2-3	Exc L2-3 CBLN2 LINC02306	1	76.399726214921287	74.978781656399732	77.319644079397676	8.033333333	2	4	2	2
ATGGGAGAGATGGGCT-4-1	EC.4	EC	77891596	FALSE	EC	Exc	NA	Exc	Exc	NA	NA	EC	EC	Exc RELN COL5A2	1	76.399726214921287	74.978781656399732	77.319644079397676	8.033333333	2	4	2	2
ATGGGTTAGCGACTAG-4-1	EC.4	EC	77891596	FALSE	EC	Exc	NA	Exc	Exc	NA	NA	EC	EC	Exc RELN COL5A2	1	76.399726214921287	74.978781656399732	77.319644079397676	8.033333333	2	4	2	2
ATGGGTTCAAGCCTGC-4-1	EC.4	EC	77891596	FALSE	Exc_L2-3_LINC00507_RPL9P17	Exc	NA	Exc	Exc	L2-3	NA	L2-3	L2-3	Exc L2-3 CBLN2 LINC02306	1	76.399726214921287	74.978781656399732	77.319644079397676	8.033333333	2	4	2	2
ATTACCTAGTATGCAA-4-1	EC.4	EC	77891596	FALSE	EC	Exc	NA	Exc	Exc	NA	NA	EC	EC	Exc RELN COL5A2	1	76.399726214921287	74.978781656399732	77.319644079397676	8.033333333	2	4	2	2
ATTACCTCATTCATCT-4-1	EC.4	EC	77891596	FALSE	EC	Exc	NA	Exc	Exc	NA	NA	EC	EC	Exc RELN COL5A2	1	76.399726214921287	74.978781656399732	77.319644079397676	8.033333333	2	4	2	2
ATTACTCTCCGCTTAC-4-1	EC.4	EC	77891596	FALSE	EC	Exc	NA	Exc	Exc	NA	NA	EC	EC	Exc RELN COL5A2	1	76.399726214921287	74.978781656399732	77.319644079397676	8.033333333	2	4	2	2
ATTATCCAGAACAGGA-4-1	EC.4	EC	77891596	FALSE	EC	Exc	NA	Exc	Exc	NA	NA	EC	EC	Exc RELN COL5A2	1	76.399726214921287	74.978781656399732	77.319644079397676	8.033333333	2	4	2	2
ATTATCCAGTAGAATC-4-1	EC.4	EC	77891596	FALSE	EC	Exc	NA	Exc	Exc	NA	NA	EC	EC	Exc RELN COL5A2	1	76.399726214921287	74.978781656399732	77.319644079397676	8.033333333	2	4	2	2
ATTATCCAGTTGGGAC-4-1	EC.4	EC	77891596	FALSE	EC	Exc	NA	Exc	Exc	NA	NA	EC	EC	Exc RELN COL5A2	1	76.399726214921287	74.978781656399732	77.319644079397676	8.033333333	2	4	2	2
ATTATCCCATCGGTTA-4-1	EC.4	EC	77891596	FALSE	EC	Exc	NA	Exc	Exc	NA	NA	EC	EC	Exc RELN COL5A2	1	76.399726214921287	74.978781656399732	77.319644079397676	8.033333333	2	4	2	2
ATTATCCGTTATAGCC-4-1	EC.4	EC	77891596	FALSE	Exc_L2-3_LINC00507_RPL9P17	Exc	NA	Exc	Exc	L2-3	NA	L2-3	L2-3	Exc L2-3 CBLN2 LINC02306	1	76.399726214921287	74.978781656399732	77.319644079397676	8.033333333	2	4	2	2
ATTCACTTCCAAGAGG-4-1	EC.4	EC	77891596	FALSE	EC	Exc	NA	Exc	Exc	NA	NA	EC	EC	Exc RELN COL5A2	1	76.399726214921287	74.978781656399732	77.319644079397676	8.033333333	2	4	2	2
ATTCACTTCCGGACGT-4-1	EC.4	EC	77891596	FALSE	Exc_L6_THEMIS_LINC00343	Exc	NA	Exc	Exc	L6	NA	L6	L6	Exc L6 THEMIS NFIA	1	76.399726214921287	74.978781656399732	77.319644079397676	8.033333333	2	4	2	2
ATTCCATAGTGCCGAA-4-1	EC.4	EC	77891596	FALSE	EC	Exc	NA	Exc	Exc	NA	NA	EC	EC	Exc RELN COL5A2	1	76.399726214921287	74.978781656399732	77.319644079397676	8.033333333	2	4	2	2
ATTCCATTCTAGGAAA-4-1	EC.4	EC	77891596	FALSE	Exc_L5_RORB_SNHG7	Exc	NA	Exc	Exc	L5	NA	L5	L5	Exc L4-5 RORB IL1RAPL2	1	76.399726214921287	74.978781656399732	77.319644079397676	8.033333333	2	4	2	2
ATTCCCGAGGGTGAGG-4-1	EC.4	EC	77891596	FALSE	EC	Exc	NA	Exc	Exc	NA	NA	EC	EC	Exc RELN COL5A2	1	76.399726214921287	74.978781656399732	77.319644079397676	8.033333333	2	4	2	2
ATTCCTAAGAGGCTGT-4-1	EC.4	EC	77891596	FALSE	Ex-NRGN	Exc	NA	Exc	Exc	NA	NA	NRGN	NRGN	Exc NRGN	1	76.399726214921287	74.978781656399732	77.319644079397676	8.033333333	2	4	2	2
ATTCTACGTGCCTTTC-4-1	EC.4	EC	77891596	FALSE	EC	Exc	NA	Exc	Exc	NA	NA	EC	EC	Exc RELN COL5A2	1	76.399726214921287	74.978781656399732	77.319644079397676	8.033333333	2	4	2	2
ATTCTTGGTATCAGCT-4-1	EC.4	EC	77891596	FALSE	EC	Exc	NA	Exc	Exc	NA	NA	EC	EC	Exc RELN COL5A2	1	76.399726214921287	74.978781656399732	77.319644079397676	8.033333333	2	4	2	2
ATTGTTCAGAGTGGCT-4-1	EC.4	EC	77891596	FALSE	EC	Exc	NA	Exc	Exc	NA	NA	EC	EC	Exc RELN COL5A2	1	76.399726214921287	74.978781656399732	77.319644079397676	8.033333333	2	4	2	2
ATTTACCTCACGGACC-4-1	EC.4	EC	77891596	FALSE	EC	Exc	NA	Exc	Exc	NA	NA	EC	EC	Exc RELN COL5A2	1	76.399726214921287	74.978781656399732	77.319644079397676	8.033333333	2	4	2	2
ATTTCACTCTTCCTAA-4-1	EC.4	EC	77891596	FALSE	EC	Exc	NA	Exc	Exc	NA	NA	EC	EC	Exc RELN COL5A2	1	76.399726214921287	74.978781656399732	77.319644079397676	8.033333333	2	4	2	2
ATTTCTGCACGCTGCA-4-1	EC.4	EC	77891596	FALSE	EC	Exc	NA	Exc	Exc	NA	NA	EC	EC	Exc RELN COL5A2	1	76.399726214921287	74.978781656399732	77.319644079397676	8.033333333	2	4	2	2
ATTTCTGGTCAGGCAA-4-1	EC.4	EC	77891596	FALSE	Exc_L5_RORB_SNHG7	Exc	NA	Exc	Exc	L5	NA	L5	L5	Exc L4-5 RORB IL1RAPL2	1	76.399726214921287	74.978781656399732	77.319644079397676	8.033333333	2	4	2	2
ATTTCTGGTCCAACGC-4-1	EC.4	EC	77891596	FALSE	EC_HC	Exc	NA	Exc	Exc	NA	NA	EC_HC	EC_HC	Exc DLC1 SNTG2	1	76.399726214921287	74.978781656399732	77.319644079397676	8.033333333	2	4	2	2
CAAAGAACATGTGGCC-4-1	EC.4	EC	77891596	FALSE	Ex-NRGN	Exc	NA	Exc	Exc	NA	NA	NRGN	NRGN	Exc NRGN	1	76.399726214921287	74.978781656399732	77.319644079397676	8.033333333	2	4	2	2
CAAAGAAGTTACCTGA-4-1	EC.4	EC	77891596	FALSE	EC	Exc	NA	Exc	Exc	NA	NA	EC	EC	Exc RELN COL5A2	1	76.399726214921287	74.978781656399732	77.319644079397676	8.033333333	2	4	2	2
CAACAACAGAGGCTGT-4-1	EC.4	EC	77891596	FALSE	EC	Exc	NA	Exc	Exc	NA	NA	EC	EC	Exc RELN COL5A2	1	76.399726214921287	74.978781656399732	77.319644079397676	8.033333333	2	4	2	2
CAACAGTGTTGTAAAG-4-1	EC.4	EC	77891596	FALSE	EC	Exc	NA	Exc	Exc	NA	NA	EC	EC	Exc RELN COL5A2	1	76.399726214921287	74.978781656399732	77.319644079397676	8.033333333	2	4	2	2
CAACCTCCATAGGTTC-4-1	EC.4	EC	77891596	FALSE	Exc_L5_RORB_SNHG7	Exc	NA	Exc	Exc	L5	NA	L5	L5	Exc L4-5 RORB IL1RAPL2	1	76.399726214921287	74.978781656399732	77.319644079397676	8.033333333	2	4	2	2
CAACGATCAAGAGGCT-4-1	EC.4	EC	77891596	FALSE	EC	Exc	NA	Exc	Exc	NA	NA	EC	EC	Exc RELN COL5A2	1	76.399726214921287	74.978781656399732	77.319644079397676	8.033333333	2	4	2	2
CAACGATCAGGTTCCG-4-1	EC.4	EC	77891596	FALSE	EC	Exc	NA	Exc	Exc	NA	NA	EC	EC	Exc RELN COL5A2	1	76.399726214921287	74.978781656399732	77.319644079397676	8.033333333	2	4	2	2
CAACGGCCAGAGGTTG-4-1	EC.4	EC	77891596	FALSE	EC	Exc	NA	Exc	Exc	NA	NA	EC	EC	Exc RELN GPC5	1	76.399726214921287	74.978781656399732	77.319644079397676	8.033333333	2	4	2	2
CAAGACTCACCTCTAC-4-1	EC.4	EC	77891596	FALSE	EC	Exc	NA	Exc	Exc	NA	NA	EC	EC	Exc RELN COL5A2	1	76.399726214921287	74.978781656399732	77.319644079397676	8.033333333	2	4	2	2
CAAGACTTCTCAATCT-4-1	EC.4	EC	77891596	FALSE	EC_HC	Exc	NA	Exc	Exc	NA	NA	EC_HC	EC_HC	Exc DLC1 SNTG2	1	76.399726214921287	74.978781656399732	77.319644079397676	8.033333333	2	4	2	2
CAAGAGGGTAAGATCA-4-1	EC.4	EC	77891596	FALSE	EC	Exc	NA	Exc	Exc	NA	NA	EC	EC	Exc RELN COL5A2	1	76.399726214921287	74.978781656399732	77.319644079397676	8.033333333	2	4	2	2
CAAGAGGGTGCGCTCA-4-1	EC.4	EC	77891596	FALSE	EC	Exc	NA	Exc	Exc	NA	NA	EC	EC	Exc RELN COL5A2	1	76.399726214921287	74.978781656399732	77.319644079397676	8.033333333	2	4	2	2
CAAGCTACACTACTTT-4-1	EC.4	EC	77891596	FALSE	Exc_L2-3_LINC00507_RPL9P17	Exc	NA	Exc	Exc	L2-3	NA	L2-3	L2-3	Exc L2-3 CBLN2 LINC02306	1	76.399726214921287	74.978781656399732	77.319644079397676	8.033333333	2	4	2	2
CAAGCTAGTCTCGCGA-4-1	EC.4	EC	77891596	FALSE	Exc_L4-5_RORB_RPL31P31	Exc	NA	Exc	Exc	L4-5	NA	L4-5	L4-5	Exc L4-5 RORB IL1RAPL2	1	76.399726214921287	74.978781656399732	77.319644079397676	8.033333333	2	4	2	2
CAATACGGTGTCATTG-4-1	EC.4	EC	77891596	FALSE	Ex-NRGN	Exc	NA	Exc	Exc	NA	NA	NRGN	NRGN	Exc NRGN	1	76.399726214921287	74.978781656399732	77.319644079397676	8.033333333	2	4	2	2
CAATACGTCGTCCTCA-4-1	EC.4	EC	77891596	FALSE	EC	Exc	NA	Exc	Exc	NA	NA	EC	EC	Exc RELN COL5A2	1	76.399726214921287	74.978781656399732	77.319644079397676	8.033333333	2	4	2	2
CAATCGATCAACGTGT-4-1	EC.4	EC	77891596	FALSE	EC	Exc	NA	Exc	Exc	NA	NA	EC	EC	Exc RELN COL5A2	1	76.399726214921287	74.978781656399732	77.319644079397676	8.033333333	2	4	2	2
CAATGACAGATGGCGT-4-1	EC.4	EC	77891596	FALSE	EC	Exc	NA	Exc	Exc	NA	NA	EC	EC	Exc RELN COL5A2	1	76.399726214921287	74.978781656399732	77.319644079397676	8.033333333	2	4	2	2
CAATGACAGCGCTTCG-4-1	EC.4	EC	77891596	FALSE	EC	Exc	NA	Exc	Exc	NA	NA	EC	EC	Exc RELN COL5A2	1	76.399726214921287	74.978781656399732	77.319644079397676	8.033333333	2	4	2	2
CAATGACTCAACCTCC-4-1	EC.4	EC	77891596	FALSE	EC	Exc	NA	Exc	Exc	NA	NA	EC	EC	Exc RELN COL5A2	1	76.399726214921287	74.978781656399732	77.319644079397676	8.033333333	2	4	2	2
CAATGACTCAGACATC-4-1	EC.4	EC	77891596	FALSE	EC	Exc	NA	Exc	Exc	NA	NA	EC	EC	Exc RELN COL5A2	1	76.399726214921287	74.978781656399732	77.319644079397676	8.033333333	2	4	2	2
CAATTTCAGGTCTACT-4-1	EC.4	EC	77891596	FALSE	EC	Exc	NA	Exc	Exc	NA	NA	EC	EC	Exc RELN COL5A2	1	76.399726214921287	74.978781656399732	77.319644079397676	8.033333333	2	4	2	2
CAATTTCCACCACATA-4-1	EC.4	EC	77891596	FALSE	EC	Exc	NA	Exc	Exc	NA	NA	EC	EC	Exc RELN COL5A2	1	76.399726214921287	74.978781656399732	77.319644079397676	8.033333333	2	4	2	2
CAATTTCCAGTGGCTC-4-1	EC.4	EC	77891596	FALSE	EC	Exc	NA	Exc	Exc	NA	NA	EC	EC	Exc RELN COL5A2	1	76.399726214921287	74.978781656399732	77.319644079397676	8.033333333	2	4	2	2
CAATTTCTCTCCGCAT-4-1	EC.4	EC	77891596	FALSE	EC	Exc	NA	Exc	Exc	NA	NA	EC	EC	Exc RELN COL5A2	1	76.399726214921287	74.978781656399732	77.319644079397676	8.033333333	2	4	2	2
CACAACAAGCCGAATG-4-1	EC.4	EC	77891596	FALSE	EC	Exc	NA	Exc	Exc	NA	NA	EC	EC	Exc RELN COL5A2	1	76.399726214921287	74.978781656399732	77.319644079397676	8.033333333	2	4	2	2
CACAACATCTTGATTC-4-1	EC.4	EC	77891596	FALSE	EC	Exc	NA	Exc	Exc	NA	NA	EC	EC	Exc RELN COL5A2	1	76.399726214921287	74.978781656399732	77.319644079397676	8.033333333	2	4	2	2
CACAGATTCACACCCT-4-1	EC.4	EC	77891596	FALSE	EC	Exc	NA	Exc	Exc	NA	NA	EC	EC	Exc RELN COL5A2	1	76.399726214921287	74.978781656399732	77.319644079397676	8.033333333	2	4	2	2
CACAGGCTCCAAGGGA-4-1	EC.4	EC	77891596	FALSE	EC	Exc	NA	Exc	Exc	NA	NA	EC	EC	Exc RELN COL5A2	1	76.399726214921287	74.978781656399732	77.319644079397676	8.033333333	2	4	2	2
CACAGGCTCGACGATT-4-1	EC.4	EC	77891596	FALSE	EC	Exc	NA	Exc	Exc	NA	NA	EC	EC	Exc RELN COL5A2	1	76.399726214921287	74.978781656399732	77.319644079397676	8.033333333	2	4	2	2
CACCAAACACGATAGG-4-1	EC.4	EC	77891596	FALSE	Exc_L2-3_LINC00507_RPL9P17	Exc	NA	Exc	Exc	L2-3	NA	L2-3	L2-3	Exc L2-3 CBLN2 LINC02306	1	76.399726214921287	74.978781656399732	77.319644079397676	8.033333333	2	4	2	2
CACCGTTAGTTCGCAT-4-1	EC.4	EC	77891596	FALSE	EC	Exc	NA	Exc	Exc	NA	NA	EC	EC	Exc RELN COL5A2	1	76.399726214921287	74.978781656399732	77.319644079397676	8.033333333	2	4	2	2
CACCGTTCAGGACTTT-4-1	EC.4	EC	77891596	FALSE	Ex-NRGN	Exc	NA	Exc	Exc	NA	NA	NRGN	NRGN	Exc NRGN	1	76.399726214921287	74.978781656399732	77.319644079397676	8.033333333	2	4	2	2
CACGAATAGCGTCTCG-4-1	EC.4	EC	77891596	FALSE	EC	Exc	NA	Exc	Exc	NA	NA	EC	EC	Exc RELN COL5A2	1	76.399726214921287	74.978781656399732	77.319644079397676	8.033333333	2	4	2	2
CACGGGTAGATAGGGA-4-1	EC.4	EC	77891596	FALSE	EC	Exc	NA	Exc	Exc	NA	NA	EC	EC	Exc RELN COL5A2	1	76.399726214921287	74.978781656399732	77.319644079397676	8.033333333	2	4	2	2
CACGGGTGTGACAGGT-4-1	EC.4	EC	77891596	FALSE	EC	Exc	NA	Exc	Exc	NA	NA	EC	EC	Exc RELN COL5A2	1	76.399726214921287	74.978781656399732	77.319644079397676	8.033333333	2	4	2	2
CACGTTCGTGAATGAT-4-1	EC.4	EC	77891596	FALSE	EC	Exc	NA	Exc	Exc	NA	NA	EC	EC	Exc RELN COL5A2	1	76.399726214921287	74.978781656399732	77.319644079397676	8.033333333	2	4	2	2
CACTAAGTCTTCTTCC-4-1	EC.4	EC	77891596	FALSE	EC	Exc	NA	Exc	Exc	NA	NA	EC	EC	Exc RELN COL5A2	1	76.399726214921287	74.978781656399732	77.319644079397676	8.033333333	2	4	2	2
CACTGTCCAACAAGTA-4-1	EC.4	EC	77891596	FALSE	EC	Exc	NA	Exc	Exc	NA	NA	EC	EC	Exc RELN GPC5	1	76.399726214921287	74.978781656399732	77.319644079397676	8.033333333	2	4	2	2
CACTGTCGTCTCTCAC-4-1	EC.4	EC	77891596	FALSE	Exc_L2-3_LINC00507_RPL9P17	Exc	NA	Exc	Exc	L2-3	NA	L2-3	L2-3	Exc L2-3 CBLN2 LINC02306	1	76.399726214921287	74.978781656399732	77.319644079397676	8.033333333	2	4	2	2
CACTTCGCAGCTTTCC-4-1	EC.4	EC	77891596	FALSE	Exc_L2-3_LINC00507_RPL9P17	Exc	NA	Exc	Exc	L2-3	NA	L2-3	L2-3	Exc L2-3 CBLN2 LINC02306	1	76.399726214921287	74.978781656399732	77.319644079397676	8.033333333	2	4	2	2
CACTTCGGTGGCTGAA-4-1	EC.4	EC	77891596	FALSE	EC_HC	Exc	NA	Exc	Exc	NA	NA	EC_HC	EC_HC	Exc DLC1 SNTG2	1	76.399726214921287	74.978781656399732	77.319644079397676	8.033333333	2	4	2	2
CAGAGCCGTTTCCAAG-4-1	EC.4	EC	77891596	FALSE	EC_HC	Exc	NA	Exc	Exc	NA	NA	EC_HC	EC_HC	Exc DLC1 SNTG2	1	76.399726214921287	74.978781656399732	77.319644079397676	8.033333333	2	4	2	2
CAGAGCCTCTACTTCA-4-1	EC.4	EC	77891596	FALSE	EC	Exc	NA	Exc	Exc	NA	NA	EC	EC	Exc RELN COL5A2	1	76.399726214921287	74.978781656399732	77.319644079397676	8.033333333	2	4	2	2
CAGATACCAGACAATA-4-1	EC.4	EC	77891596	FALSE	EC	Exc	NA	Exc	Exc	NA	NA	EC	EC	Exc RELN COL5A2	1	76.399726214921287	74.978781656399732	77.319644079397676	8.033333333	2	4	2	2
CAGCAATGTACTGTTG-4-1	EC.4	EC	77891596	FALSE	EC	Exc	NA	Exc	Exc	NA	NA	EC	EC	Exc RELN COL5A2	1	76.399726214921287	74.978781656399732	77.319644079397676	8.033333333	2	4	2	2
CAGCACGGTTTACGTG-4-1	EC.4	EC	77891596	FALSE	EC	Exc	NA	Exc	Exc	NA	NA	EC	EC	Exc RELN GPC5	1	76.399726214921287	74.978781656399732	77.319644079397676	8.033333333	2	4	2	2
CAGCAGCAGTACTGTC-4-1	EC.4	EC	77891596	FALSE	EC	Exc	NA	Exc	Exc	NA	NA	EC	EC	Exc RELN COL5A2	1	76.399726214921287	74.978781656399732	77.319644079397676	8.033333333	2	4	2	2
CAGCAGCCATACAGCT-4-1	EC.4	EC	77891596	FALSE	EC	Exc	NA	Exc	Exc	NA	NA	EC	EC	Exc RELN COL5A2	1	76.399726214921287	74.978781656399732	77.319644079397676	8.033333333	2	4	2	2
CAGCAGCGTCTTCGAA-4-1	EC.4	EC	77891596	FALSE	Exc_L5_RORB_SNHG7	Exc	NA	Exc	Exc	L5	NA	L5	L5	Exc L4-5 RORB IL1RAPL2	1	76.399726214921287	74.978781656399732	77.319644079397676	8.033333333	2	4	2	2
CAGCCAGGTAAGATCA-4-1	EC.4	EC	77891596	FALSE	EC	Exc	NA	Exc	Exc	NA	NA	EC	EC	Exc RELN GPC5	1	76.399726214921287	74.978781656399732	77.319644079397676	8.033333333	2	4	2	2
CAGGCCACACGTGTGC-4-1	EC.4	EC	77891596	FALSE	EC	Exc	NA	Exc	Exc	NA	NA	EC	EC	Exc RELN COL5A2	1	76.399726214921287	74.978781656399732	77.319644079397676	8.033333333	2	4	2	2
CAGGGCTAGACTTCAC-4-1	EC.4	EC	77891596	FALSE	EC	Exc	NA	Exc	Exc	NA	NA	EC	EC	Exc RELN COL5A2	1	76.399726214921287	74.978781656399732	77.319644079397676	8.033333333	2	4	2	2
CAGGGCTGTCTCTCCA-4-1	EC.4	EC	77891596	FALSE	EC	Exc	NA	Exc	Exc	NA	NA	EC	EC	Exc RELN COL5A2	1	76.399726214921287	74.978781656399732	77.319644079397676	8.033333333	2	4	2	2
CAGGTATAGAGCAGAA-4-1	EC.4	EC	77891596	FALSE	EC	Exc	NA	Exc	Exc	NA	NA	EC	EC	Exc RELN COL5A2	1	76.399726214921287	74.978781656399732	77.319644079397676	8.033333333	2	4	2	2
CAGGTATAGGTTATAG-4-1	EC.4	EC	77891596	FALSE	EC	Exc	NA	Exc	Exc	NA	NA	EC	EC	Exc RELN COL5A2	1	76.399726214921287	74.978781656399732	77.319644079397676	8.033333333	2	4	2	2
CAGGTATCATGTGTCA-4-1	EC.4	EC	77891596	FALSE	EC	Exc	NA	Exc	Exc	NA	NA	EC	EC	Exc RELN COL5A2	1	76.399726214921287	74.978781656399732	77.319644079397676	8.033333333	2	4	2	2
CAGTGCGAGGCTTTCA-4-1	EC.4	EC	77891596	FALSE	EC	Exc	NA	Exc	Exc	NA	NA	EC	EC	Exc RELN COL5A2	1	76.399726214921287	74.978781656399732	77.319644079397676	8.033333333	2	4	2	2
CAGTGCGCAATTCTCT-4-1	EC.4	EC	77891596	FALSE	Exc_L5_RORB_SNHG7	Exc	NA	Exc	Exc	L5	NA	L5	L5	Exc L4-5 RORB IL1RAPL2	1	76.399726214921287	74.978781656399732	77.319644079397676	8.033333333	2	4	2	2
CAGTGCGGTATCCCTC-4-1	EC.4	EC	77891596	FALSE	EC	Exc	NA	Exc	Exc	NA	NA	EC	EC	Exc RELN COL5A2	1	76.399726214921287	74.978781656399732	77.319644079397676	8.033333333	2	4	2	2
CAGTGCGGTCCAATCA-4-1	EC.4	EC	77891596	FALSE	Exc_L2-3_LINC00507_RPL9P17	Exc	NA	Exc	Exc	L2-3	NA	L2-3	L2-3	Exc L2-3 CBLN2 LINC02306	1	76.399726214921287	74.978781656399732	77.319644079397676	8.033333333	2	4	2	2
CAGTTAGCAACCGCCA-4-1	EC.4	EC	77891596	FALSE	EC	Exc	NA	Exc	Exc	NA	NA	EC	EC	Exc RELN COL5A2	1	76.399726214921287	74.978781656399732	77.319644079397676	8.033333333	2	4	2	2
CAGTTAGGTACGGCAA-4-1	EC.4	EC	77891596	FALSE	EC	Exc	NA	Exc	Exc	NA	NA	EC	EC	Exc RELN COL5A2	1	76.399726214921287	74.978781656399732	77.319644079397676	8.033333333	2	4	2	2
CAGTTAGTCTTGGAAC-4-1	EC.4	EC	77891596	FALSE	EC	Exc	NA	Exc	Exc	NA	NA	EC	EC	Exc RELN COL5A2	1	76.399726214921287	74.978781656399732	77.319644079397676	8.033333333	2	4	2	2
CATAAGCTCGTAGCTA-4-1	EC.4	EC	77891596	FALSE	Exc_L2-3_LINC00507_RPL9P17	Exc	NA	Exc	Exc	L2-3	NA	L2-3	L2-3	Exc L2-3 CBLN2 LINC02306	1	76.399726214921287	74.978781656399732	77.319644079397676	8.033333333	2	4	2	2
CATACAGCAAATAAGC-4-1	EC.4	EC	77891596	FALSE	EC	Exc	NA	Exc	Exc	NA	NA	EC	EC	Exc RELN GPC5	1	76.399726214921287	74.978781656399732	77.319644079397676	8.033333333	2	4	2	2
CATACAGCAACGTTAC-4-1	EC.4	EC	77891596	FALSE	EC	Exc	NA	Exc	Exc	NA	NA	EC	EC	Exc RELN COL5A2	1	76.399726214921287	74.978781656399732	77.319644079397676	8.033333333	2	4	2	2
CATACAGCAGAATCGG-4-1	EC.4	EC	77891596	FALSE	EC	Exc	NA	Exc	Exc	NA	NA	EC	EC	Exc RELN COL5A2	1	76.399726214921287	74.978781656399732	77.319644079397676	8.033333333	2	4	2	2
CATACAGCAGATCATC-4-1	EC.4	EC	77891596	FALSE	EC	Exc	NA	Exc	Exc	NA	NA	EC	EC	Exc RELN COL5A2	1	76.399726214921287	74.978781656399732	77.319644079397676	8.033333333	2	4	2	2
CATACAGCATTCCTAT-4-1	EC.4	EC	77891596	FALSE	Exc_L4-5_RORB_RPL31P31	Exc	NA	Exc	Exc	L4-5	NA	L4-5	L4-5	Exc L4-5 RORB IL1RAPL2	1	76.399726214921287	74.978781656399732	77.319644079397676	8.033333333	2	4	2	2
CATACAGTCATTGCTT-4-1	EC.4	EC	77891596	FALSE	EC_HC	Exc	NA	Exc	Exc	NA	NA	EC_HC	EC_HC	Exc DLC1 SNTG2	1	76.399726214921287	74.978781656399732	77.319644079397676	8.033333333	2	4	2	2
CATACCCAGTATTGCC-4-1	EC.4	EC	77891596	FALSE	EC	Exc	NA	Exc	Exc	NA	NA	EC	EC	Exc RELN COL5A2	1	76.399726214921287	74.978781656399732	77.319644079397676	8.033333333	2	4	2	2
CATACTTCACAGAAGC-4-1	EC.4	EC	77891596	FALSE	EC	Exc	NA	Exc	Exc	NA	NA	EC	EC	Exc RELN GPC5	1	76.399726214921287	74.978781656399732	77.319644079397676	8.033333333	2	4	2	2
CATCAAGAGATGAACT-4-1	EC.4	EC	77891596	FALSE	EC	Exc	NA	Exc	Exc	NA	NA	EC	EC	Exc RELN COL5A2	1	76.399726214921287	74.978781656399732	77.319644079397676	8.033333333	2	4	2	2
CATCAAGCAGTTCTAG-4-1	EC.4	EC	77891596	FALSE	EC	Exc	NA	Exc	Exc	NA	NA	EC	EC	Exc RELN COL5A2	1	76.399726214921287	74.978781656399732	77.319644079397676	8.033333333	2	4	2	2
CATCCACCAACCAACT-4-1	EC.4	EC	77891596	FALSE	EC	Exc	NA	Exc	Exc	NA	NA	EC	EC	Exc RELN COL5A2	1	76.399726214921287	74.978781656399732	77.319644079397676	8.033333333	2	4	2	2
CATCCACCAACCCTAA-4-1	EC.4	EC	77891596	FALSE	EC	Exc	NA	Exc	Exc	NA	NA	EC	EC	Exc RELN COL5A2	1	76.399726214921287	74.978781656399732	77.319644079397676	8.033333333	2	4	2	2
CATCCACCATGTACGT-4-1	EC.4	EC	77891596	FALSE	EC	Exc	NA	Exc	Exc	NA	NA	EC	EC	Exc RELN COL5A2	1	76.399726214921287	74.978781656399732	77.319644079397676	8.033333333	2	4	2	2
CATCCACGTACTGGGA-4-1	EC.4	EC	77891596	FALSE	EC	Exc	NA	Exc	Exc	NA	NA	EC	EC	Exc RELN GPC5	1	76.399726214921287	74.978781656399732	77.319644079397676	8.033333333	2	4	2	2
CATCCACTCAAGTCGT-4-1	EC.4	EC	77891596	FALSE	EC	Exc	NA	Exc	Exc	NA	NA	EC	EC	Exc RELN COL5A2	1	76.399726214921287	74.978781656399732	77.319644079397676	8.033333333	2	4	2	2
CATCCGTCAAGACAAT-4-1	EC.4	EC	77891596	FALSE	EC_HC	Exc	NA	Exc	Exc	NA	NA	EC_HC	EC_HC	Exc DLC1 SNTG2	1	76.399726214921287	74.978781656399732	77.319644079397676	8.033333333	2	4	2	2
CATCCGTGTCCACGCA-4-1	EC.4	EC	77891596	FALSE	EC	Exc	NA	Exc	Exc	NA	NA	EC	EC	Exc RELN COL5A2	1	76.399726214921287	74.978781656399732	77.319644079397676	8.033333333	2	4	2	2
CATCCGTGTGAAGCGT-4-1	EC.4	EC	77891596	FALSE	Exc_L5_RORB_SNHG7	Exc	NA	Exc	Exc	L5	NA	L5	L5	Exc L4-5 RORB IL1RAPL2	1	76.399726214921287	74.978781656399732	77.319644079397676	8.033333333	2	4	2	2
CATCGCTGTACGCTAT-4-1	EC.4	EC	77891596	FALSE	EC_HC	Exc	NA	Exc	Exc	NA	NA	EC_HC	EC_HC	Exc DLC1 SNTG2	1	76.399726214921287	74.978781656399732	77.319644079397676	8.033333333	2	4	2	2
CATCGGGAGATTGACA-4-1	EC.4	EC	77891596	FALSE	EC	Exc	NA	Exc	Exc	NA	NA	EC	EC	Exc RELN COL5A2	1	76.399726214921287	74.978781656399732	77.319644079397676	8.033333333	2	4	2	2
CATCGGGAGGAGTCTG-4-1	EC.4	EC	77891596	FALSE	EC	Exc	NA	Exc	Exc	NA	NA	EC	EC	Exc RELN COL5A2	1	76.399726214921287	74.978781656399732	77.319644079397676	8.033333333	2	4	2	2
CATGAGTCAATGGCCC-4-1	EC.4	EC	77891596	FALSE	EC	Exc	NA	Exc	Exc	NA	NA	EC	EC	Exc RELN COL5A2	1	76.399726214921287	74.978781656399732	77.319644079397676	8.033333333	2	4	2	2
CATGAGTTCTCTGCTG-4-1	EC.4	EC	77891596	FALSE	EC	Exc	NA	Exc	Exc	NA	NA	EC	EC	Exc RELN GPC5	1	76.399726214921287	74.978781656399732	77.319644079397676	8.033333333	2	4	2	2
CATGCAACACCTGATA-4-1	EC.4	EC	77891596	FALSE	EC	Exc	NA	Exc	Exc	NA	NA	EC	EC	Exc RELN GPC5	1	76.399726214921287	74.978781656399732	77.319644079397676	8.033333333	2	4	2	2
CATGCCTTCCGAGAAG-4-1	EC.4	EC	77891596	FALSE	EC	Exc	NA	Exc	Exc	NA	NA	EC	EC	Exc RELN COL5A2	1	76.399726214921287	74.978781656399732	77.319644079397676	8.033333333	2	4	2	2
CATGCGGCAATCCTTT-4-1	EC.4	EC	77891596	FALSE	EC	Exc	NA	Exc	Exc	NA	NA	EC	EC	Exc RELN COL5A2	1	76.399726214921287	74.978781656399732	77.319644079397676	8.033333333	2	4	2	2
CATGCTCGTTATAGCC-4-1	EC.4	EC	77891596	FALSE	EC	Exc	NA	Exc	Exc	NA	NA	EC	EC	Exc RELN COL5A2	1	76.399726214921287	74.978781656399732	77.319644079397676	8.033333333	2	4	2	2
CATGCTCTCCTAGCGG-4-1	EC.4	EC	77891596	FALSE	EC	Exc	NA	Exc	Exc	NA	NA	EC	EC	Exc RELN GPC5	1	76.399726214921287	74.978781656399732	77.319644079397676	8.033333333	2	4	2	2
CATGGATAGTGGATAT-4-1	EC.4	EC	77891596	FALSE	EC	Exc	NA	Exc	Exc	NA	NA	EC	EC	Exc RELN COL5A2	1	76.399726214921287	74.978781656399732	77.319644079397676	8.033333333	2	4	2	2
CATGGATCACTCAGAT-4-1	EC.4	EC	77891596	FALSE	EC	Exc	NA	Exc	Exc	NA	NA	EC	EC	Exc RELN COL5A2	1	76.399726214921287	74.978781656399732	77.319644079397676	8.033333333	2	4	2	2
CATGGATCAGAAATCA-4-1	EC.4	EC	77891596	FALSE	EC	Exc	NA	Exc	Exc	NA	NA	EC	EC	Exc RELN COL5A2	1	76.399726214921287	74.978781656399732	77.319644079397676	8.033333333	2	4	2	2
CATGGTAAGACATAGT-4-1	EC.4	EC	77891596	FALSE	EC	Exc	NA	Exc	Exc	NA	NA	EC	EC	Exc RELN COL5A2	1	76.399726214921287	74.978781656399732	77.319644079397676	8.033333333	2	4	2	2
CATGGTACACGTAACT-4-1	EC.4	EC	77891596	FALSE	EC	Exc	NA	Exc	Exc	NA	NA	EC	EC	Exc RELN COL5A2	1	76.399726214921287	74.978781656399732	77.319644079397676	8.033333333	2	4	2	2
CATTCATAGGGCAGGA-4-1	EC.4	EC	77891596	FALSE	EC	Exc	NA	Exc	Exc	NA	NA	EC	EC	Exc RELN COL5A2	1	76.399726214921287	74.978781656399732	77.319644079397676	8.033333333	2	4	2	2
CATTCCGGTGCGAACA-4-1	EC.4	EC	77891596	FALSE	EC	Exc	NA	Exc	Exc	NA	NA	EC	EC	Exc RELN COL5A2	1	76.399726214921287	74.978781656399732	77.319644079397676	8.033333333	2	4	2	2
CATTCCGGTGGATCAG-4-1	EC.4	EC	77891596	FALSE	EC	Exc	NA	Exc	Exc	NA	NA	EC	EC	Exc RELN COL5A2	1	76.399726214921287	74.978781656399732	77.319644079397676	8.033333333	2	4	2	2
CATTCCGTCACAAGGG-4-1	EC.4	EC	77891596	FALSE	EC	Exc	NA	Exc	Exc	NA	NA	EC	EC	Exc RELN COL5A2	1	76.399726214921287	74.978781656399732	77.319644079397676	8.033333333	2	4	2	2
CATTCCGTCTAGTCAG-4-1	EC.4	EC	77891596	FALSE	EC	Exc	NA	Exc	Exc	NA	NA	EC	EC	Exc RELN COL5A2	1	76.399726214921287	74.978781656399732	77.319644079397676	8.033333333	2	4	2	2
CATTCTACACGACCTG-4-1	EC.4	EC	77891596	FALSE	EC	Exc	NA	Exc	Exc	NA	NA	EC	EC	Exc RELN COL5A2	1	76.399726214921287	74.978781656399732	77.319644079397676	8.033333333	2	4	2	2
CATTCTATCACTGCTC-4-1	EC.4	EC	77891596	FALSE	EC	Exc	NA	Exc	Exc	NA	NA	EC	EC	Exc RELN COL5A2	1	76.399726214921287	74.978781656399732	77.319644079397676	8.033333333	2	4	2	2
CATTGTTAGTGGATTA-4-1	EC.4	EC	77891596	FALSE	Exc_L5_RORB_SNHG7	Exc	NA	Exc	Exc	L5	NA	L5	L5	Exc L4-5 RORB IL1RAPL2	1	76.399726214921287	74.978781656399732	77.319644079397676	8.033333333	2	4	2	2
CATTTCAGTACCGTGC-4-1	EC.4	EC	77891596	FALSE	EC	Exc	NA	Exc	Exc	NA	NA	EC	EC	Exc RELN COL5A2	1	76.399726214921287	74.978781656399732	77.319644079397676	8.033333333	2	4	2	2
CCAATGACAAATGCTC-4-1	EC.4	EC	77891596	FALSE	EC	Exc	NA	Exc	Exc	NA	NA	EC	EC	Exc RELN COL5A2	1	76.399726214921287	74.978781656399732	77.319644079397676	8.033333333	2	4	2	2
CCAATGACAGGCCCTA-4-1	EC.4	EC	77891596	FALSE	EC	Exc	NA	Exc	Exc	NA	NA	EC	EC	Exc RELN GPC5	1	76.399726214921287	74.978781656399732	77.319644079397676	8.033333333	2	4	2	2
CCAATTTAGCCTATCA-4-1	EC.4	EC	77891596	FALSE	EC	Exc	NA	Exc	Exc	NA	NA	EC	EC	Exc RELN COL5A2	1	76.399726214921287	74.978781656399732	77.319644079397676	8.033333333	2	4	2	2
CCAATTTAGGTCGTGA-4-1	EC.4	EC	77891596	FALSE	EC	Exc	NA	Exc	Exc	NA	NA	EC	EC	Exc RELN GPC5	1	76.399726214921287	74.978781656399732	77.319644079397676	8.033333333	2	4	2	2
CCAATTTTCCACGGGT-4-1	EC.4	EC	77891596	FALSE	EC	Exc	NA	Exc	Exc	NA	NA	EC	EC	Exc RELN COL5A2	1	76.399726214921287	74.978781656399732	77.319644079397676	8.033333333	2	4	2	2
CCACACTGTAGATCGG-4-1	EC.4	EC	77891596	FALSE	EC	Exc	NA	Exc	Exc	NA	NA	EC	EC	Exc RELN COL5A2	1	76.399726214921287	74.978781656399732	77.319644079397676	8.033333333	2	4	2	2
CCACCATCACGCCAGT-4-1	EC.4	EC	77891596	FALSE	EC	Exc	NA	Exc	Exc	NA	NA	EC	EC	Exc RELN COL5A2	1	76.399726214921287	74.978781656399732	77.319644079397676	8.033333333	2	4	2	2
CCACGTTAGTGGGAAA-4-1	EC.4	EC	77891596	FALSE	Ex-NRGN	Exc	NA	Exc	Exc	NA	NA	NRGN	NRGN	Exc NRGN	1	76.399726214921287	74.978781656399732	77.319644079397676	8.033333333	2	4	2	2
CCACGTTCAGAATTCC-4-1	EC.4	EC	77891596	FALSE	Exc_L5_RORB_SNHG7	Exc	NA	Exc	Exc	L5	NA	L5	L5	Exc AGBL1 GPC5	1	76.399726214921287	74.978781656399732	77.319644079397676	8.033333333	2	4	2	2
CCACGTTCATACTTTC-4-1	EC.4	EC	77891596	FALSE	EC	Exc	NA	Exc	Exc	NA	NA	EC	EC	Exc RELN COL5A2	1	76.399726214921287	74.978781656399732	77.319644079397676	8.033333333	2	4	2	2
CCACGTTTCGCGGACT-4-1	EC.4	EC	77891596	FALSE	EC_HC	Exc	NA	Exc	Exc	NA	NA	EC_HC	EC_HC	Exc DLC1 SNTG2	1	76.399726214921287	74.978781656399732	77.319644079397676	8.033333333	2	4	2	2
CCATCACAGTAAATGC-4-1	EC.4	EC	77891596	FALSE	Ex-NRGN	Exc	NA	Exc	Exc	NA	NA	NRGN	NRGN	Exc NRGN	1	76.399726214921287	74.978781656399732	77.319644079397676	8.033333333	2	4	2	2
CCATCACTCAGCCCAG-4-1	EC.4	EC	77891596	FALSE	Exc_L2-3_LINC00507_RPL9P17	Exc	NA	Exc	Exc	L2-3	NA	L2-3	L2-3	Exc L2-3 CBLN2 LINC02306	1	76.399726214921287	74.978781656399732	77.319644079397676	8.033333333	2	4	2	2
CCCATTGGTTGTGTAC-4-1	EC.4	EC	77891596	FALSE	EC	Exc	NA	Exc	Exc	NA	NA	EC	EC	Exc RELN COL5A2	1	76.399726214921287	74.978781656399732	77.319644079397676	8.033333333	2	4	2	2
CCCGGAACAGTCGGAA-4-1	EC.4	EC	77891596	FALSE	EC	Exc	NA	Exc	Exc	NA	NA	EC	EC	Exc RELN COL5A2	1	76.399726214921287	74.978781656399732	77.319644079397676	8.033333333	2	4	2	2
CCCGGAATCTGCCCTA-4-1	EC.4	EC	77891596	FALSE	L6b	Exc	NA	Exc	Exc	L6b	NA	L6b	L6b	Exc L6b	1	76.399726214921287	74.978781656399732	77.319644079397676	8.033333333	2	4	2	2
CCCTCAAAGGAAGTCC-4-1	EC.4	EC	77891596	FALSE	EC	Exc	NA	Exc	Exc	NA	NA	EC	EC	Exc RELN COL5A2	1	76.399726214921287	74.978781656399732	77.319644079397676	8.033333333	2	4	2	2
CCCTCTCCAACTGCTA-4-1	EC.4	EC	77891596	FALSE	EC	Exc	NA	Exc	Exc	NA	NA	EC	EC	Exc RELN GPC5	1	76.399726214921287	74.978781656399732	77.319644079397676	8.033333333	2	4	2	2
CCCTCTCCAGCCCACA-4-1	EC.4	EC	77891596	FALSE	Exc_L5_RORB_SNHG7	Exc	NA	Exc	Exc	L5	NA	L5	L5	Exc L4-5 RORB IL1RAPL2	1	76.399726214921287	74.978781656399732	77.319644079397676	8.033333333	2	4	2	2
CCCTCTCCATGGCCCA-4-1	EC.4	EC	77891596	FALSE	Ex-NRGN	Exc	NA	Exc	Exc	NA	NA	NRGN	NRGN	Exc NRGN	1	76.399726214921287	74.978781656399732	77.319644079397676	8.033333333	2	4	2	2
CCCTGATAGAATTGTG-4-1	EC.4	EC	77891596	FALSE	EC_HC	Exc	NA	Exc	Exc	NA	NA	EC_HC	EC_HC	Exc DLC1 SNTG2	1	76.399726214921287	74.978781656399732	77.319644079397676	8.033333333	2	4	2	2
CCCTTAGTCATTGAGC-4-1	EC.4	EC	77891596	FALSE	EC_HC	Exc	NA	Exc	Exc	NA	NA	EC_HC	EC_HC	Exc DLC1 SNTG2	1	76.399726214921287	74.978781656399732	77.319644079397676	8.033333333	2	4	2	2
CCGAACGAGCTGACTT-4-1	EC.4	EC	77891596	FALSE	EC	Exc	NA	Exc	Exc	NA	NA	EC	EC	Exc RELN COL5A2	1	76.399726214921287	74.978781656399732	77.319644079397676	8.033333333	2	4	2	2
CCGAACGGTCTTGTCC-4-1	EC.4	EC	77891596	FALSE	EC_HC	Exc	NA	Exc	Exc	NA	NA	EC_HC	EC_HC	Exc DLC1 SNTG2	1	76.399726214921287	74.978781656399732	77.319644079397676	8.033333333	2	4	2	2
CCGATCTGTATAATGG-4-1	EC.4	EC	77891596	FALSE	EC	Exc	NA	Exc	Exc	NA	NA	EC	EC	Exc RELN GPC5	1	76.399726214921287	74.978781656399732	77.319644079397676	8.033333333	2	4	2	2
CCGCAAGAGCGATGGT-4-1	EC.4	EC	77891596	FALSE	EC	Exc	NA	Exc	Exc	NA	NA	EC	EC	Exc RELN COL5A2	1	76.399726214921287	74.978781656399732	77.319644079397676	8.033333333	2	4	2	2
CCGCAAGTCAATCAGC-4-1	EC.4	EC	77891596	FALSE	EC	Exc	NA	Exc	Exc	NA	NA	EC	EC	Exc RELN COL5A2	1	76.399726214921287	74.978781656399732	77.319644079397676	8.033333333	2	4	2	2
CCGGACAAGACAACAT-4-1	EC.4	EC	77891596	FALSE	EC	Exc	NA	Exc	Exc	NA	NA	EC	EC	Exc RELN COL5A2	1	76.399726214921287	74.978781656399732	77.319644079397676	8.033333333	2	4	2	2
CCGGACAGTATGGAAT-4-1	EC.4	EC	77891596	FALSE	EC_HC	Exc	NA	Exc	Exc	NA	NA	EC_HC	EC_HC	Exc DLC1 SNTG2	1	76.399726214921287	74.978781656399732	77.319644079397676	8.033333333	2	4	2	2
CCGGACATCAGTCTTT-4-1	EC.4	EC	77891596	FALSE	EC_HC	Exc	NA	Exc	Exc	NA	NA	EC_HC	EC_HC	Exc DLC1 SNTG2	1	76.399726214921287	74.978781656399732	77.319644079397676	8.033333333	2	4	2	2
CCGGGTAAGACCCTTA-4-1	EC.4	EC	77891596	FALSE	EC	Exc	NA	Exc	Exc	NA	NA	EC	EC	Exc RELN COL5A2	1	76.399726214921287	74.978781656399732	77.319644079397676	8.033333333	2	4	2	2
CCGGGTACACGCCACA-4-1	EC.4	EC	77891596	FALSE	EC	Exc	NA	Exc	Exc	NA	NA	EC	EC	Exc RELN GPC5	1	76.399726214921287	74.978781656399732	77.319644079397676	8.033333333	2	4	2	2
CCGGGTAGTCTACTGA-4-1	EC.4	EC	77891596	FALSE	EC	Exc	NA	Exc	Exc	NA	NA	EC	EC	Exc RELN COL5A2	1	76.399726214921287	74.978781656399732	77.319644079397676	8.033333333	2	4	2	2
CCGGTAGCACCGCTGA-4-1	EC.4	EC	77891596	FALSE	EC	Exc	NA	Exc	Exc	NA	NA	EC	EC	Exc RELN COL5A2	1	76.399726214921287	74.978781656399732	77.319644079397676	8.033333333	2	4	2	2
CCGGTGAAGAAGCGAA-4-1	EC.4	EC	77891596	FALSE	EC	Exc	NA	Exc	Exc	NA	NA	EC	EC	Exc RELN COL5A2	1	76.399726214921287	74.978781656399732	77.319644079397676	8.033333333	2	4	2	2
CCGGTGAGTATCGAGG-4-1	EC.4	EC	77891596	FALSE	EC	Exc	NA	Exc	Exc	NA	NA	EC	EC	Exc RELN COL5A2	1	76.399726214921287	74.978781656399732	77.319644079397676	8.033333333	2	4	2	2
CCGGTGATCGAGCCAC-4-1	EC.4	EC	77891596	FALSE	EC	Exc	NA	Exc	Exc	NA	NA	EC	EC	Exc RELN COL5A2	1	76.399726214921287	74.978781656399732	77.319644079397676	8.033333333	2	4	2	2
CCGTAGGTCCGTAGTA-4-1	EC.4	EC	77891596	FALSE	EC	Exc	NA	Exc	Exc	NA	NA	EC	EC	Exc RELN COL5A2	1	76.399726214921287	74.978781656399732	77.319644079397676	8.033333333	2	4	2	2
CCGTGAGAGCTCCCTT-4-1	EC.4	EC	77891596	FALSE	EC	Exc	NA	Exc	Exc	NA	NA	EC	EC	Exc RELN COL5A2	1	76.399726214921287	74.978781656399732	77.319644079397676	8.033333333	2	4	2	2
CCGTGAGTCCTAGCGG-4-1	EC.4	EC	77891596	FALSE	Exc_L4-5_RORB_RPL31P31	Exc	NA	Exc	Exc	L4-5	NA	L4-5	L4-5	Exc L4-5 RORB IL1RAPL2	1	76.399726214921287	74.978781656399732	77.319644079397676	8.033333333	2	4	2	2
CCTAACCAGGGTGAGG-4-1	EC.4	EC	77891596	FALSE	EC	Exc	NA	Exc	Exc	NA	NA	EC	EC	Exc RELN COL5A2	1	76.399726214921287	74.978781656399732	77.319644079397676	8.033333333	2	4	2	2
CCTAAGAGTCTGTGCG-4-1	EC.4	EC	77891596	FALSE	EC	Exc	NA	Exc	Exc	NA	NA	EC	EC	Exc RELN COL5A2	1	76.399726214921287	74.978781656399732	77.319644079397676	8.033333333	2	4	2	2
CCTACGTAGTCAATCC-4-1	EC.4	EC	77891596	FALSE	EC	Exc	NA	Exc	Exc	NA	NA	EC	EC	Exc RELN COL5A2	1	76.399726214921287	74.978781656399732	77.319644079397676	8.033333333	2	4	2	2
CCTATCGGTTGTAAAG-4-1	EC.4	EC	77891596	FALSE	L5/6_NP	Exc	NA	Exc	Exc	L5/6	NA	L5/6	L5/6	Exc L5/6 NP	1	76.399726214921287	74.978781656399732	77.319644079397676	8.033333333	2	4	2	2
CCTCACATCAGTGATC-4-1	EC.4	EC	77891596	FALSE	Exc_L2-3_LINC00507_RPL9P17	Exc	NA	Exc	Exc	L2-3	NA	L2-3	L2-3	Exc L2-3 CBLN2 LINC02306	1	76.399726214921287	74.978781656399732	77.319644079397676	8.033333333	2	4	2	2
CCTCACATCTGTTCAT-4-1	EC.4	EC	77891596	FALSE	EC	Exc	NA	Exc	Exc	NA	NA	EC	EC	Exc RELN COL5A2	1	76.399726214921287	74.978781656399732	77.319644079397676	8.033333333	2	4	2	2
CCTCAGTAGTCTTCCC-4-1	EC.4	EC	77891596	FALSE	EC	Exc	NA	Exc	Exc	NA	NA	EC	EC	Exc RELN COL5A2	1	76.399726214921287	74.978781656399732	77.319644079397676	8.033333333	2	4	2	2
CCTCAGTGTCGGCCTA-4-1	EC.4	EC	77891596	FALSE	Exc_L2-3_LINC00507_RPL9P17	Exc	NA	Exc	Exc	L2-3	NA	L2-3	L2-3	Exc L2-3 CBLN2 LINC02306	1	76.399726214921287	74.978781656399732	77.319644079397676	8.033333333	2	4	2	2
CCTCATGCAGGAAGTC-4-1	EC.4	EC	77891596	FALSE	EC	Exc	NA	Exc	Exc	NA	NA	EC	EC	Exc RELN COL5A2	1	76.399726214921287	74.978781656399732	77.319644079397676	8.033333333	2	4	2	2
CCTCCAAAGAAGCGGG-4-1	EC.4	EC	77891596	FALSE	EC	Exc	NA	Exc	Exc	NA	NA	EC	EC	Exc RELN COL5A2	1	76.399726214921287	74.978781656399732	77.319644079397676	8.033333333	2	4	2	2
CCTCCTCTCCGTTTCG-4-1	EC.4	EC	77891596	FALSE	EC	Exc	NA	Exc	Exc	NA	NA	EC	EC	Exc RELN COL5A2	1	76.399726214921287	74.978781656399732	77.319644079397676	8.033333333	2	4	2	2
CCTCTCCAGGGACTGT-4-1	EC.4	EC	77891596	FALSE	EC_HC	Exc	NA	Exc	Exc	NA	NA	EC_HC	EC_HC	Exc DLC1 SNTG2	1	76.399726214921287	74.978781656399732	77.319644079397676	8.033333333	2	4	2	2
CCTCTCCTCCAGCACG-4-1	EC.4	EC	77891596	FALSE	EC	Exc	NA	Exc	Exc	NA	NA	EC	EC	Exc RELN COL5A2	1	76.399726214921287	74.978781656399732	77.319644079397676	8.033333333	2	4	2	2
CCTGCATTCGGCAGTC-4-1	EC.4	EC	77891596	FALSE	EC_HC	Exc	NA	Exc	Exc	NA	NA	EC_HC	EC_HC	Exc DLC1 SNTG2	1	76.399726214921287	74.978781656399732	77.319644079397676	8.033333333	2	4	2	2
CCTGTTGGTCCAAGAG-4-1	EC.4	EC	77891596	FALSE	Exc_L6_THEMIS_LINC00343	Exc	NA	Exc	Exc	L6	NA	L6	L6	Exc L6 THEMIS NFIA	1	76.399726214921287	74.978781656399732	77.319644079397676	8.033333333	2	4	2	2
CCTTCAGGTGTCCATA-4-1	EC.4	EC	77891596	FALSE	EC	Exc	NA	Exc	Exc	NA	NA	EC	EC	Exc RELN COL5A2	1	76.399726214921287	74.978781656399732	77.319644079397676	8.033333333	2	4	2	2
CCTTGTGAGCAAGGAA-4-1	EC.4	EC	77891596	FALSE	Exc_L4-5_RORB_RPL31P31	Exc	NA	Exc	Exc	L4-5	NA	L4-5	L4-5	Exc L4-5 RORB IL1RAPL2	1	76.399726214921287	74.978781656399732	77.319644079397676	8.033333333	2	4	2	2
CCTTGTGAGGAGAATG-4-1	EC.4	EC	77891596	FALSE	EC	Exc	NA	Exc	Exc	NA	NA	EC	EC	Exc RELN COL5A2	1	76.399726214921287	74.978781656399732	77.319644079397676	8.033333333	2	4	2	2
CCTTGTGGTGAATTGA-4-1	EC.4	EC	77891596	FALSE	EC	Exc	NA	Exc	Exc	NA	NA	EC	EC	Exc RELN GPC5	1	76.399726214921287	74.978781656399732	77.319644079397676	8.033333333	2	4	2	2
CCTTTGGCACACGTGC-4-1	EC.4	EC	77891596	FALSE	EC	Exc	NA	Exc	Exc	NA	NA	EC	EC	Exc RELN COL5A2	1	76.399726214921287	74.978781656399732	77.319644079397676	8.033333333	2	4	2	2
CGAAGGAAGGTTAAAC-4-1	EC.4	EC	77891596	FALSE	EC	Exc	NA	Exc	Exc	NA	NA	EC	EC	Exc RELN COL5A2	1	76.399726214921287	74.978781656399732	77.319644079397676	8.033333333	2	4	2	2
CGAAGGATCAGAGCGA-4-1	EC.4	EC	77891596	FALSE	Ex-NRGN	Exc	NA	Exc	Exc	NA	NA	NRGN	NRGN	Exc NRGN	1	76.399726214921287	74.978781656399732	77.319644079397676	8.033333333	2	4	2	2
CGAAGGATCCAGCAAT-4-1	EC.4	EC	77891596	FALSE	Ex-NRGN	Exc	NA	Exc	Exc	NA	NA	NRGN	NRGN	Exc NRGN	1	76.399726214921287	74.978781656399732	77.319644079397676	8.033333333	2	4	2	2
CGAAGGATCCTTTAGT-4-1	EC.4	EC	77891596	FALSE	EC	Exc	NA	Exc	Exc	NA	NA	EC	EC	Exc RELN GPC5	1	76.399726214921287	74.978781656399732	77.319644079397676	8.033333333	2	4	2	2
CGAAGTTAGTGACCTT-4-1	EC.4	EC	77891596	FALSE	EC	Exc	NA	Exc	Exc	NA	NA	EC	EC	Exc RELN COL5A2	1	76.399726214921287	74.978781656399732	77.319644079397676	8.033333333	2	4	2	2
CGAATTGCAGTCGAGA-4-1	EC.4	EC	77891596	FALSE	EC	Exc	NA	Exc	Exc	NA	NA	EC	EC	Exc RELN COL5A2	1	76.399726214921287	74.978781656399732	77.319644079397676	8.033333333	2	4	2	2
CGAATTGCAGTTGCGC-4-1	EC.4	EC	77891596	FALSE	L6b	Exc	NA	Exc	Exc	L6b	NA	L6b	L6b	Exc L6b	1	76.399726214921287	74.978781656399732	77.319644079397676	8.033333333	2	4	2	2
CGAATTGGTATTGACC-4-1	EC.4	EC	77891596	FALSE	EC	Exc	NA	Exc	Exc	NA	NA	EC	EC	Exc RELN COL5A2	1	76.399726214921287	74.978781656399732	77.319644079397676	8.033333333	2	4	2	2
CGACAGCAGACAGCGT-4-1	EC.4	EC	77891596	FALSE	EC_HC	Exc	NA	Exc	Exc	NA	NA	EC_HC	EC_HC	Exc DLC1 SNTG2	1	76.399726214921287	74.978781656399732	77.319644079397676	8.033333333	2	4	2	2
CGACAGCAGTTTCGAC-4-1	EC.4	EC	77891596	FALSE	EC	Exc	NA	Exc	Exc	NA	NA	EC	EC	Exc RELN COL5A2	1	76.399726214921287	74.978781656399732	77.319644079397676	8.033333333	2	4	2	2
CGAGGAACACGCTTAA-4-1	EC.4	EC	77891596	FALSE	EC	Exc	NA	Exc	Exc	NA	NA	EC	EC	Exc RELN COL5A2	1	76.399726214921287	74.978781656399732	77.319644079397676	8.033333333	2	4	2	2
CGAGGAAGTACAAGTA-4-1	EC.4	EC	77891596	FALSE	EC_HC	Exc	NA	Exc	Exc	NA	NA	EC_HC	EC_HC	Exc DLC1 SNTG2	1	76.399726214921287	74.978781656399732	77.319644079397676	8.033333333	2	4	2	2
CGAGGCTGTAACATAG-4-1	EC.4	EC	77891596	FALSE	Ex-NRGN	Exc	NA	Exc	Exc	NA	NA	NRGN	NRGN	Exc NRGN	1	76.399726214921287	74.978781656399732	77.319644079397676	8.033333333	2	4	2	2
CGAGTTAAGCGACAGT-4-1	EC.4	EC	77891596	FALSE	EC	Exc	NA	Exc	Exc	NA	NA	EC	EC	Exc RELN COL5A2	1	76.399726214921287	74.978781656399732	77.319644079397676	8.033333333	2	4	2	2
CGAGTTATCCCTTTGG-4-1	EC.4	EC	77891596	FALSE	EC	Exc	NA	Exc	Exc	NA	NA	EC	EC	Exc RELN COL5A2	1	76.399726214921287	74.978781656399732	77.319644079397676	8.033333333	2	4	2	2
CGAGTTATCTGGTGGC-4-1	EC.4	EC	77891596	FALSE	EC	Exc	NA	Exc	Exc	NA	NA	EC	EC	Exc RELN COL5A2	1	76.399726214921287	74.978781656399732	77.319644079397676	8.033333333	2	4	2	2
CGATCGGCAGCGTACC-4-1	EC.4	EC	77891596	FALSE	EC	Exc	NA	Exc	Exc	NA	NA	EC	EC	Exc RELN GPC5	1	76.399726214921287	74.978781656399732	77.319644079397676	8.033333333	2	4	2	2
CGATCGGGTGCAGATG-4-1	EC.4	EC	77891596	FALSE	EC	Exc	NA	Exc	Exc	NA	NA	EC	EC	Exc RELN COL5A2	1	76.399726214921287	74.978781656399732	77.319644079397676	8.033333333	2	4	2	2
CGATGCGTCTTCACAT-4-1	EC.4	EC	77891596	FALSE	EC	Exc	NA	Exc	Exc	NA	NA	EC	EC	Exc RELN GPC5	1	76.399726214921287	74.978781656399732	77.319644079397676	8.033333333	2	4	2	2
CGATGGCGTGACAACG-4-1	EC.4	EC	77891596	FALSE	EC	Exc	NA	Exc	Exc	NA	NA	EC	EC	Exc RELN COL5A2	1	76.399726214921287	74.978781656399732	77.319644079397676	8.033333333	2	4	2	2
CGATGGCTCGTCGCTT-4-1	EC.4	EC	77891596	FALSE	Exc_L5_RORB_SNHG7	Exc	NA	Exc	Exc	L5	NA	L5	L5	Exc L4-5 RORB IL1RAPL2	1	76.399726214921287	74.978781656399732	77.319644079397676	8.033333333	2	4	2	2
CGATGGCTCTTAGCTT-4-1	EC.4	EC	77891596	FALSE	EC	Exc	NA	Exc	Exc	NA	NA	EC	EC	Exc RELN COL5A2	1	76.399726214921287	74.978781656399732	77.319644079397676	8.033333333	2	4	2	2
CGCATAACACGTCGTG-4-1	EC.4	EC	77891596	FALSE	EC	Exc	NA	Exc	Exc	NA	NA	EC	EC	Exc RELN COL5A2	1	76.399726214921287	74.978781656399732	77.319644079397676	8.033333333	2	4	2	2
CGCATAAGTTTAGAGA-4-1	EC.4	EC	77891596	FALSE	Exc_L4-5_RORB_RPL31P31	Exc	NA	Exc	Exc	L4-5	NA	L4-5	L4-5	Exc L4-5 RORB IL1RAPL2	1	76.399726214921287	74.978781656399732	77.319644079397676	8.033333333	2	4	2	2
CGCATAATCTCCACTG-4-1	EC.4	EC	77891596	FALSE	EC	Exc	NA	Exc	Exc	NA	NA	EC	EC	Exc RELN COL5A2	1	76.399726214921287	74.978781656399732	77.319644079397676	8.033333333	2	4	2	2
CGCCATTAGTATCTGC-4-1	EC.4	EC	77891596	FALSE	EC	Exc	NA	Exc	Exc	NA	NA	EC	EC	Exc RELN COL5A2	1	76.399726214921287	74.978781656399732	77.319644079397676	8.033333333	2	4	2	2
CGCCATTAGTGTAGAT-4-1	EC.4	EC	77891596	FALSE	EC	Exc	NA	Exc	Exc	NA	NA	EC	EC	Exc RELN COL5A2	1	76.399726214921287	74.978781656399732	77.319644079397676	8.033333333	2	4	2	2
CGGACACAGGAGAGGC-4-1	EC.4	EC	77891596	FALSE	EC	Exc	NA	Exc	Exc	NA	NA	EC	EC	Exc RELN COL5A2	1	76.399726214921287	74.978781656399732	77.319644079397676	8.033333333	2	4	2	2
CGGACACAGGTAATCA-4-1	EC.4	EC	77891596	FALSE	EC	Exc	NA	Exc	Exc	NA	NA	EC	EC	Exc RELN COL5A2	1	76.399726214921287	74.978781656399732	77.319644079397676	8.033333333	2	4	2	2
CGGACACCATCGATAC-4-1	EC.4	EC	77891596	FALSE	Exc_L2-3_LINC00507_RPL9P17	Exc	NA	Exc	Exc	L2-3	NA	L2-3	L2-3	Exc L2-3 CBLN2 LINC02306	1	76.399726214921287	74.978781656399732	77.319644079397676	8.033333333	2	4	2	2
CGGCAGTTCGCCTATC-4-1	EC.4	EC	77891596	FALSE	EC	Exc	NA	Exc	Exc	NA	NA	EC	EC	Exc RELN COL5A2	1	76.399726214921287	74.978781656399732	77.319644079397676	8.033333333	2	4	2	2
CGGGACTAGAGTTGAT-4-1	EC.4	EC	77891596	FALSE	EC	Exc	NA	Exc	Exc	NA	NA	EC	EC	Exc RELN COL5A2	1	76.399726214921287	74.978781656399732	77.319644079397676	8.033333333	2	4	2	2
CGGGACTGTCGTTATG-4-1	EC.4	EC	77891596	FALSE	EC	Exc	NA	Exc	Exc	NA	NA	EC	EC	Exc RELN COL5A2	1	76.399726214921287	74.978781656399732	77.319644079397676	8.033333333	2	4	2	2
CGGGTCAGTTGTGTAC-4-1	EC.4	EC	77891596	FALSE	EC	Exc	NA	Exc	Exc	NA	NA	EC	EC	Exc RELN COL5A2	1	76.399726214921287	74.978781656399732	77.319644079397676	8.033333333	2	4	2	2
CGGGTGTCAAGTGACG-4-1	EC.4	EC	77891596	FALSE	EC	Exc	NA	Exc	Exc	NA	NA	EC	EC	Exc RELN COL5A2	1	76.399726214921287	74.978781656399732	77.319644079397676	8.033333333	2	4	2	2
CGGTCAGCAAGCGAAC-4-1	EC.4	EC	77891596	FALSE	EC_HC	Exc	NA	Exc	Exc	NA	NA	EC_HC	EC_HC	Exc DLC1 SNTG2	1	76.399726214921287	74.978781656399732	77.319644079397676	8.033333333	2	4	2	2
CGTAAGTAGGCTGAAC-4-1	EC.4	EC	77891596	FALSE	EC	Exc	NA	Exc	Exc	NA	NA	EC	EC	Exc RELN COL5A2	1	76.399726214921287	74.978781656399732	77.319644079397676	8.033333333	2	4	2	2
CGTAATGGTTAACCTG-4-1	EC.4	EC	77891596	FALSE	Exc_L2-3_LINC00507_RPL9P17	Exc	NA	Exc	Exc	L2-3	NA	L2-3	L2-3	Exc L2-3 CBLN2 LINC02306	1	76.399726214921287	74.978781656399732	77.319644079397676	8.033333333	2	4	2	2
CGTAATGGTTCCTACC-4-1	EC.4	EC	77891596	FALSE	EC	Exc	NA	Exc	Exc	NA	NA	EC	EC	Exc RELN COL5A2	1	76.399726214921287	74.978781656399732	77.319644079397676	8.033333333	2	4	2	2
CGTAGTAGTTGGTAGG-4-1	EC.4	EC	77891596	FALSE	EC_HC	Exc	NA	Exc	Exc	NA	NA	EC_HC	EC_HC	Exc DLC1 SNTG2	1	76.399726214921287	74.978781656399732	77.319644079397676	8.033333333	2	4	2	2
CGTCCATCATATCTCT-4-1	EC.4	EC	77891596	FALSE	EC	Exc	NA	Exc	Exc	NA	NA	EC	EC	Exc RELN COL5A2	1	76.399726214921287	74.978781656399732	77.319644079397676	8.033333333	2	4	2	2
CGTCCATGTTAGGCCC-4-1	EC.4	EC	77891596	FALSE	EC	Exc	NA	Exc	Exc	NA	NA	EC	EC	Exc RELN COL5A2	1	76.399726214921287	74.978781656399732	77.319644079397676	8.033333333	2	4	2	2
CGTCCATTCTGCAGCG-4-1	EC.4	EC	77891596	FALSE	EC	Exc	NA	Exc	Exc	NA	NA	EC	EC	Exc RELN COL5A2	1	76.399726214921287	74.978781656399732	77.319644079397676	8.033333333	2	4	2	2
CGTGAATGTATGGTTC-4-1	EC.4	EC	77891596	FALSE	EC	Exc	NA	Exc	Exc	NA	NA	EC	EC	Exc RELN COL5A2	1	76.399726214921287	74.978781656399732	77.319644079397676	8.033333333	2	4	2	2
CGTGATACAACTGCCG-4-1	EC.4	EC	77891596	FALSE	EC	Exc	NA	Exc	Exc	NA	NA	EC	EC	Exc RELN COL5A2	1	76.399726214921287	74.978781656399732	77.319644079397676	8.033333333	2	4	2	2
CGTGATAGTTGCATCA-4-1	EC.4	EC	77891596	FALSE	EC	Exc	NA	Exc	Exc	NA	NA	EC	EC	Exc RELN COL5A2	1	76.399726214921287	74.978781656399732	77.319644079397676	8.033333333	2	4	2	2
CGTGCTTCAAATTGGA-4-1	EC.4	EC	77891596	FALSE	Exc_L2-3_Stressed	Exc	NA	Exc	Exc	L2-3	NA	L2-3	L2-3	Exc TOX3 INO80D	1	76.399726214921287	74.978781656399732	77.319644079397676	8.033333333	2	4	2	2
CGTGTCTAGCGTCAAG-4-1	EC.4	EC	77891596	FALSE	Ex-NRGN	Exc	NA	Exc	Exc	NA	NA	NRGN	NRGN	Exc NRGN	1	76.399726214921287	74.978781656399732	77.319644079397676	8.033333333	2	4	2	2
CGTTAGAAGACTAAGT-4-1	EC.4	EC	77891596	FALSE	Exc_L5_RORB_SNHG7	Exc	NA	Exc	Exc	L5	NA	L5	L5	Exc AGBL1 GPC5	1	76.399726214921287	74.978781656399732	77.319644079397676	8.033333333	2	4	2	2
CGTTAGACAGTCTACA-4-1	EC.4	EC	77891596	FALSE	EC	Exc	NA	Exc	Exc	NA	NA	EC	EC	Exc RELN GPC5	1	76.399726214921287	74.978781656399732	77.319644079397676	8.033333333	2	4	2	2
CGTTAGACATTGAAGA-4-1	EC.4	EC	77891596	FALSE	EC	Exc	NA	Exc	Exc	NA	NA	EC	EC	Exc RELN GPC5	1	76.399726214921287	74.978781656399732	77.319644079397676	8.033333333	2	4	2	2
CGTTAGATCGTAGAGG-4-1	EC.4	EC	77891596	FALSE	Exc_L2-3_LINC00507_RPL9P17	Exc	NA	Exc	Exc	L2-3	NA	L2-3	L2-3	Exc L2-3 CBLN2 LINC02306	1	76.399726214921287	74.978781656399732	77.319644079397676	8.033333333	2	4	2	2
CGTTAGATCTAGTTCT-4-1	EC.4	EC	77891596	FALSE	EC	Exc	NA	Exc	Exc	NA	NA	EC	EC	Exc RELN COL5A2	1	76.399726214921287	74.978781656399732	77.319644079397676	8.033333333	2	4	2	2
CGTTCTGAGGGCCTCT-4-1	EC.4	EC	77891596	FALSE	EC	Exc	NA	Exc	Exc	NA	NA	EC	EC	Exc RELN COL5A2	1	76.399726214921287	74.978781656399732	77.319644079397676	8.033333333	2	4	2	2
CGTTGGGCAAGGAGTC-4-1	EC.4	EC	77891596	FALSE	EC	Exc	NA	Exc	Exc	NA	NA	EC	EC	Exc RELN COL5A2	1	76.399726214921287	74.978781656399732	77.319644079397676	8.033333333	2	4	2	2
CGTTGGGCAGCTACTA-4-1	EC.4	EC	77891596	FALSE	EC	Exc	NA	Exc	Exc	NA	NA	EC	EC	Exc RELN COL5A2	1	76.399726214921287	74.978781656399732	77.319644079397676	8.033333333	2	4	2	2
CGTTGGGGTCCTCAGG-4-1	EC.4	EC	77891596	FALSE	Exc_L5_RORB_SNHG7	Exc	NA	Exc	Exc	L5	NA	L5	L5	Exc L4-5 RORB IL1RAPL2	1	76.399726214921287	74.978781656399732	77.319644079397676	8.033333333	2	4	2	2
CGTTGGGTCTTCTGTA-4-1	EC.4	EC	77891596	FALSE	EC	Exc	NA	Exc	Exc	NA	NA	EC	EC	Exc RELN COL5A2	1	76.399726214921287	74.978781656399732	77.319644079397676	8.033333333	2	4	2	2
CTAACCCTCGTAGGGA-4-1	EC.4	EC	77891596	FALSE	EC	Exc	NA	Exc	Exc	NA	NA	EC	EC	Exc RELN COL5A2	1	76.399726214921287	74.978781656399732	77.319644079397676	8.033333333	2	4	2	2
CTAACTTAGTGGTCAG-4-1	EC.4	EC	77891596	FALSE	EC	Exc	NA	Exc	Exc	NA	NA	EC	EC	Exc RELN COL5A2	1	76.399726214921287	74.978781656399732	77.319644079397676	8.033333333	2	4	2	2
CTAAGTGCATGACCCG-4-1	EC.4	EC	77891596	FALSE	EC	Exc	NA	Exc	Exc	NA	NA	EC	EC	Exc RELN COL5A2	1	76.399726214921287	74.978781656399732	77.319644079397676	8.033333333	2	4	2	2
CTAAGTGGTGACCGAA-4-1	EC.4	EC	77891596	FALSE	EC	Exc	NA	Exc	Exc	NA	NA	EC	EC	Exc RELN COL5A2	1	76.399726214921287	74.978781656399732	77.319644079397676	8.033333333	2	4	2	2
CTACAGAAGACCTCCG-4-1	EC.4	EC	77891596	FALSE	Exc_L5_RORB_SNHG7	Exc	NA	Exc	Exc	L5	NA	L5	L5	Exc AGBL1 GPC5	1	76.399726214921287	74.978781656399732	77.319644079397676	8.033333333	2	4	2	2
CTACAGAAGGCGACAT-4-1	EC.4	EC	77891596	FALSE	EC	Exc	NA	Exc	Exc	NA	NA	EC	EC	Exc RELN COL5A2	1	76.399726214921287	74.978781656399732	77.319644079397676	8.033333333	2	4	2	2
CTACAGACAATGAACA-4-1	EC.4	EC	77891596	FALSE	EC	Exc	NA	Exc	Exc	NA	NA	EC	EC	Exc RELN COL5A2	1	76.399726214921287	74.978781656399732	77.319644079397676	8.033333333	2	4	2	2
CTACCTGCAACAGCTT-4-1	EC.4	EC	77891596	FALSE	EC	Exc	NA	Exc	Exc	NA	NA	EC	EC	Exc RELN COL5A2	1	76.399726214921287	74.978781656399732	77.319644079397676	8.033333333	2	4	2	2
CTACCTGCAGACACAG-4-1	EC.4	EC	77891596	FALSE	EC	Exc	NA	Exc	Exc	NA	NA	EC	EC	Exc RELN COL5A2	1	76.399726214921287	74.978781656399732	77.319644079397676	8.033333333	2	4	2	2
CTACTATAGTGATAAC-4-1	EC.4	EC	77891596	FALSE	EC	Exc	NA	Exc	Exc	NA	NA	EC	EC	Exc RELN COL5A2	1	76.399726214921287	74.978781656399732	77.319644079397676	8.033333333	2	4	2	2
CTACTATCACTAAACC-4-1	EC.4	EC	77891596	FALSE	EC	Exc	NA	Exc	Exc	NA	NA	EC	EC	Exc RELN COL5A2	1	76.399726214921287	74.978781656399732	77.319644079397676	8.033333333	2	4	2	2
CTAGACATCAGCTTCC-4-1	EC.4	EC	77891596	FALSE	EC	Exc	NA	Exc	Exc	NA	NA	EC	EC	Exc RELN COL5A2	1	76.399726214921287	74.978781656399732	77.319644079397676	8.033333333	2	4	2	2
CTAGGTATCACTGCTC-4-1	EC.4	EC	77891596	FALSE	L6b	Exc	NA	Exc	Exc	L6b	NA	L6b	L6b	Exc L6b	1	76.399726214921287	74.978781656399732	77.319644079397676	8.033333333	2	4	2	2
CTATAGGCAATGTTGC-4-1	EC.4	EC	77891596	FALSE	Exc_L2-3_LINC00507_RPL9P17	Exc	NA	Exc	Exc	L2-3	NA	L2-3	L2-3	Exc L2-3 CBLN2 LINC02306	1	76.399726214921287	74.978781656399732	77.319644079397676	8.033333333	2	4	2	2
CTATAGGCACGTACAT-4-1	EC.4	EC	77891596	FALSE	EC	Exc	NA	Exc	Exc	NA	NA	EC	EC	Exc RELN COL5A2	1	76.399726214921287	74.978781656399732	77.319644079397676	8.033333333	2	4	2	2
CTATAGGGTTATTCCT-4-1	EC.4	EC	77891596	FALSE	EC_HC	Exc	NA	Exc	Exc	NA	NA	EC_HC	EC_HC	Exc DLC1 SNTG2	1	76.399726214921287	74.978781656399732	77.319644079397676	8.033333333	2	4	2	2
CTATAGGTCCATCTAT-4-1	EC.4	EC	77891596	FALSE	Ex-NRGN	Exc	NA	Exc	Exc	NA	NA	NRGN	NRGN	Exc NRGN	1	76.399726214921287	74.978781656399732	77.319644079397676	8.033333333	2	4	2	2
CTATCTAAGCTTAAGA-4-1	EC.4	EC	77891596	FALSE	EC	Exc	NA	Exc	Exc	NA	NA	EC	EC	Exc RELN COL5A2	1	76.399726214921287	74.978781656399732	77.319644079397676	8.033333333	2	4	2	2
CTATCTAGTCACTCTC-4-1	EC.4	EC	77891596	FALSE	EC	Exc	NA	Exc	Exc	NA	NA	EC	EC	Exc RELN COL5A2	1	76.399726214921287	74.978781656399732	77.319644079397676	8.033333333	2	4	2	2
CTCAACCAGACGGATC-4-1	EC.4	EC	77891596	FALSE	EC	Exc	NA	Exc	Exc	NA	NA	EC	EC	Exc RELN GPC5	1	76.399726214921287	74.978781656399732	77.319644079397676	8.033333333	2	4	2	2
CTCAACCGTGTATCCA-4-1	EC.4	EC	77891596	FALSE	EC	Exc	NA	Exc	Exc	NA	NA	EC	EC	Exc RELN COL5A2	1	76.399726214921287	74.978781656399732	77.319644079397676	8.033333333	2	4	2	2
CTCAACCTCCATCTGC-4-1	EC.4	EC	77891596	FALSE	Exc_L4-5_RORB_RPL31P31	Exc	NA	Exc	Exc	L4-5	NA	L4-5	L4-5	Exc L4-5 RORB IL1RAPL2	1	76.399726214921287	74.978781656399732	77.319644079397676	8.033333333	2	4	2	2
CTCAAGATCAGATTGC-4-1	EC.4	EC	77891596	FALSE	EC	Exc	NA	Exc	Exc	NA	NA	EC	EC	Exc RELN COL5A2	1	76.399726214921287	74.978781656399732	77.319644079397676	8.033333333	2	4	2	2
CTCAATTCAGGTGACA-4-1	EC.4	EC	77891596	FALSE	EC	Exc	NA	Exc	Exc	NA	NA	EC	EC	Exc RELN COL5A2	1	76.399726214921287	74.978781656399732	77.319644079397676	8.033333333	2	4	2	2
CTCACTGAGCGCTTCG-4-1	EC.4	EC	77891596	FALSE	EC	Exc	NA	Exc	Exc	NA	NA	EC	EC	Exc RELN COL5A2	1	76.399726214921287	74.978781656399732	77.319644079397676	8.033333333	2	4	2	2
CTCACTGCATAAGCGG-4-1	EC.4	EC	77891596	FALSE	Exc_L5_RORB_SNHG7	Exc	NA	Exc	Exc	L5	NA	L5	L5	Exc L4-5 RORB IL1RAPL2	1	76.399726214921287	74.978781656399732	77.319644079397676	8.033333333	2	4	2	2
CTCAGAACAAGCGGAT-4-1	EC.4	EC	77891596	FALSE	EC	Exc	NA	Exc	Exc	NA	NA	EC	EC	Exc RELN COL5A2	1	76.399726214921287	74.978781656399732	77.319644079397676	8.033333333	2	4	2	2
CTCAGGGGTATGATCC-4-1	EC.4	EC	77891596	FALSE	EC	Exc	NA	Exc	Exc	NA	NA	EC	EC	Exc RELN COL5A2	1	76.399726214921287	74.978781656399732	77.319644079397676	8.033333333	2	4	2	2
CTCAGGGGTCGCATGC-4-1	EC.4	EC	77891596	FALSE	EC	Exc	NA	Exc	Exc	NA	NA	EC	EC	Exc RELN COL5A2	1	76.399726214921287	74.978781656399732	77.319644079397676	8.033333333	2	4	2	2
CTCATCGGTCGTAATC-4-1	EC.4	EC	77891596	FALSE	EC	Exc	NA	Exc	Exc	NA	NA	EC	EC	Exc RELN GPC5	1	76.399726214921287	74.978781656399732	77.319644079397676	8.033333333	2	4	2	2
CTCATCGTCTGAGAAA-4-1	EC.4	EC	77891596	FALSE	EC	Exc	NA	Exc	Exc	NA	NA	EC	EC	Exc RELN COL5A2	1	76.399726214921287	74.978781656399732	77.319644079397676	8.033333333	2	4	2	2
CTCCACAAGCCGATTT-4-1	EC.4	EC	77891596	FALSE	EC_HC	Exc	NA	Exc	Exc	NA	NA	EC_HC	EC_HC	Exc DLC1 SNTG2	1	76.399726214921287	74.978781656399732	77.319644079397676	8.033333333	2	4	2	2
CTCCACAAGGTACTGG-4-1	EC.4	EC	77891596	FALSE	L6b	Exc	NA	Exc	Exc	L6b	NA	L6b	L6b	Exc L6b	1	76.399726214921287	74.978781656399732	77.319644079397676	8.033333333	2	4	2	2
CTCCACAGTTATTCCT-4-1	EC.4	EC	77891596	FALSE	EC	Exc	NA	Exc	Exc	NA	NA	EC	EC	Exc RELN COL5A2	1	76.399726214921287	74.978781656399732	77.319644079397676	8.033333333	2	4	2	2
CTCCATGAGACCGTTT-4-1	EC.4	EC	77891596	FALSE	EC_HC	Exc	NA	Exc	Exc	NA	NA	EC_HC	EC_HC	Exc DLC1 SNTG2	1	76.399726214921287	74.978781656399732	77.319644079397676	8.033333333	2	4	2	2
CTCCATGCAAGTATCC-4-1	EC.4	EC	77891596	FALSE	EC_HC	Exc	NA	Exc	Exc	NA	NA	EC_HC	EC_HC	Exc DLC1 SNTG2	1	76.399726214921287	74.978781656399732	77.319644079397676	8.033333333	2	4	2	2
CTCCCAAGTTGAAGTA-4-1	EC.4	EC	77891596	FALSE	EC	Exc	NA	Exc	Exc	NA	NA	EC	EC	Exc RELN GPC5	1	76.399726214921287	74.978781656399732	77.319644079397676	8.033333333	2	4	2	2
CTCCCTCCAAGACCGA-4-1	EC.4	EC	77891596	FALSE	EC	Exc	NA	Exc	Exc	NA	NA	EC	EC	Exc RELN COL5A2	1	76.399726214921287	74.978781656399732	77.319644079397676	8.033333333	2	4	2	2
CTCCCTCGTGCCGTAC-4-1	EC.4	EC	77891596	FALSE	Ex-NRGN	Exc	NA	Exc	Exc	NA	NA	NRGN	NRGN	Exc NRGN	1	76.399726214921287	74.978781656399732	77.319644079397676	8.033333333	2	4	2	2
CTCCCTCTCAAATGAG-4-1	EC.4	EC	77891596	FALSE	EC	Exc	NA	Exc	Exc	NA	NA	EC	EC	Exc RELN GPC5	1	76.399726214921287	74.978781656399732	77.319644079397676	8.033333333	2	4	2	2
CTCCCTCTCAGCTTGA-4-1	EC.4	EC	77891596	FALSE	Exc_L5_RORB_SNHG7	Exc	NA	Exc	Exc	L5	NA	L5	L5	Exc AGBL1 GPC5	1	76.399726214921287	74.978781656399732	77.319644079397676	8.033333333	2	4	2	2
CTCCGATAGCACCGTC-4-1	EC.4	EC	77891596	FALSE	EC	Exc	NA	Exc	Exc	NA	NA	EC	EC	Exc RELN COL5A2	1	76.399726214921287	74.978781656399732	77.319644079397676	8.033333333	2	4	2	2
CTCCTCCAGGAGGGTG-4-1	EC.4	EC	77891596	FALSE	EC	Exc	NA	Exc	Exc	NA	NA	EC	EC	Exc RELN COL5A2	1	76.399726214921287	74.978781656399732	77.319644079397676	8.033333333	2	4	2	2
CTCCTTTTCCTTCTTC-4-1	EC.4	EC	77891596	FALSE	Exc_L2-3_LINC00507_RPL9P17	Exc	NA	Exc	Exc	L2-3	NA	L2-3	L2-3	Exc L2-3 CBLN2 LINC02306	1	76.399726214921287	74.978781656399732	77.319644079397676	8.033333333	2	4	2	2
CTCGAGGGTCCTGGGT-4-1	EC.4	EC	77891596	FALSE	Exc_L6_CT	Exc	NA	Exc	Exc	L6	NA	L6	L6	Exc L6 CT	1	76.399726214921287	74.978781656399732	77.319644079397676	8.033333333	2	4	2	2
CTCGAGGTCACATACG-4-1	EC.4	EC	77891596	FALSE	EC	Exc	NA	Exc	Exc	NA	NA	EC	EC	Exc RELN COL5A2	1	76.399726214921287	74.978781656399732	77.319644079397676	8.033333333	2	4	2	2
CTCTCAGGTCATCCGG-4-1	EC.4	EC	77891596	FALSE	EC	Exc	NA	Exc	Exc	NA	NA	EC	EC	Exc RELN COL5A2	1	76.399726214921287	74.978781656399732	77.319644079397676	8.033333333	2	4	2	2
CTCTCAGGTGGCTTGC-4-1	EC.4	EC	77891596	FALSE	EC	Exc	NA	Exc	Exc	NA	NA	EC	EC	Exc RELN COL5A2	1	76.399726214921287	74.978781656399732	77.319644079397676	8.033333333	2	4	2	2
CTCTGGTAGATAGGGA-4-1	EC.4	EC	77891596	FALSE	Exc_L2-3_LINC00507_RPL9P17	Exc	NA	Exc	Exc	L2-3	NA	L2-3	L2-3	Exc L2-3 CBLN2 LINC02306	1	76.399726214921287	74.978781656399732	77.319644079397676	8.033333333	2	4	2	2
CTGAATGCAACTTCTT-4-1	EC.4	EC	77891596	FALSE	Ex-NRGN	Exc	NA	Exc	Exc	NA	NA	NRGN	NRGN	Exc NRGN	1	76.399726214921287	74.978781656399732	77.319644079397676	8.033333333	2	4	2	2
CTGAATGCATGCGGTC-4-1	EC.4	EC	77891596	FALSE	EC	Exc	NA	Exc	Exc	NA	NA	EC	EC	Exc RELN COL5A2	1	76.399726214921287	74.978781656399732	77.319644079397676	8.033333333	2	4	2	2
CTGAATGGTTCCAAAC-4-1	EC.4	EC	77891596	FALSE	EC	Exc	NA	Exc	Exc	NA	NA	EC	EC	Exc RELN COL5A2	1	76.399726214921287	74.978781656399732	77.319644079397676	8.033333333	2	4	2	2
CTGAATGTCAGCGCAC-4-1	EC.4	EC	77891596	FALSE	EC	Exc	NA	Exc	Exc	NA	NA	EC	EC	Exc RELN GPC5	1	76.399726214921287	74.978781656399732	77.319644079397676	8.033333333	2	4	2	2
CTGAGGCCAAGGGTCA-4-1	EC.4	EC	77891596	FALSE	EC	Exc	NA	Exc	Exc	NA	NA	EC	EC	Exc RELN COL5A2	1	76.399726214921287	74.978781656399732	77.319644079397676	8.033333333	2	4	2	2
CTGAGGCTCGAACACT-4-1	EC.4	EC	77891596	FALSE	EC	Exc	NA	Exc	Exc	NA	NA	EC	EC	Exc RELN COL5A2	1	76.399726214921287	74.978781656399732	77.319644079397676	8.033333333	2	4	2	2
CTGATCCAGCACGGAT-4-1	EC.4	EC	77891596	FALSE	EC	Exc	NA	Exc	Exc	NA	NA	EC	EC	Exc RELN COL5A2	1	76.399726214921287	74.978781656399732	77.319644079397676	8.033333333	2	4	2	2
CTGCAGGAGCGAAACC-4-1	EC.4	EC	77891596	FALSE	EC	Exc	NA	Exc	Exc	NA	NA	EC	EC	Exc RELN COL5A2	1	76.399726214921287	74.978781656399732	77.319644079397676	8.033333333	2	4	2	2
CTGCAGGTCACTACGA-4-1	EC.4	EC	77891596	FALSE	Ex-NRGN	Exc	NA	Exc	Exc	NA	NA	NRGN	NRGN	Exc NRGN	1	76.399726214921287	74.978781656399732	77.319644079397676	8.033333333	2	4	2	2
CTGCATCCATAAGATG-4-1	EC.4	EC	77891596	FALSE	EC_HC	Exc	NA	Exc	Exc	NA	NA	EC_HC	EC_HC	Exc DLC1 SNTG2	1	76.399726214921287	74.978781656399732	77.319644079397676	8.033333333	2	4	2	2
CTGCATCGTAACAGTA-4-1	EC.4	EC	77891596	FALSE	Exc_L2-3_LINC00507_RPL9P17	Exc	NA	Exc	Exc	L2-3	NA	L2-3	L2-3	Exc L2-3 CBLN2 LINC02306	1	76.399726214921287	74.978781656399732	77.319644079397676	8.033333333	2	4	2	2
CTGCCATAGGTAACTA-4-1	EC.4	EC	77891596	FALSE	EC	Exc	NA	Exc	Exc	NA	NA	EC	EC	Exc RELN COL5A2	1	76.399726214921287	74.978781656399732	77.319644079397676	8.033333333	2	4	2	2
CTGCCATGTTTAGACC-4-1	EC.4	EC	77891596	FALSE	L6b	Exc	NA	Exc	Exc	L6b	NA	L6b	L6b	Exc L6b	1	76.399726214921287	74.978781656399732	77.319644079397676	8.033333333	2	4	2	2
CTGCCATTCTACACTT-4-1	EC.4	EC	77891596	FALSE	EC	Exc	NA	Exc	Exc	NA	NA	EC	EC	Exc RELN COL5A2	1	76.399726214921287	74.978781656399732	77.319644079397676	8.033333333	2	4	2	2
CTGCCTAAGGACAGCT-4-1	EC.4	EC	77891596	FALSE	EC	Exc	NA	Exc	Exc	NA	NA	EC	EC	Exc RELN COL5A2	1	76.399726214921287	74.978781656399732	77.319644079397676	8.033333333	2	4	2	2
CTGCGAGCAATATCCG-4-1	EC.4	EC	77891596	FALSE	EC	Exc	NA	Exc	Exc	NA	NA	EC	EC	Exc RELN COL5A2	1	76.399726214921287	74.978781656399732	77.319644079397676	8.033333333	2	4	2	2
CTGCTCAAGGTTGGTG-4-1	EC.4	EC	77891596	FALSE	EC	Exc	NA	Exc	Exc	NA	NA	EC	EC	Exc RELN COL5A2	1	76.399726214921287	74.978781656399732	77.319644079397676	8.033333333	2	4	2	2
CTGGACGCAAAGGCTG-4-1	EC.4	EC	77891596	FALSE	EC_HC	Exc	NA	Exc	Exc	NA	NA	EC_HC	EC_HC	Exc DLC1 SNTG2	1	76.399726214921287	74.978781656399732	77.319644079397676	8.033333333	2	4	2	2
CTGGACGTCGTTGCCT-4-1	EC.4	EC	77891596	FALSE	Exc_L2-3_LINC00507_RPL9P17	Exc	NA	Exc	Exc	L2-3	NA	L2-3	L2-3	Exc L2-3 CBLN2 LINC02306	1	76.399726214921287	74.978781656399732	77.319644079397676	8.033333333	2	4	2	2
CTGGCAGCAGTTTCAG-4-1	EC.4	EC	77891596	FALSE	Exc_L5_RORB_SNHG7	Exc	NA	Exc	Exc	L5	NA	L5	L5	Exc L4-5 RORB IL1RAPL2	1	76.399726214921287	74.978781656399732	77.319644079397676	8.033333333	2	4	2	2
CTGGTCTCATGTAACC-4-1	EC.4	EC	77891596	FALSE	EC	Exc	NA	Exc	Exc	NA	NA	EC	EC	Exc RELN GPC5	1	76.399726214921287	74.978781656399732	77.319644079397676	8.033333333	2	4	2	2
CTGGTCTTCGGCATAT-4-1	EC.4	EC	77891596	FALSE	EC	Exc	NA	Exc	Exc	NA	NA	EC	EC	Exc RELN GPC5	1	76.399726214921287	74.978781656399732	77.319644079397676	8.033333333	2	4	2	2
CTGTACCAGATAGCAT-4-1	EC.4	EC	77891596	FALSE	Exc_L6_THEMIS_LINC00343	Exc	NA	Exc	Exc	L6	NA	L6	L6	Exc L6 THEMIS NFIA	1	76.399726214921287	74.978781656399732	77.319644079397676	8.033333333	2	4	2	2
CTGTATTCATGTCGTA-4-1	EC.4	EC	77891596	FALSE	Exc_L2-3_LINC00507_RPL9P17	Exc	NA	Exc	Exc	L2-3	NA	L2-3	L2-3	Exc L2-3 CBLN2 LINC02306	1	76.399726214921287	74.978781656399732	77.319644079397676	8.033333333	2	4	2	2
CTGTATTTCAGCATTG-4-1	EC.4	EC	77891596	FALSE	EC	Exc	NA	Exc	Exc	NA	NA	EC	EC	Exc RELN COL5A2	1	76.399726214921287	74.978781656399732	77.319644079397676	8.033333333	2	4	2	2
CTGTCGTTCACACCGG-4-1	EC.4	EC	77891596	FALSE	EC	Exc	NA	Exc	Exc	NA	NA	EC	EC	Exc RELN COL5A2	1	76.399726214921287	74.978781656399732	77.319644079397676	8.033333333	2	4	2	2
CTGTGAAAGCCATTGT-4-1	EC.4	EC	77891596	FALSE	EC	Exc	NA	Exc	Exc	NA	NA	EC	EC	Exc RELN COL5A2	1	76.399726214921287	74.978781656399732	77.319644079397676	8.033333333	2	4	2	2
CTGTGAATCTTGGCTC-4-1	EC.4	EC	77891596	FALSE	Exc_L5_RORB_SNHG7	Exc	NA	Exc	Exc	L5	NA	L5	L5	Exc L4-5 RORB IL1RAPL2	1	76.399726214921287	74.978781656399732	77.319644079397676	8.033333333	2	4	2	2
CTGTGGGAGTAGATCA-4-1	EC.4	EC	77891596	FALSE	EC	Exc	NA	Exc	Exc	NA	NA	EC	EC	Exc RELN COL5A2	1	76.399726214921287	74.978781656399732	77.319644079397676	8.033333333	2	4	2	2
CTGTGGGGTCTGCCTT-4-1	EC.4	EC	77891596	FALSE	EC	Exc	NA	Exc	Exc	NA	NA	EC	EC	Exc RELN COL5A2	1	76.399726214921287	74.978781656399732	77.319644079397676	8.033333333	2	4	2	2
CTGTGGGTCCCTCAAC-4-1	EC.4	EC	77891596	FALSE	EC	Exc	NA	Exc	Exc	NA	NA	EC	EC	Exc RELN COL5A2	1	76.399726214921287	74.978781656399732	77.319644079397676	8.033333333	2	4	2	2
CTTCAATAGACATCAA-4-1	EC.4	EC	77891596	FALSE	EC	Exc	NA	Exc	Exc	NA	NA	EC	EC	Exc RELN COL5A2	1	76.399726214921287	74.978781656399732	77.319644079397676	8.033333333	2	4	2	2
CTTCAATCAATTTCCT-4-1	EC.4	EC	77891596	FALSE	Exc_L2-3_LINC00507_RPL9P17	Exc	NA	Exc	Exc	L2-3	NA	L2-3	L2-3	Exc L2-3 CBLN2 LINC02306	1	76.399726214921287	74.978781656399732	77.319644079397676	8.033333333	2	4	2	2
CTTCCGAAGAGATCGC-4-1	EC.4	EC	77891596	FALSE	EC	Exc	NA	Exc	Exc	NA	NA	EC	EC	Exc RELN COL5A2	1	76.399726214921287	74.978781656399732	77.319644079397676	8.033333333	2	4	2	2
CTTCCTTCAAATCCCA-4-1	EC.4	EC	77891596	FALSE	Exc_L2-3_LINC00507_RPL9P17	Exc	NA	Exc	Exc	L2-3	NA	L2-3	L2-3	Exc L2-3 CBLN2 LINC02306	1	76.399726214921287	74.978781656399732	77.319644079397676	8.033333333	2	4	2	2
CTTCGGTTCTAGGCAT-4-1	EC.4	EC	77891596	FALSE	EC	Exc	NA	Exc	Exc	NA	NA	EC	EC	Exc RELN COL5A2	1	76.399726214921287	74.978781656399732	77.319644079397676	8.033333333	2	4	2	2
CTTCTAAAGAATTCAG-4-1	EC.4	EC	77891596	FALSE	EC_HC	Exc	NA	Exc	Exc	NA	NA	EC_HC	EC_HC	Exc DLC1 SNTG2	1	76.399726214921287	74.978781656399732	77.319644079397676	8.033333333	2	4	2	2
CTTCTAACAAAGAGTT-4-1	EC.4	EC	77891596	FALSE	Exc_L4-5_RORB_RPL31P31	Exc	NA	Exc	Exc	L4-5	NA	L4-5	L4-5	Exc L4-5 RORB IL1RAPL2	1	76.399726214921287	74.978781656399732	77.319644079397676	8.033333333	2	4	2	2
CTTCTCTGTGCCTACG-4-1	EC.4	EC	77891596	FALSE	EC	Exc	NA	Exc	Exc	NA	NA	EC	EC	Exc RELN COL5A2	1	76.399726214921287	74.978781656399732	77.319644079397676	8.033333333	2	4	2	2
CTTCTCTGTGCTTCAA-4-1	EC.4	EC	77891596	FALSE	EC	Exc	NA	Exc	Exc	NA	NA	EC	EC	Exc RELN COL5A2	1	76.399726214921287	74.978781656399732	77.319644079397676	8.033333333	2	4	2	2
CTTGAGAAGCGTTCAT-4-1	EC.4	EC	77891596	FALSE	EC_HC	Exc	NA	Exc	Exc	NA	NA	EC_HC	EC_HC	Exc DLC1 SNTG2	1	76.399726214921287	74.978781656399732	77.319644079397676	8.033333333	2	4	2	2
CTTGAGAAGGCCTGAA-4-1	EC.4	EC	77891596	FALSE	EC	Exc	NA	Exc	Exc	NA	NA	EC	EC	Exc RELN COL5A2	1	76.399726214921287	74.978781656399732	77.319644079397676	8.033333333	2	4	2	2
CTTTCGGCAAATGAGT-4-1	EC.4	EC	77891596	FALSE	EC	Exc	NA	Exc	Exc	NA	NA	EC	EC	Exc RELN COL5A2	1	76.399726214921287	74.978781656399732	77.319644079397676	8.033333333	2	4	2	2
CTTTCGGCAGACTCTA-4-1	EC.4	EC	77891596	FALSE	EC	Exc	NA	Exc	Exc	NA	NA	EC	EC	Exc RELN COL5A2	1	76.399726214921287	74.978781656399732	77.319644079397676	8.033333333	2	4	2	2
CTTTCGGTCACTCCGT-4-1	EC.4	EC	77891596	FALSE	EC	Exc	NA	Exc	Exc	NA	NA	EC	EC	Exc RELN COL5A2	1	76.399726214921287	74.978781656399732	77.319644079397676	8.033333333	2	4	2	2
GAAACCTGTCGCTTGG-4-1	EC.4	EC	77891596	FALSE	EC	Exc	NA	Exc	Exc	NA	NA	EC	EC	Exc RELN COL5A2	1	76.399726214921287	74.978781656399732	77.319644079397676	8.033333333	2	4	2	2
GAAATGACACGTCATA-4-1	EC.4	EC	77891596	FALSE	Exc_L2-3_LINC00507_RPL9P17	Exc	NA	Exc	Exc	L2-3	NA	L2-3	L2-3	Exc L2-3 CBLN2 LINC02306	1	76.399726214921287	74.978781656399732	77.319644079397676	8.033333333	2	4	2	2
GAACACTCATGTACGT-4-1	EC.4	EC	77891596	FALSE	Ex-NRGN	Exc	NA	Exc	Exc	NA	NA	NRGN	NRGN	Exc NRGN	1	76.399726214921287	74.978781656399732	77.319644079397676	8.033333333	2	4	2	2
GAACACTGTAGGTCAG-4-1	EC.4	EC	77891596	FALSE	EC	Exc	NA	Exc	Exc	NA	NA	EC	EC	Exc RELN COL5A2	1	76.399726214921287	74.978781656399732	77.319644079397676	8.033333333	2	4	2	2
GAACGTTGTGTTCAGT-4-1	EC.4	EC	77891596	FALSE	EC	Exc	NA	Exc	Exc	NA	NA	EC	EC	Exc RELN COL5A2	1	76.399726214921287	74.978781656399732	77.319644079397676	8.033333333	2	4	2	2
GAACGTTTCTATCGTT-4-1	EC.4	EC	77891596	FALSE	EC	Exc	NA	Exc	Exc	NA	NA	EC	EC	Exc RELN COL5A2	1	76.399726214921287	74.978781656399732	77.319644079397676	8.033333333	2	4	2	2
GAAGAATCAAGCTGCC-4-1	EC.4	EC	77891596	FALSE	EC	Exc	NA	Exc	Exc	NA	NA	EC	EC	Exc RELN COL5A2	1	76.399726214921287	74.978781656399732	77.319644079397676	8.033333333	2	4	2	2
GAAGAATGTTGCTTGA-4-1	EC.4	EC	77891596	FALSE	Exc_L5_RORB_SNHG7	Exc	NA	Exc	Exc	L5	NA	L5	L5	Exc L4-5 RORB IL1RAPL2	1	76.399726214921287	74.978781656399732	77.319644079397676	8.033333333	2	4	2	2
GAAGCGATCTCTTGCG-4-1	EC.4	EC	77891596	FALSE	EC	Exc	NA	Exc	Exc	NA	NA	EC	EC	Exc RELN GPC5	1	76.399726214921287	74.978781656399732	77.319644079397676	8.033333333	2	4	2	2
GAAGTAAAGTATGCAA-4-1	EC.4	EC	77891596	FALSE	EC	Exc	NA	Exc	Exc	NA	NA	EC	EC	Exc RELN COL5A2	1	76.399726214921287	74.978781656399732	77.319644079397676	8.033333333	2	4	2	2
GAATCACAGTATCTGC-4-1	EC.4	EC	77891596	FALSE	EC_HC	Exc	NA	Exc	Exc	NA	NA	EC_HC	EC_HC	Exc DLC1 SNTG2	1	76.399726214921287	74.978781656399732	77.319644079397676	8.033333333	2	4	2	2
GAATCACTCGCCTTTG-4-1	EC.4	EC	77891596	FALSE	EC	Exc	NA	Exc	Exc	NA	NA	EC	EC	Exc RELN COL5A2	1	76.399726214921287	74.978781656399732	77.319644079397676	8.033333333	2	4	2	2
GAATCGTCAGTGGGTA-4-1	EC.4	EC	77891596	FALSE	EC	Exc	NA	Exc	Exc	NA	NA	EC	EC	Exc RELN COL5A2	1	76.399726214921287	74.978781656399732	77.319644079397676	8.033333333	2	4	2	2
GAATCGTTCCGGTAGC-4-1	EC.4	EC	77891596	FALSE	EC	Exc	NA	Exc	Exc	NA	NA	EC	EC	Exc RELN COL5A2	1	76.399726214921287	74.978781656399732	77.319644079397676	8.033333333	2	4	2	2
GACACGCCAGCCGTTG-4-1	EC.4	EC	77891596	FALSE	EC	Exc	NA	Exc	Exc	NA	NA	EC	EC	Exc RELN COL5A2	1	76.399726214921287	74.978781656399732	77.319644079397676	8.033333333	2	4	2	2
GACACGCGTGTTCAGT-4-1	EC.4	EC	77891596	FALSE	EC	Exc	NA	Exc	Exc	NA	NA	EC	EC	Exc RELN COL5A2	1	76.399726214921287	74.978781656399732	77.319644079397676	8.033333333	2	4	2	2
GACAGCCCAACGACTT-4-1	EC.4	EC	77891596	FALSE	EC	Exc	NA	Exc	Exc	NA	NA	EC	EC	Exc RELN COL5A2	1	76.399726214921287	74.978781656399732	77.319644079397676	8.033333333	2	4	2	2
GACCAATCAATTCACG-4-1	EC.4	EC	77891596	FALSE	EC	Exc	NA	Exc	Exc	NA	NA	EC	EC	Exc RELN COL5A2	1	76.399726214921287	74.978781656399732	77.319644079397676	8.033333333	2	4	2	2
GACCAATGTGTCTTCC-4-1	EC.4	EC	77891596	FALSE	EC	Exc	NA	Exc	Exc	NA	NA	EC	EC	Exc RELN COL5A2	1	76.399726214921287	74.978781656399732	77.319644079397676	8.033333333	2	4	2	2
GACCCAGGTTGTGGAG-4-1	EC.4	EC	77891596	FALSE	EC	Exc	NA	Exc	Exc	NA	NA	EC	EC	Exc RELN COL5A2	1	76.399726214921287	74.978781656399732	77.319644079397676	8.033333333	2	4	2	2
GACCCTTCAAGCTGCC-4-1	EC.4	EC	77891596	FALSE	Exc_L2-3_LINC00507_RPL9P17	Exc	NA	Exc	Exc	L2-3	NA	L2-3	L2-3	Exc L2-3 CBLN2 LINC02306	1	76.399726214921287	74.978781656399732	77.319644079397676	8.033333333	2	4	2	2
GACCCTTGTGAATGTA-4-1	EC.4	EC	77891596	FALSE	EC	Exc	NA	Exc	Exc	NA	NA	EC	EC	Exc RELN COL5A2	1	76.399726214921287	74.978781656399732	77.319644079397676	8.033333333	2	4	2	2
GACGTTAAGCGCTGCT-4-1	EC.4	EC	77891596	FALSE	EC	Exc	NA	Exc	Exc	NA	NA	EC	EC	Exc RELN GPC5	1	76.399726214921287	74.978781656399732	77.319644079397676	8.033333333	2	4	2	2
GACGTTACAGCTGAAG-4-1	EC.4	EC	77891596	FALSE	Exc_L2-3_LINC00507_RPL9P17	Exc	NA	Exc	Exc	L2-3	NA	L2-3	L2-3	Exc L2-3 CBLN2 LINC02306	1	76.399726214921287	74.978781656399732	77.319644079397676	8.033333333	2	4	2	2
GACGTTACATTAGGCT-4-1	EC.4	EC	77891596	FALSE	EC	Exc	NA	Exc	Exc	NA	NA	EC	EC	Exc RELN COL5A2	1	76.399726214921287	74.978781656399732	77.319644079397676	8.033333333	2	4	2	2
GACTATGCATGACAGG-4-1	EC.4	EC	77891596	FALSE	EC	Exc	NA	Exc	Exc	NA	NA	EC	EC	Exc RELN COL5A2	1	76.399726214921287	74.978781656399732	77.319644079397676	8.033333333	2	4	2	2
GACTATGGTACACGTT-4-1	EC.4	EC	77891596	FALSE	EC_HC	Exc	NA	Exc	Exc	NA	NA	EC_HC	EC_HC	Exc DLC1 SNTG2	1	76.399726214921287	74.978781656399732	77.319644079397676	8.033333333	2	4	2	2
GACTCAATCGTAGTGT-4-1	EC.4	EC	77891596	FALSE	EC	Exc	NA	Exc	Exc	NA	NA	EC	EC	Exc RELN COL5A2	1	76.399726214921287	74.978781656399732	77.319644079397676	8.033333333	2	4	2	2
GACTCTCCAACCGATT-4-1	EC.4	EC	77891596	FALSE	EC	Exc	NA	Exc	Exc	NA	NA	EC	EC	Exc RELN COL5A2	1	76.399726214921287	74.978781656399732	77.319644079397676	8.033333333	2	4	2	2
GACTGATAGGGACAGG-4-1	EC.4	EC	77891596	FALSE	EC	Exc	NA	Exc	Exc	NA	NA	EC	EC	Exc RELN COL5A2	1	76.399726214921287	74.978781656399732	77.319644079397676	8.033333333	2	4	2	2
GACTTCCCACTTTATC-4-1	EC.4	EC	77891596	FALSE	EC	Exc	NA	Exc	Exc	NA	NA	EC	EC	Exc RELN COL5A2	1	76.399726214921287	74.978781656399732	77.319644079397676	8.033333333	2	4	2	2
GAGAAATCAGAATGTA-4-1	EC.4	EC	77891596	FALSE	Exc_L2-3_LINC00507_RPL9P17	Exc	NA	Exc	Exc	L2-3	NA	L2-3	L2-3	Exc L2-3 CBLN2 LINC02306	1	76.399726214921287	74.978781656399732	77.319644079397676	8.033333333	2	4	2	2
GAGACTTCAGCGTATT-4-1	EC.4	EC	77891596	FALSE	EC	Exc	NA	Exc	Exc	NA	NA	EC	EC	Exc RELN COL5A2	1	76.399726214921287	74.978781656399732	77.319644079397676	8.033333333	2	4	2	2
GAGACTTTCAAGGACG-4-1	EC.4	EC	77891596	FALSE	EC	Exc	NA	Exc	Exc	NA	NA	EC	EC	Exc RELN COL5A2	1	76.399726214921287	74.978781656399732	77.319644079397676	8.033333333	2	4	2	2
GAGATGGAGACATCAA-4-1	EC.4	EC	77891596	FALSE	EC	Exc	NA	Exc	Exc	NA	NA	EC	EC	Exc RELN COL5A2	1	76.399726214921287	74.978781656399732	77.319644079397676	8.033333333	2	4	2	2
GAGATGGAGGTCACTT-4-1	EC.4	EC	77891596	FALSE	Exc_L2-3_LINC00507_RPL9P17	Exc	NA	Exc	Exc	L2-3	NA	L2-3	L2-3	Exc L2-3 CBLN2 LINC02306	1	76.399726214921287	74.978781656399732	77.319644079397676	8.033333333	2	4	2	2
GAGATGGCAGTGTGCC-4-1	EC.4	EC	77891596	FALSE	EC_HC	Exc	NA	Exc	Exc	NA	NA	EC_HC	EC_HC	Exc DLC1 SNTG2	1	76.399726214921287	74.978781656399732	77.319644079397676	8.033333333	2	4	2	2
GAGATGGGTTGGCTAT-4-1	EC.4	EC	77891596	FALSE	EC	Exc	NA	Exc	Exc	NA	NA	EC	EC	Exc RELN COL5A2	1	76.399726214921287	74.978781656399732	77.319644079397676	8.033333333	2	4	2	2
GAGATGGTCGGATAAA-4-1	EC.4	EC	77891596	FALSE	EC	Exc	NA	Exc	Exc	NA	NA	EC	EC	Exc RELN COL5A2	1	76.399726214921287	74.978781656399732	77.319644079397676	8.033333333	2	4	2	2
GAGCTGCCATGCCGGT-4-1	EC.4	EC	77891596	FALSE	EC	Exc	NA	Exc	Exc	NA	NA	EC	EC	Exc RELN GPC5	1	76.399726214921287	74.978781656399732	77.319644079397676	8.033333333	2	4	2	2
GAGCTGCTCCATTCAT-4-1	EC.4	EC	77891596	FALSE	EC	Exc	NA	Exc	Exc	NA	NA	EC	EC	Exc RELN COL5A2	1	76.399726214921287	74.978781656399732	77.319644079397676	8.033333333	2	4	2	2
GAGCTGCTCCTACGGG-4-1	EC.4	EC	77891596	FALSE	EC	Exc	NA	Exc	Exc	NA	NA	EC	EC	Exc RELN COL5A2	1	76.399726214921287	74.978781656399732	77.319644079397676	8.033333333	2	4	2	2
GAGGCCTTCGCACGGT-4-1	EC.4	EC	77891596	FALSE	Ex-NRGN	Exc	NA	Exc	Exc	NA	NA	NRGN	NRGN	Exc NRGN	1	76.399726214921287	74.978781656399732	77.319644079397676	8.033333333	2	4	2	2
GAGGGATCAGTGTACT-4-1	EC.4	EC	77891596	FALSE	EC	Exc	NA	Exc	Exc	NA	NA	EC	EC	Exc RELN COL5A2	1	76.399726214921287	74.978781656399732	77.319644079397676	8.033333333	2	4	2	2
GAGTCATAGATAGCAT-4-1	EC.4	EC	77891596	FALSE	EC_HC	Exc	NA	Exc	Exc	NA	NA	EC_HC	EC_HC	Exc DLC1 SNTG2	1	76.399726214921287	74.978781656399732	77.319644079397676	8.033333333	2	4	2	2
GAGTCATCACCCTGAG-4-1	EC.4	EC	77891596	FALSE	EC	Exc	NA	Exc	Exc	NA	NA	EC	EC	Exc RELN GPC5	1	76.399726214921287	74.978781656399732	77.319644079397676	8.033333333	2	4	2	2
GAGTCATTCGTCTACC-4-1	EC.4	EC	77891596	FALSE	Exc_L2-3_LINC00507_RPL9P17	Exc	NA	Exc	Exc	L2-3	NA	L2-3	L2-3	Exc L2-3 CBLN2 LINC02306	1	76.399726214921287	74.978781656399732	77.319644079397676	8.033333333	2	4	2	2
GAGTCATTCGTGAGAG-4-1	EC.4	EC	77891596	FALSE	EC	Exc	NA	Exc	Exc	NA	NA	EC	EC	Exc RELN COL5A2	1	76.399726214921287	74.978781656399732	77.319644079397676	8.033333333	2	4	2	2
GAGTCTAGTCATCGCG-4-1	EC.4	EC	77891596	FALSE	EC_HC	Exc	NA	Exc	Exc	NA	NA	EC_HC	EC_HC	Exc DLC1 SNTG2	1	76.399726214921287	74.978781656399732	77.319644079397676	8.033333333	2	4	2	2
GAGTGAGCATCCGGCA-4-1	EC.4	EC	77891596	FALSE	EC	Exc	NA	Exc	Exc	NA	NA	EC	EC	Exc RELN GPC5	1	76.399726214921287	74.978781656399732	77.319644079397676	8.033333333	2	4	2	2
GAGTGAGTCGCGATCG-4-1	EC.4	EC	77891596	FALSE	EC	Exc	NA	Exc	Exc	NA	NA	EC	EC	Exc RELN GPC5	1	76.399726214921287	74.978781656399732	77.319644079397676	8.033333333	2	4	2	2
GAGTGTTGTGTGAGCA-4-1	EC.4	EC	77891596	FALSE	EC	Exc	NA	Exc	Exc	NA	NA	EC	EC	Exc RELN COL5A2	1	76.399726214921287	74.978781656399732	77.319644079397676	8.033333333	2	4	2	2
GAGTTGTAGACCAGAC-4-1	EC.4	EC	77891596	FALSE	EC	Exc	NA	Exc	Exc	NA	NA	EC	EC	Exc RELN COL5A2	1	76.399726214921287	74.978781656399732	77.319644079397676	8.033333333	2	4	2	2
GAGTTGTTCAAACGTC-4-1	EC.4	EC	77891596	FALSE	Exc_L2-3_LINC00507_RPL9P17	Exc	NA	Exc	Exc	L2-3	NA	L2-3	L2-3	Exc L2-3 CBLN2 LINC02306	1	76.399726214921287	74.978781656399732	77.319644079397676	8.033333333	2	4	2	2
GATAGAATCACTGGTA-4-1	EC.4	EC	77891596	FALSE	EC	Exc	NA	Exc	Exc	NA	NA	EC	EC	Exc RELN GPC5	1	76.399726214921287	74.978781656399732	77.319644079397676	8.033333333	2	4	2	2
GATAGCTCAGACCGCT-4-1	EC.4	EC	77891596	FALSE	EC	Exc	NA	Exc	Exc	NA	NA	EC	EC	Exc RELN COL5A2	1	76.399726214921287	74.978781656399732	77.319644079397676	8.033333333	2	4	2	2
GATAGCTGTAGCACGA-4-1	EC.4	EC	77891596	FALSE	EC	Exc	NA	Exc	Exc	NA	NA	EC	EC	Exc RELN COL5A2	1	76.399726214921287	74.978781656399732	77.319644079397676	8.033333333	2	4	2	2
GATCACACACCGGAAA-4-1	EC.4	EC	77891596	FALSE	Exc_L2-3_LINC00507_RPL9P17	Exc	NA	Exc	Exc	L2-3	NA	L2-3	L2-3	Exc L2-3 CBLN2 LINC02306	1	76.399726214921287	74.978781656399732	77.319644079397676	8.033333333	2	4	2	2
GATCAGTCAATCGAAA-4-1	EC.4	EC	77891596	FALSE	EC	Exc	NA	Exc	Exc	NA	NA	EC	EC	Exc RELN COL5A2	1	76.399726214921287	74.978781656399732	77.319644079397676	8.033333333	2	4	2	2
GATCATGAGTGAACAT-4-1	EC.4	EC	77891596	FALSE	Exc_L5_RORB_SNHG7	Exc	NA	Exc	Exc	L5	NA	L5	L5	Exc L4-5 RORB IL1RAPL2	1	76.399726214921287	74.978781656399732	77.319644079397676	8.033333333	2	4	2	2
GATCATGCAACGACTT-4-1	EC.4	EC	77891596	FALSE	EC	Exc	NA	Exc	Exc	NA	NA	EC	EC	Exc RELN GPC5	1	76.399726214921287	74.978781656399732	77.319644079397676	8.033333333	2	4	2	2
GATCCCTTCGTGGCTG-4-1	EC.4	EC	77891596	FALSE	EC	Exc	NA	Exc	Exc	NA	NA	EC	EC	Exc RELN COL5A2	1	76.399726214921287	74.978781656399732	77.319644079397676	8.033333333	2	4	2	2
GATCGTAGTCATAAAG-4-1	EC.4	EC	77891596	FALSE	EC	Exc	NA	Exc	Exc	NA	NA	EC	EC	Exc RELN COL5A2	1	76.399726214921287	74.978781656399732	77.319644079397676	8.033333333	2	4	2	2
GATCGTAGTTATCTTC-4-1	EC.4	EC	77891596	FALSE	EC	Exc	NA	Exc	Exc	NA	NA	EC	EC	Exc RELN COL5A2	1	76.399726214921287	74.978781656399732	77.319644079397676	8.033333333	2	4	2	2
GATGACTAGCACTCTA-4-1	EC.4	EC	77891596	FALSE	EC	Exc	NA	Exc	Exc	NA	NA	EC	EC	Exc RELN COL5A2	1	76.399726214921287	74.978781656399732	77.319644079397676	8.033333333	2	4	2	2
GATGAGGAGGAGGTTC-4-1	EC.4	EC	77891596	FALSE	Exc_L2-3_LINC00507_RPL9P17	Exc	NA	Exc	Exc	L2-3	NA	L2-3	L2-3	Exc L2-3 CBLN2 LINC02306	1	76.399726214921287	74.978781656399732	77.319644079397676	8.033333333	2	4	2	2
GATGAGGCATTGAAAG-4-1	EC.4	EC	77891596	FALSE	EC	Exc	NA	Exc	Exc	NA	NA	EC	EC	Exc RELN COL5A2	1	76.399726214921287	74.978781656399732	77.319644079397676	8.033333333	2	4	2	2
GATGCTACAGAACTTC-4-1	EC.4	EC	77891596	FALSE	EC	Exc	NA	Exc	Exc	NA	NA	EC	EC	Exc RELN COL5A2	1	76.399726214921287	74.978781656399732	77.319644079397676	8.033333333	2	4	2	2
GATGCTAGTTAATCGC-4-1	EC.4	EC	77891596	FALSE	EC	Exc	NA	Exc	Exc	NA	NA	EC	EC	Exc RELN COL5A2	1	76.399726214921287	74.978781656399732	77.319644079397676	8.033333333	2	4	2	2
GATGGAGCACTACCGG-4-1	EC.4	EC	77891596	FALSE	EC	Exc	NA	Exc	Exc	NA	NA	EC	EC	Exc RELN COL5A2	1	76.399726214921287	74.978781656399732	77.319644079397676	8.033333333	2	4	2	2
GATGTTGCAGAGCGTA-4-1	EC.4	EC	77891596	FALSE	EC	Exc	NA	Exc	Exc	NA	NA	EC	EC	Exc RELN COL5A2	1	76.399726214921287	74.978781656399732	77.319644079397676	8.033333333	2	4	2	2
GATGTTGGTCGCACAC-4-1	EC.4	EC	77891596	FALSE	EC	Exc	NA	Exc	Exc	NA	NA	EC	EC	Exc RELN COL5A2	1	76.399726214921287	74.978781656399732	77.319644079397676	8.033333333	2	4	2	2
GATGTTGGTGGGACAT-4-1	EC.4	EC	77891596	FALSE	EC	Exc	NA	Exc	Exc	NA	NA	EC	EC	Exc RELN COL5A2	1	76.399726214921287	74.978781656399732	77.319644079397676	8.033333333	2	4	2	2
GATGTTGTCATGAGGG-4-1	EC.4	EC	77891596	FALSE	EC	Exc	NA	Exc	Exc	NA	NA	EC	EC	Exc RELN COL5A2	1	76.399726214921287	74.978781656399732	77.319644079397676	8.033333333	2	4	2	2
GATTCGATCTTGTTAC-4-1	EC.4	EC	77891596	FALSE	Exc_L2-3_LINC00507_RPL9P17	Exc	NA	Exc	Exc	L2-3	NA	L2-3	L2-3	Exc L2-3 CBLN2 LINC02306	1	76.399726214921287	74.978781656399732	77.319644079397676	8.033333333	2	4	2	2
GATTGGTGTAACACGG-4-1	EC.4	EC	77891596	FALSE	EC	Exc	NA	Exc	Exc	NA	NA	EC	EC	Exc RELN GPC5	1	76.399726214921287	74.978781656399732	77.319644079397676	8.033333333	2	4	2	2
GATTGGTTCCAAGCTA-4-1	EC.4	EC	77891596	FALSE	EC	Exc	NA	Exc	Exc	NA	NA	EC	EC	Exc RELN COL5A2	1	76.399726214921287	74.978781656399732	77.319644079397676	8.033333333	2	4	2	2
GATTTCTGTTGGCTAT-4-1	EC.4	EC	77891596	FALSE	EC	Exc	NA	Exc	Exc	NA	NA	EC	EC	Exc RELN COL5A2	1	76.399726214921287	74.978781656399732	77.319644079397676	8.033333333	2	4	2	2
GATTTCTTCCCAGCGA-4-1	EC.4	EC	77891596	FALSE	EC	Exc	NA	Exc	Exc	NA	NA	EC	EC	Exc RELN COL5A2	1	76.399726214921287	74.978781656399732	77.319644079397676	8.033333333	2	4	2	2
GCAACATAGGATAATC-4-1	EC.4	EC	77891596	FALSE	EC	Exc	NA	Exc	Exc	NA	NA	EC	EC	Exc RELN COL5A2	1	76.399726214921287	74.978781656399732	77.319644079397676	8.033333333	2	4	2	2
GCAACATAGTCGCCCA-4-1	EC.4	EC	77891596	FALSE	Exc_L5_RORB_SNHG7	Exc	NA	Exc	Exc	L5	NA	L5	L5	Exc AGBL1 GPC5	1	76.399726214921287	74.978781656399732	77.319644079397676	8.033333333	2	4	2	2
GCAACATTCCGGTAAT-4-1	EC.4	EC	77891596	FALSE	EC	Exc	NA	Exc	Exc	NA	NA	EC	EC	Exc RELN COL5A2	1	76.399726214921287	74.978781656399732	77.319644079397676	8.033333333	2	4	2	2
GCAACCGAGTACAGCG-4-1	EC.4	EC	77891596	FALSE	EC	Exc	NA	Exc	Exc	NA	NA	EC	EC	Exc RELN COL5A2	1	76.399726214921287	74.978781656399732	77.319644079397676	8.033333333	2	4	2	2
GCAACCGTCTATCCAT-4-1	EC.4	EC	77891596	FALSE	EC	Exc	NA	Exc	Exc	NA	NA	EC	EC	Exc RELN COL5A2	1	76.399726214921287	74.978781656399732	77.319644079397676	8.033333333	2	4	2	2
GCACATAAGGCCCAAA-4-1	EC.4	EC	77891596	FALSE	EC	Exc	NA	Exc	Exc	NA	NA	EC	EC	Exc RELN COL5A2	1	76.399726214921287	74.978781656399732	77.319644079397676	8.033333333	2	4	2	2
GCACATATCCACGGGT-4-1	EC.4	EC	77891596	FALSE	EC	Exc	NA	Exc	Exc	NA	NA	EC	EC	Exc RELN COL5A2	1	76.399726214921287	74.978781656399732	77.319644079397676	8.033333333	2	4	2	2
GCACGGTCACTACCCT-4-1	EC.4	EC	77891596	FALSE	Exc_L2-3_LINC00507_RPL9P17	Exc	NA	Exc	Exc	L2-3	NA	L2-3	L2-3	Exc L2-3 CBLN2 LINC02306	1	76.399726214921287	74.978781656399732	77.319644079397676	8.033333333	2	4	2	2
GCACGGTGTGGCTTGC-4-1	EC.4	EC	77891596	FALSE	EC	Exc	NA	Exc	Exc	NA	NA	EC	EC	Exc RELN COL5A2	1	76.399726214921287	74.978781656399732	77.319644079397676	8.033333333	2	4	2	2
GCACTAATCGAATCCA-4-1	EC.4	EC	77891596	FALSE	EC	Exc	NA	Exc	Exc	NA	NA	EC	EC	Exc RELN COL5A2	1	76.399726214921287	74.978781656399732	77.319644079397676	8.033333333	2	4	2	2
GCACTAATCTCTCGCA-4-1	EC.4	EC	77891596	FALSE	EC_HC	Exc	NA	Exc	Exc	NA	NA	EC_HC	EC_HC	Exc DLC1 SNTG2	1	76.399726214921287	74.978781656399732	77.319644079397676	8.033333333	2	4	2	2
GCAGCCAAGGTCGTAG-4-1	EC.4	EC	77891596	FALSE	EC_HC	Exc	NA	Exc	Exc	NA	NA	EC_HC	EC_HC	Exc DLC1 SNTG2	1	76.399726214921287	74.978781656399732	77.319644079397676	8.033333333	2	4	2	2
GCAGCCACAAGCACAG-4-1	EC.4	EC	77891596	FALSE	EC	Exc	NA	Exc	Exc	NA	NA	EC	EC	Exc RELN COL5A2	1	76.399726214921287	74.978781656399732	77.319644079397676	8.033333333	2	4	2	2
GCAGCCATCGTGGGAA-4-1	EC.4	EC	77891596	FALSE	EC	Exc	NA	Exc	Exc	NA	NA	EC	EC	Exc RELN COL5A2	1	76.399726214921287	74.978781656399732	77.319644079397676	8.033333333	2	4	2	2
GCAGGCTAGAAATTGC-4-1	EC.4	EC	77891596	FALSE	EC	Exc	NA	Exc	Exc	NA	NA	EC	EC	Exc RELN COL5A2	1	76.399726214921287	74.978781656399732	77.319644079397676	8.033333333	2	4	2	2
GCAGGCTCACAGAGAC-4-1	EC.4	EC	77891596	FALSE	EC	Exc	NA	Exc	Exc	NA	NA	EC	EC	Exc RELN COL5A2	1	76.399726214921287	74.978781656399732	77.319644079397676	8.033333333	2	4	2	2
GCAGGCTCATTGCTGA-4-1	EC.4	EC	77891596	FALSE	EC	Exc	NA	Exc	Exc	NA	NA	EC	EC	Exc RELN GPC5	1	76.399726214921287	74.978781656399732	77.319644079397676	8.033333333	2	4	2	2
GCAGTTACAAGAGCTG-4-1	EC.4	EC	77891596	FALSE	EC	Exc	NA	Exc	Exc	NA	NA	EC	EC	Exc RELN COL5A2	1	76.399726214921287	74.978781656399732	77.319644079397676	8.033333333	2	4	2	2
GCAGTTATCTTACCGC-4-1	EC.4	EC	77891596	FALSE	EC	Exc	NA	Exc	Exc	NA	NA	EC	EC	Exc RELN COL5A2	1	76.399726214921287	74.978781656399732	77.319644079397676	8.033333333	2	4	2	2
GCATCGGCATAAGCAA-4-1	EC.4	EC	77891596	FALSE	EC	Exc	NA	Exc	Exc	NA	NA	EC	EC	Exc RELN COL5A2	1	76.399726214921287	74.978781656399732	77.319644079397676	8.033333333	2	4	2	2
GCATGATAGTCGTTAC-4-1	EC.4	EC	77891596	FALSE	EC_HC	Exc	NA	Exc	Exc	NA	NA	EC_HC	EC_HC	Exc DLC1 SNTG2	1	76.399726214921287	74.978781656399732	77.319644079397676	8.033333333	2	4	2	2
GCATTAGCAAATGAGT-4-1	EC.4	EC	77891596	FALSE	EC	Exc	NA	Exc	Exc	NA	NA	EC	EC	Exc RELN COL5A2	1	76.399726214921287	74.978781656399732	77.319644079397676	8.033333333	2	4	2	2
GCCAACGCAACCCTAA-4-1	EC.4	EC	77891596	FALSE	EC	Exc	NA	Exc	Exc	NA	NA	EC	EC	Exc RELN COL5A2	1	76.399726214921287	74.978781656399732	77.319644079397676	8.033333333	2	4	2	2
GCCAACGCAGTAGTGG-4-1	EC.4	EC	77891596	FALSE	EC	Exc	NA	Exc	Exc	NA	NA	EC	EC	Exc RELN COL5A2	1	76.399726214921287	74.978781656399732	77.319644079397676	8.033333333	2	4	2	2
GCCAACGCATCCGAGC-4-1	EC.4	EC	77891596	FALSE	EC	Exc	NA	Exc	Exc	NA	NA	EC	EC	Exc RELN COL5A2	1	76.399726214921287	74.978781656399732	77.319644079397676	8.033333333	2	4	2	2
GCCAGGTCAGGCTACC-4-1	EC.4	EC	77891596	FALSE	EC	Exc	NA	Exc	Exc	NA	NA	EC	EC	Exc RELN COL5A2	1	76.399726214921287	74.978781656399732	77.319644079397676	8.033333333	2	4	2	2
GCCAGTGTCTGAGAGG-4-1	EC.4	EC	77891596	FALSE	EC	Exc	NA	Exc	Exc	NA	NA	EC	EC	Exc RELN COL5A2	1	76.399726214921287	74.978781656399732	77.319644079397676	8.033333333	2	4	2	2
GCCCAGAAGACATACA-4-1	EC.4	EC	77891596	FALSE	EC	Exc	NA	Exc	Exc	NA	NA	EC	EC	Exc RELN COL5A2	1	76.399726214921287	74.978781656399732	77.319644079397676	8.033333333	2	4	2	2
GCCCGAACATACTTTC-4-1	EC.4	EC	77891596	FALSE	Ex-NRGN	Exc	NA	Exc	Exc	NA	NA	NRGN	NRGN	Exc NRGN	1	76.399726214921287	74.978781656399732	77.319644079397676	8.033333333	2	4	2	2
GCCCGAATCTGCCTCA-4-1	EC.4	EC	77891596	FALSE	EC	Exc	NA	Exc	Exc	NA	NA	EC	EC	Exc RELN COL5A2	1	76.399726214921287	74.978781656399732	77.319644079397676	8.033333333	2	4	2	2
GCCGATGGTAGTGCGA-4-1	EC.4	EC	77891596	FALSE	EC	Exc	NA	Exc	Exc	NA	NA	EC	EC	Exc RELN COL5A2	1	76.399726214921287	74.978781656399732	77.319644079397676	8.033333333	2	4	2	2
GCCGATGGTTGGGCCT-4-1	EC.4	EC	77891596	FALSE	EC	Exc	NA	Exc	Exc	NA	NA	EC	EC	Exc RELN COL5A2	1	76.399726214921287	74.978781656399732	77.319644079397676	8.033333333	2	4	2	2
GCCGATGTCTATCCAT-4-1	EC.4	EC	77891596	FALSE	EC	Exc	NA	Exc	Exc	NA	NA	EC	EC	Exc RELN COL5A2	1	76.399726214921287	74.978781656399732	77.319644079397676	8.033333333	2	4	2	2
GCCTGTTCACACGGAA-4-1	EC.4	EC	77891596	FALSE	EC	Exc	NA	Exc	Exc	NA	NA	EC	EC	Exc RELN COL5A2	1	76.399726214921287	74.978781656399732	77.319644079397676	8.033333333	2	4	2	2
GCCTGTTCACCATAAC-4-1	EC.4	EC	77891596	FALSE	Ex-NRGN	Exc	NA	Exc	Exc	NA	NA	NRGN	NRGN	Exc NRGN	1	76.399726214921287	74.978781656399732	77.319644079397676	8.033333333	2	4	2	2
GCGAGAAGTCGGCCTA-4-1	EC.4	EC	77891596	FALSE	EC	Exc	NA	Exc	Exc	NA	NA	EC	EC	Exc RELN COL5A2	1	76.399726214921287	74.978781656399732	77.319644079397676	8.033333333	2	4	2	2
GCGATCGGTGGTCCCA-4-1	EC.4	EC	77891596	FALSE	EC	Exc	NA	Exc	Exc	NA	NA	EC	EC	Exc RELN COL5A2	1	76.399726214921287	74.978781656399732	77.319644079397676	8.033333333	2	4	2	2
GCGATCGTCTCGAGTA-4-1	EC.4	EC	77891596	FALSE	EC_HC	Exc	NA	Exc	Exc	NA	NA	EC_HC	EC_HC	Exc DLC1 SNTG2	1	76.399726214921287	74.978781656399732	77.319644079397676	8.033333333	2	4	2	2
GCGGAAACACTGGCCA-4-1	EC.4	EC	77891596	FALSE	EC	Exc	NA	Exc	Exc	NA	NA	EC	EC	Exc RELN COL5A2	1	76.399726214921287	74.978781656399732	77.319644079397676	8.033333333	2	4	2	2
GCGGAAAGTATGTCCA-4-1	EC.4	EC	77891596	FALSE	EC	Exc	NA	Exc	Exc	NA	NA	EC	EC	Exc RELN COL5A2	1	76.399726214921287	74.978781656399732	77.319644079397676	8.033333333	2	4	2	2
GCGGATCAGAGCCATG-4-1	EC.4	EC	77891596	FALSE	Exc_L5_RORB_SNHG7	Exc	NA	Exc	Exc	L5	NA	L5	L5	Exc L4-5 RORB IL1RAPL2	1	76.399726214921287	74.978781656399732	77.319644079397676	8.033333333	2	4	2	2
GCGGATCTCTCCGCAT-4-1	EC.4	EC	77891596	FALSE	Ex-NRGN	Exc	NA	Exc	Exc	NA	NA	NRGN	NRGN	Exc NRGN	1	76.399726214921287	74.978781656399732	77.319644079397676	8.033333333	2	4	2	2
GCGTTTCGTTATTCTC-4-1	EC.4	EC	77891596	FALSE	EC_HC	Exc	NA	Exc	Exc	NA	NA	EC_HC	EC_HC	Exc DLC1 SNTG2	1	76.399726214921287	74.978781656399732	77.319644079397676	8.033333333	2	4	2	2
GCTACAACACAATGCT-4-1	EC.4	EC	77891596	FALSE	EC	Exc	NA	Exc	Exc	NA	NA	EC	EC	Exc RELN COL5A2	1	76.399726214921287	74.978781656399732	77.319644079397676	8.033333333	2	4	2	2
GCTACCTCACGGTGTC-4-1	EC.4	EC	77891596	FALSE	EC	Exc	NA	Exc	Exc	NA	NA	EC	EC	Exc RELN COL5A2	1	76.399726214921287	74.978781656399732	77.319644079397676	8.033333333	2	4	2	2
GCTACCTGTATGCTTG-4-1	EC.4	EC	77891596	FALSE	EC	Exc	NA	Exc	Exc	NA	NA	EC	EC	Exc RELN GPC5	1	76.399726214921287	74.978781656399732	77.319644079397676	8.033333333	2	4	2	2
GCTACCTGTTAGTTCG-4-1	EC.4	EC	77891596	FALSE	Exc_L5_RORB_SNHG7	Exc	NA	Exc	Exc	L5	NA	L5	L5	Exc AGBL1 GPC5	1	76.399726214921287	74.978781656399732	77.319644079397676	8.033333333	2	4	2	2
GCTGAATGTAAGATCA-4-1	EC.4	EC	77891596	FALSE	Exc_L2-3_LINC00507_RPL9P17	Exc	NA	Exc	Exc	L2-3	NA	L2-3	L2-3	Exc L2-3 CBLN2 LINC02306	1	76.399726214921287	74.978781656399732	77.319644079397676	8.033333333	2	4	2	2
GCTGCAGTCTCGTCGT-4-1	EC.4	EC	77891596	FALSE	EC_HC	Exc	NA	Exc	Exc	NA	NA	EC_HC	EC_HC	Exc DLC1 SNTG2	1	76.399726214921287	74.978781656399732	77.319644079397676	8.033333333	2	4	2	2
GCTTCACGTTTAAGGA-4-1	EC.4	EC	77891596	FALSE	L5/6_NP	Exc	NA	Exc	Exc	L5/6	NA	L5/6	L5/6	Exc L5/6 NP	1	76.399726214921287	74.978781656399732	77.319644079397676	8.033333333	2	4	2	2
GCTTCACTCACTGTTT-4-1	EC.4	EC	77891596	FALSE	EC	Exc	NA	Exc	Exc	NA	NA	EC	EC	Exc RELN COL5A2	1	76.399726214921287	74.978781656399732	77.319644079397676	8.033333333	2	4	2	2
GCTTGGGGTCGGTACC-4-1	EC.4	EC	77891596	FALSE	EC	Exc	NA	Exc	Exc	NA	NA	EC	EC	Exc RELN COL5A2	1	76.399726214921287	74.978781656399732	77.319644079397676	8.033333333	2	4	2	2
[truncated: 39,375 more rows]
