# Supplementary material for: Multifaceted Role of Specialized Neuropeptide-Intensive Neurons on the Selective Vulnerability to Alzheimer’s Disease in the Human Brain
Source: Biomolecules. 2024 Nov 27;14(12):1518. doi: 10.3390/biom14121518 (PMC11673071; doi:10.3390/biom14121518)
Supplement: Supplementary file 1 [file biomolecules-14-01518-s001.zip › TableS4.ConditionCellTypeCategory_CellCount.csv]

Condition_CellType_Category	Count
AD_ast_high	25
AD_ast_low	571
AD_ast_mid	68
AD_end_high	3
AD_end_low	43
AD_end_mid	7
AD_hybrid_high	15
AD_hybrid_low	951
AD_hybrid_mid	43
AD_mic_high	1
AD_mic_low	255
AD_mic_mid	4
AD_neu_high	18
AD_neu_low	324
AD_neu_mid	217
AD_no_id_high	5
AD_no_id_low	536
AD_no_id_mid	21
AD_oli_high	32
AD_oli_low	3592
AD_oli_mid	194
AD_opc_high	46
AD_opc_low	290
AD_opc_mid	72
ct_ast_high	263
ct_ast_low	1110
ct_ast_mid	368
ct_end_high	8
ct_end_low	52
ct_end_mid	15
ct_hybrid_high	38
ct_hybrid_low	276
ct_hybrid_mid	47
ct_mic_high	10
ct_mic_low	271
ct_mic_mid	37
ct_neu_high	199
ct_neu_low	116
ct_neu_mid	368
ct_no_id_high	24
ct_no_id_low	221
ct_no_id_mid	52
ct_oli_high	58
ct_oli_low	2197
ct_oli_mid	248
ct_opc_high	248
ct_opc_low	409
ct_opc_mid	311
