# Supplementary material for: Multifaceted Role of Specialized Neuropeptide-Intensive Neurons on the Selective Vulnerability to Alzheimer’s Disease in the Human Brain
Source: Biomolecules. 2024 Nov 27;14(12):1518. doi: 10.3390/biom14121518 (PMC11673071; doi:10.3390/biom14121518)
Supplement: Supplementary file 1 [file biomolecules-14-01518-s001.zip › TableS5. MolecularProcessesIncreasedHNP.xlsx]

## Sheet: Sheet1
HighLevel	category	term ID	term description	observed gene count	background gene count	strength	false discovery rate	matching proteins in your network (IDs)	matching proteins in your network (labels)
Learning or memory	GO Process	GO:0007611	Learning or memory	19	259	0.7	7.06e-06	9606.ENSP00000276571,9606.ENSP00000277120,9606.ENSP00000287766,9606.ENSP00000306138,9606.ENSP00000322390,9606.ENSP00000354778,9606.ENSP00000355865,9606.ENSP00000356213,9606.ENSP00000356832,9606.ENSP00000357307,9606.ENSP00000358513,9606.ENSP00000377047,9606.ENSP00000379472,9606.ENSP00000387694,9606.ENSP00000407546,9606.ENSP00000419952,9606.ENSP00000428845,9606.ENSP00000452780,9606.ENSP00000477455	CRH,NTRK2,SLC6A1,GRM5,FGF13,CNTNAP2,PARK2,VIP,SGK1,SYT11,CNR1,PTPRZ1,CCK,SLC12A5,CHRNA7,KCNAB1,VDAC3,B2M,GRIN2B
ATPase	COMPARTMENTS	GOCC:0005890	Sodium:potassium-exchanging ATPase complex	3	7	1.47	0.0166	9606.ENSP00000250111,9606.ENSP00000356790,9606.ENSP00000444688	ATP1B2,ATP1B1,ATP1A3
ATPase	GO Component	GO:0033176	Proton-transporting V-type ATPase complex	4	26	1.03	0.0185	9606.ENSP00000276390,9606.ENSP00000358777,9606.ENSP00000367697,9606.ENSP00000434729	ATP6V1B2,ATP6AP1,ATP6AP2,ATP6V0B
ATPase	GO Component	GO:0016469	Proton-transporting two-sector ATPase complex	5	50	0.84	0.0233	9606.ENSP00000276390,9606.ENSP00000358777,9606.ENSP00000367697,9606.ENSP00000389649,9606.ENSP00000434729	ATP6V1B2,ATP6AP1,ATP6AP2,ATP5J,ATP6V0B
Regulation of Membrane Potential	GO Component	GO:0098982	GABA-ergic synapse	7	74	0.81	0.0041	9606.ENSP00000287766,9606.ENSP00000295454,9606.ENSP00000308725,9606.ENSP00000342235,9606.ENSP00000358513,9606.ENSP00000393097,9606.ENSP00000479113	SLC6A1,GABRB1,GABRB3,ERBB4,CNR1,GABRA1,GABRG3
Regulation of Membrane Potential	GO Component	GO:0098992	Neuronal dense core vesicle	3	12	1.24	0.0235	9606.ENSP00000216492,9606.ENSP00000304133,9606.ENSP00000438388	CHGA,SCG2,KIF1A
Regulation of Membrane Potential	GO Process	GO:0051952	Regulation of amine transport	9	91	0.83	0.0017	9606.ENSP00000216492,9606.ENSP00000276571,9606.ENSP00000287766,9606.ENSP00000347538,9606.ENSP00000355865,9606.ENSP00000356213,9606.ENSP00000357307,9606.ENSP00000358513,9606.ENSP00000379472	CHGA,CRH,SLC6A1,SYT17,PARK2,VIP,SYT11,CNR1,CCK
Regulation of Membrane Potential	GO Process	GO:0050433	Regulation of catecholamine secretion	7	57	0.93	0.0038	9606.ENSP00000216492,9606.ENSP00000276571,9606.ENSP00000347538,9606.ENSP00000355865,9606.ENSP00000356213,9606.ENSP00000357307,9606.ENSP00000358513	CHGA,CRH,SYT17,PARK2,VIP,SYT11,CNR1
Regulation of Membrane Potential	GO Process	GO:0071420	Cellular response to histamine	3	8	1.41	0.033	9606.ENSP00000295454,9606.ENSP00000308725,9606.ENSP00000393097	GABRB1,GABRB3,GABRA1
Regulation of Membrane Potential	GO Function	GO:0005216	Ion channel activity	21	425	0.53	0.001	9606.ENSP00000225823,9606.ENSP00000283254,9606.ENSP00000288139,9606.ENSP00000294725,9606.ENSP00000295454,9606.ENSP00000308725,9606.ENSP00000315371,9606.ENSP00000333519,9606.ENSP00000345055,9606.ENSP00000358513,9606.ENSP00000373648,9606.ENSP00000376703,9606.ENSP00000382791,9606.ENSP00000393097,9606.ENSP00000407546,9606.ENSP00000414886,9606.ENSP00000419952,9606.ENSP00000428845,9606.ENSP00000449253,…	ASIC2,SCN3A,CACNA1D,KCNT2,GABRB1,GABRB3,ANO5,SLC24A3,KCNQ5,CNR1,KCNQ3,ANO4,GRIK1,GABRA1,CHRNA7,KCNIP1,KCNAB1,VDAC3,KCNC2,GRIN2B,GABRG3
Regulation of Membrane Potential	GO Function	GO:1904315	Transmitter-gated ion channel activity involved in regulation of postsynaptic membrane potential	7	53	0.96	0.0041	9606.ENSP00000295454,9606.ENSP00000308725,9606.ENSP00000382791,9606.ENSP00000393097,9606.ENSP00000407546,9606.ENSP00000477455,9606.ENSP00000479113	GABRB1,GABRB3,GRIK1,GABRA1,CHRNA7,GRIN2B,GABRG3
Regulation of Membrane Potential	GO Process	GO:0042391	Regulation of membrane potential	27	440	0.63	3.69e-07	9606.ENSP00000070846,9606.ENSP00000225823,9606.ENSP00000250111,9606.ENSP00000277120,9606.ENSP00000283254,9606.ENSP00000288139,9606.ENSP00000295454,9606.ENSP00000306138,9606.ENSP00000308725,9606.ENSP00000322390,9606.ENSP00000355865,9606.ENSP00000356790,9606.ENSP00000358513,9606.ENSP00000373648,9606.ENSP00000375907,9606.ENSP00000377710,9606.ENSP00000379472,9606.ENSP00000382791,9606.ENSP00000393097,…	PKP2,ASIC2,ATP1B2,NTRK2,SCN3A,CACNA1D,GABRB1,GRM5,GABRB3,FGF13,PARK2,ATP1B1,CNR1,KCNQ3,PID1,FHL1,CCK,GRIK1,GABRA1,CHRNA7,SPG20,CHCHD10,ATP1A3,KCNC2,B2M,GRIN2B,GABRG3
Regulation of Innate Immune System	COMPARTMENTS	GOCC:0042824	MHC class I peptide loading complex	3	9	1.36	0.0268	9606.ENSP00000320866,9606.ENSP00000379873,9606.ENSP00000452780	CALR,HLA-A,B2M
Regulation of Innate Immune System	Reactome	HSA-983169	Class I MHC mediated antigen processing & presentation	4	366	1.22	0.0243	9606.ENSP00000320866,9606.ENSP00000379873,9606.ENSP00000399168,9606.ENSP00000427793	CALR,HLA-A,HLA-B,WWP1
Regulation of Innate Immune System	GO Process	GO:0002478	Antigen processing and presentation of exogenous peptide antigen	5	174	1.64	0.00094	9606.ENSP00000320291,9606.ENSP00000320866,9606.ENSP00000379873,9606.ENSP00000399168,9606.ENSP00000444957	OSBPL1A,CALR,HLA-A,HLA-B,AP1S2
Regulation of Innate Immune System	GO Process	GO:0002707	Negative regulation of lymphocyte mediated immunity	3	42	2.03	0.0082	9606.ENSP00000253814,9606.ENSP00000379873,9606.ENSP00000399168	NDFIP1,HLA-A,HLA-B
Metabolism	GO Component	GO:0098800	Inner mitochondrial membrane protein complex	8	131	0.62	0.0191	9606.ENSP00000309565,9606.ENSP00000339720,9606.ENSP00000368528,9606.ENSP00000371811,9606.ENSP00000389649,9606.ENSP00000418428,9606.ENSP00000419087,9606.ENSP00000425759	UQCRH,NDUFA4,APOO,MICU2,ATP5J,CHCHD10,NDUFB2,COX7C
Metabolism	KEGG	hsa00190	Oxidative phosphorylation	8	130	0.63	0.0408	9606.ENSP00000276390,9606.ENSP00000309565,9606.ENSP00000339720,9606.ENSP00000358777,9606.ENSP00000389649,9606.ENSP00000419087,9606.ENSP00000425759,9606.ENSP00000434729	ATP6V1B2,UQCRH,NDUFA4,ATP6AP1,ATP5J,NDUFB2,COX7C,ATP6V0B
Metabolism	GO Process	GO:0046034	ATP metabolic process	11	204	0.57	0.0224	9606.ENSP00000276390,9606.ENSP00000298198,9606.ENSP00000309565,9606.ENSP00000339720,9606.ENSP00000356790,9606.ENSP00000359991,9606.ENSP00000378669,9606.ENSP00000389649,9606.ENSP00000418428,9606.ENSP00000419087,9606.ENSP00000425759	ATP6V1B2,PGM2L1,UQCRH,NDUFA4,ATP1B1,PGAM1,ALDOA,ATP5J,CHCHD10,NDUFB2,COX7C
Translation	GO Process	GO:0006518	Peptide metabolic process	28	503	0.58	1.29e-06	9606.ENSP00000218230,9606.ENSP00000263672,9606.ENSP00000272317,9606.ENSP00000296674,9606.ENSP00000300175,9606.ENSP00000339795,9606.ENSP00000346015,9606.ENSP00000346027,9606.ENSP00000346067,9606.ENSP00000346103,9606.ENSP00000363018,9606.ENSP00000367697,9606.ENSP00000379506,9606.ENSP00000379888,9606.ENSP00000389103,9606.ENSP00000413436,9606.ENSP00000418868,9606.ENSP00000419449,9606.ENSP00000435096,…	PCSK1N,SPCS2,RPS27A,RPS23,SCG5,RPL7,RPL27A,RPL21,RPSA,GPX4,RPL10A,ATP6AP2,RPL14,RPS8,RPL23A,RPL10,RPL29,EIF1,RPS25,FAU,RPS13,RPL18,NACA,ENSP00000449026,RPL36,RPS19,RPS28,SPCS1
Translation	GO Function	GO:0003735	Structural constituent of ribosome	20	159	0.94	4.34e-09	9606.ENSP00000272317,9606.ENSP00000296674,9606.ENSP00000339795,9606.ENSP00000346015,9606.ENSP00000346027,9606.ENSP00000346067,9606.ENSP00000363018,9606.ENSP00000379506,9606.ENSP00000379888,9606.ENSP00000389103,9606.ENSP00000413436,9606.ENSP00000418868,9606.ENSP00000435096,9606.ENSP00000435370,9606.ENSP00000435777,9606.ENSP00000447001,9606.ENSP00000449026,9606.ENSP00000464342,9606.ENSP00000470972,…	RPS27A,RPS23,RPL7,RPL27A,RPL21,RPSA,RPL10A,RPL14,RPS8,RPL23A,RPL10,RPL29,RPS25,FAU,RPS13,RPL18,ENSP00000449026,RPL36,RPS19,RPS28
Translation	GO Process	GO:0006413	Translational initiation	21	141	1.01	2.35e-11	9606.ENSP00000272317,9606.ENSP00000296674,9606.ENSP00000339795,9606.ENSP00000346015,9606.ENSP00000346027,9606.ENSP00000346067,9606.ENSP00000363018,9606.ENSP00000379506,9606.ENSP00000379888,9606.ENSP00000389103,9606.ENSP00000413436,9606.ENSP00000418868,9606.ENSP00000419449,9606.ENSP00000435096,9606.ENSP00000435370,9606.ENSP00000435777,9606.ENSP00000447001,9606.ENSP00000449026,9606.ENSP00000464342,…	RPS27A,RPS23,RPL7,RPL27A,RPL21,RPSA,RPL10A,RPL14,RPS8,RPL23A,RPL10,RPL29,EIF1,RPS25,FAU,RPS13,RPL18,ENSP00000449026,RPL36,RPS19,RPS28
Translation	Reactome	HSA-72649	Translation initiation complex formation	8	55	1	0.00021	9606.ENSP00000272317,9606.ENSP00000296674,9606.ENSP00000346067,9606.ENSP00000379888,9606.ENSP00000435096,9606.ENSP00000435777,9606.ENSP00000470972,9606.ENSP00000472469	RPS27A,RPS23,RPSA,RPS8,RPS25,RPS13,RPS19,RPS28
Translation	Reactome	HSA-72764	Eukaryotic Translation Termination	19	91	1.16	8.06e-13	9606.ENSP00000272317,9606.ENSP00000296674,9606.ENSP00000339795,9606.ENSP00000346015,9606.ENSP00000346027,9606.ENSP00000346067,9606.ENSP00000363018,9606.ENSP00000379506,9606.ENSP00000379888,9606.ENSP00000389103,9606.ENSP00000413436,9606.ENSP00000418868,9606.ENSP00000435096,9606.ENSP00000435777,9606.ENSP00000447001,9606.ENSP00000449026,9606.ENSP00000464342,9606.ENSP00000470972,9606.ENSP00000472469	RPS27A,RPS23,RPL7,RPL27A,RPL21,RPSA,RPL10A,RPL14,RPS8,RPL23A,RPL10,RPL29,RPS25,RPS13,RPL18,ENSP00000449026,RPL36,RPS19,RPS28
Translation	GO Process	GO:0006614	SRP-dependent cotranslational protein targeting to membrane	21	96	1.18	6.48e-14	9606.ENSP00000267884,9606.ENSP00000272317,9606.ENSP00000296674,9606.ENSP00000339795,9606.ENSP00000346015,9606.ENSP00000346027,9606.ENSP00000346067,9606.ENSP00000363018,9606.ENSP00000379506,9606.ENSP00000379888,9606.ENSP00000389103,9606.ENSP00000413436,9606.ENSP00000418868,9606.ENSP00000435096,9606.ENSP00000435370,9606.ENSP00000435777,9606.ENSP00000447001,9606.ENSP00000449026,9606.ENSP00000464342,…	SRP14,RPS27A,RPS23,RPL7,RPL27A,RPL21,RPSA,RPL10A,RPL14,RPS8,RPL23A,RPL10,RPL29,RPS25,FAU,RPS13,RPL18,ENSP00000449026,RPL36,RPS19,RPS28
Translation	GO Process	GO:0000184	Nuclear-transcribed mRNA catabolic process, nonsense-mediated decay	21	119	1.08	1.94e-12	9606.ENSP00000272317,9606.ENSP00000296674,9606.ENSP00000339795,9606.ENSP00000346015,9606.ENSP00000346027,9606.ENSP00000346067,9606.ENSP00000363018,9606.ENSP00000379506,9606.ENSP00000379888,9606.ENSP00000389103,9606.ENSP00000413436,9606.ENSP00000418868,9606.ENSP00000435096,9606.ENSP00000435370,9606.ENSP00000435777,9606.ENSP00000447001,9606.ENSP00000449026,9606.ENSP00000457723,9606.ENSP00000464342,…	RPS27A,RPS23,RPL7,RPL27A,RPL21,RPSA,RPL10A,RPL14,RPS8,RPL23A,RPL10,RPL29,RPS25,FAU,RPS13,RPL18,ENSP00000449026,RNPS1,RPL36,RPS19,RPS28
