# Supplementary material for: Multifaceted Role of Specialized Neuropeptide-Intensive Neurons on the Selective Vulnerability to Alzheimer’s Disease in the Human Brain
Source: Biomolecules. 2024 Nov 27;14(12):1518. doi: 10.3390/biom14121518 (PMC11673071; doi:10.3390/biom14121518)
Supplement: Supplementary file 1 [file biomolecules-14-01518-s001.zip › TableS6.de.markers.ctneu_low.xlsx]

## Sheet: Copy of TableS3.de.markers.ctne
	p_val	avg_log2FC	pct.1	pct.2	p_val_adj
CCK	1.88903e-33	-3.28861	0.138	0.894	4.2726e-29
SCG2	1.56297e-29	-2.30856	0.026	0.739	3.53511e-25
DLX6-AS1	1.4953e-21	-1.52344	0.19	0.849	3.38206e-17
SCG5	1.28344e-17	-1.22056	0.095	0.663	2.90287e-13
SLC6A1-AS1	1.54217e-16	-1.54277	0.052	0.548	3.48808e-12
ATP1B1	1.47492e-15	-1.09508	0.353	0.915	3.33598e-11
CXCL14	3.23816e-15	-2.68838	0.121	0.588	7.32406e-11
IGF1	3.29029e-15	-1.28828	0.026	0.472	7.44198e-11
VIP	3.60056e-15	-2.31179	0.026	0.457	8.14375e-11
SCG3	8.33615e-15	-1.12466	0.017	0.432	1.88547e-10
RGS12	2.08354e-14	-0.918539	0.241	0.794	4.71254e-10
DOCK10	2.20146e-14	-1.0696	0.233	0.774	4.97927e-10
GAD1	6.17411e-14	-1.24411	0.147	0.638	1.39646e-09
KCNT2	1.28455e-13	-0.974748	0.112	0.598	2.90539e-09
ADRBK2	1.46136e-13	-1.24742	0.103	0.563	3.3053e-09
UCHL1	3.69546e-13	-0.659642	0.181	0.704	8.3584e-09
SLC6A1	4.37629e-13	-1.19277	0.147	0.628	9.89828e-09
ZEB2	9.05054e-13	-1.05482	0.328	0.819	2.04705e-08
CCDC85A	1.63076e-12	-1.0984	0.181	0.663	3.68845e-08
ADARB2	1.83014e-12	-1.08598	0.362	0.839	4.13941e-08
ACTG1	2.84547e-12	-0.75634	0.112	0.578	6.43588e-08
GRIP1	3.80902e-12	-0.853416	0.302	0.844	8.61525e-08
MICU2	6.45836e-12	-1.04825	0.06	0.452	1.46075e-07
AP1S2	9.61993e-12	-1.10682	0.121	0.543	2.17584e-07
SLC35F1	9.96462e-12	-0.874168	0.207	0.688	2.2538e-07
KCNC2	1.60019e-11	-0.968126	0.31	0.799	3.6193e-07
KCNIP1	2.05957e-11	-0.747091	0.121	0.573	4.65833e-07
INPP4B	3.24176e-11	-0.908976	0.353	0.849	7.33221e-07
VSTM2A	3.3054e-11	-0.817285	0.121	0.558	7.47615e-07
CRH	3.44967e-11	-1.31799	0.017	0.352	7.80246e-07
KCNQ5	3.49203e-11	-0.81577	0.345	0.839	7.89827e-07
NGFRAP1	3.80309e-11	-0.728216	0.198	0.688	8.60183e-07
NXPH1	4.25335e-11	-1.33192	0.095	0.482	9.62022e-07
CALR	4.2563e-11	-0.968962	0.017	0.342	9.62689e-07
ERBB4	4.48416e-11	-0.78616	0.707	0.97	1.01423e-06
SEZ6L2	4.51217e-11	-0.695795	0.069	0.467	1.02056e-06
RP11-318K12.2	5.30652e-11	-1.13719	0.017	0.337	1.20023e-06
MAST4	6.43714e-11	-0.778755	0.19	0.663	1.45595e-06
ITM2C	7.38628e-11	-0.948242	0.086	0.477	1.67063e-06
ARL4C	7.59952e-11	-0.849436	0.095	0.508	1.71886e-06
SLC22A17	8.04329e-11	-0.822331	0.155	0.588	1.81923e-06
GAD2	8.44272e-11	-1.14655	0.086	0.472	1.90957e-06
SNTG1	9.92699e-11	-0.79133	0.483	0.91	2.24529e-06
RPS19	1.01507e-10	-0.881263	0.121	0.538	2.29589e-06
NPAS3	1.12858e-10	-0.805028	0.552	0.955	2.55261e-06
AC016723.4	1.17782e-10	-1.25233	0.009	0.317	2.664e-06
CACNA1D	1.48961e-10	-0.947746	0.147	0.573	3.36921e-06
PDZRN3	1.49717e-10	-0.949931	0.181	0.623	3.38629e-06
SARAF	1.53383e-10	-0.832865	0.241	0.719	3.46922e-06
GABRB1	2.40142e-10	-0.672096	0.31	0.849	5.43154e-06
PID1	2.4521e-10	-1.09535	0.112	0.497	5.54616e-06
MAN1A2	2.75377e-10	-0.872817	0.138	0.553	6.22848e-06
TMBIM6	2.85646e-10	-0.722629	0.086	0.467	6.46073e-06
DNER	2.92207e-10	-0.907707	0.267	0.734	6.60914e-06
RBMS3	3.21533e-10	-0.987811	0.181	0.598	7.27244e-06
GALNT11	3.54651e-10	-0.953632	0.026	0.342	8.02149e-06
RPL10	3.89977e-10	-0.488348	0.181	0.643	8.8205e-06
RAB3C	4.10808e-10	-0.663599	0.172	0.598	9.29165e-06
CRLF3	4.11881e-10	-0.685181	0.086	0.467	9.31593e-06
LY6H	4.55272e-10	-0.768745	0.164	0.593	1.02974e-05
B4GAT1	4.7744e-10	-0.812715	0.043	0.382	1.07987e-05
SYT16	5.15589e-10	-0.938887	0.052	0.387	1.16616e-05
PCSK1N	5.33471e-10	-0.762852	0.216	0.698	1.2066e-05
TTC28	5.33799e-10	-0.36578	0.181	0.673	1.20735e-05
CNTNAP5	6.92593e-10	-0.584709	0.276	0.759	1.56651e-05
TM2D3	7.29962e-10	-1.01181	0.034	0.352	1.65103e-05
ANO4	7.85672e-10	-0.484219	0.25	0.734	1.77703e-05
SELM	8.52041e-10	-0.894477	0.052	0.382	1.92715e-05
ENTPD3	8.90101e-10	-0.761508	0.078	0.442	2.01323e-05
TSPAN7	8.91128e-10	-0.641751	0.207	0.683	2.01555e-05
RP11-123O10.4	1.02828e-09	-0.824837	0.302	0.754	2.32577e-05
PCDH8	1.03551e-09	-0.972967	0.009	0.291	2.34211e-05
VWC2L	1.26012e-09	-1.14579	0.052	0.372	2.85014e-05
APOO	1.32242e-09	-0.648134	0.138	0.548	2.99105e-05
SYT11	1.37718e-09	-0.723614	0.086	0.447	3.11489e-05
PTHLH	1.45099e-09	-1.15377	0	0.266	3.28186e-05
OCIAD1	1.64155e-09	-0.359752	0.138	0.548	3.71285e-05
PLD3	2.32809e-09	-0.671354	0.138	0.553	5.26568e-05
RPS8	2.66774e-09	-0.473026	0.121	0.523	6.03389e-05
GPX4	3.20083e-09	-0.839159	0.043	0.357	7.23963e-05
RPS25	3.22771e-09	-0.489875	0.155	0.583	7.30044e-05
HINT1	3.27708e-09	-0.576835	0.078	0.432	7.4121e-05
TIMP2	3.64205e-09	-0.836772	0.078	0.412	8.23759e-05
CNR1	4.26203e-09	-0.979894	0.147	0.528	9.63987e-05
LCORL	4.83761e-09	-0.848094	0.095	0.432	0.000109417
PHYHIPL	5.10609e-09	-0.761878	0.112	0.462	0.00011549
DNAJB14	5.21396e-09	-0.459749	0.078	0.417	0.000117929
NDN	5.61654e-09	-0.834345	0.009	0.271	0.000127035
TSC22D1	5.80927e-09	-0.554383	0.241	0.704	0.000131394
COX7C	6.07814e-09	-0.756174	0.129	0.508	0.000137475
GRIN2B	6.32796e-09	-0.553537	0.336	0.844	0.000143126
CHCHD10	6.47447e-09	-0.835586	0.034	0.322	0.00014644
KIAA1211	6.99295e-09	-0.621935	0.172	0.598	0.000158167
PPFIBP1	7.23355e-09	-0.882236	0.043	0.337	0.000163608
RIC3	7.77082e-09	-0.607956	0.052	0.367	0.00017576
SERINC1	8.08565e-09	-0.438939	0.172	0.603	0.000182881
THY1	8.93009e-09	-0.643113	0.112	0.472	0.000201981
FLRT2	9.88542e-09	-0.581044	0.19	0.613	0.000223588
ZNF804B	1.02086e-08	-0.723292	0.112	0.457	0.000230899
SEMA6D	1.07194e-08	-0.841569	0.138	0.503	0.000242452
RPL27A	1.09811e-08	-0.496591	0.164	0.563	0.00024837
SRP14	1.14439e-08	-0.6645	0.129	0.508	0.000258838
ATP6AP2	1.14526e-08	-0.381506	0.095	0.452	0.000259034
LINC00632	1.25235e-08	-0.500135	0.25	0.719	0.000283257
GNAL	1.29382e-08	-0.69657	0.086	0.422	0.000292637
CHST11	1.35917e-08	-0.552178	0.112	0.472	0.000307416
FIGN	1.49089e-08	-0.702592	0.069	0.392	0.000337209
SPCS1	1.51857e-08	-0.64063	0.052	0.357	0.00034347
SUB1	1.54562e-08	-0.888548	0.052	0.347	0.000349588
LSAMP-AS1	1.74149e-08	-0.652978	0.112	0.472	0.000393891
SLC24A3	1.7612e-08	-0.674693	0.181	0.558	0.000398348
ZNF536	1.788e-08	-0.599922	0.259	0.693	0.00040441
ATP6V0B	1.92226e-08	-0.464299	0.112	0.477	0.000434776
NR3C2	1.9273e-08	-0.667205	0.207	0.608	0.000435917
CTD-2537O9.1	2.23272e-08	-0.681392	0.112	0.462	0.000504996
NR2F2-AS1	2.62018e-08	-0.686243	0.121	0.477	0.000592632
B3GAT3	2.83021e-08	-0.780852	0.009	0.251	0.000640137
ROBO2	2.89679e-08	-0.421228	0.491	0.899	0.000655196
SETBP1	2.97982e-08	-0.598087	0.198	0.588	0.000673975
LRRFIP2	3.03433e-08	-0.667191	0.129	0.482	0.000686304
GABRB3	3.05267e-08	-0.542696	0.216	0.648	0.000690454
RP11-384F7.2	3.06177e-08	-0.56341	0.353	0.794	0.000692511
CHL1	3.13878e-08	-0.512328	0.172	0.558	0.00070993
GALNTL6	3.17904e-08	-0.31145	0.388	0.839	0.000719034
HACD3	3.26131e-08	-0.564035	0.129	0.492	0.000737643
LGI1	3.98807e-08	-0.936528	0.026	0.281	0.000902021
THRB	3.99315e-08	-0.488939	0.319	0.814	0.000903171
OSBPL1A	4.20812e-08	-0.447703	0.216	0.633	0.000951793
CHGA	4.21582e-08	-0.714787	0.009	0.246	0.000953533
EIF1	4.26986e-08	-0.429221	0.164	0.573	0.000965758
RPL23A	4.80986e-08	-0.50617	0.078	0.392	0.0010879
NACA	4.82424e-08	-0.313773	0.086	0.417	0.00109115
RPL41	4.93251e-08	-0.533935	0.181	0.588	0.00111564
WWP1	4.94293e-08	-0.695972	0.069	0.372	0.00111799
GABARAPL2	5.10685e-08	-0.67933	0.06	0.347	0.00115507
RSRP1	5.21283e-08	-0.636221	0.103	0.422	0.00117904
MAGED1	5.24269e-08	-0.642375	0.121	0.462	0.00118579
TMEM178B	5.63692e-08	-0.454404	0.25	0.693	0.00127496
DCX	5.71472e-08	-0.707897	0.078	0.382	0.00129255
RNPS1	5.76964e-08	-0.607162	0.034	0.302	0.00130498
CSMD3	5.86634e-08	-0.539253	0.491	0.925	0.00132685
RTN1	5.88526e-08	-0.505158	0.405	0.874	0.00133113
LRRC7	5.94002e-08	-0.384701	0.431	0.93	0.00134351
CHRM3	6.08962e-08	-0.640437	0.362	0.789	0.00137735
UQCRH	6.47234e-08	-0.386944	0.086	0.407	0.00146391
SPG20	6.66702e-08	-0.557809	0.017	0.261	0.00150795
HLA-A	6.82799e-08	-0.72853	0.069	0.362	0.00154435
PREPL	6.84062e-08	-0.420181	0.207	0.623	0.00154721
PCDH10	6.95521e-08	-0.575273	0.069	0.367	0.00157313
VDAC3	7.0495e-08	-0.281701	0.086	0.412	0.00159446
RPL7	7.18053e-08	-0.371301	0.172	0.558	0.00162409
CH17-189H20.1	7.73257e-08	-0.574714	0.086	0.392	0.00174895
UBA6-AS1	7.94532e-08	-0.640059	0.147	0.487	0.00179707
MPP6	7.99332e-08	-0.83515	0.052	0.327	0.00180793
ATP5J	8.01244e-08	-0.481242	0.052	0.337	0.00181225
PGM2L1	8.22964e-08	-0.855329	0.052	0.327	0.00186138
SCAMP1	8.35645e-08	-0.512824	0.06	0.352	0.00189006
GRM5	8.81346e-08	-0.573662	0.284	0.709	0.00199343
MALAT1	8.90273e-08	-0.364047	1	1	0.00201362
VOPP1	9.02544e-08	-0.46556	0.086	0.402	0.00204137
ALK	9.72187e-08	-0.775576	0.103	0.417	0.00219889
OLFM1	9.98418e-08	-0.836529	0.078	0.367	0.00225822
C1orf61	1.01209e-07	-0.405946	0.129	0.482	0.00228913
ALDOA	1.04195e-07	-0.29681	0.172	0.563	0.00235668
PTPRN	1.06061e-07	-0.453407	0.043	0.307	0.00239888
GABRA1	1.06333e-07	-0.600059	0.224	0.623	0.00240504
ADK	1.06561e-07	-0.472309	0.181	0.573	0.00241019
ZNF302	1.19083e-07	-0.416379	0.06	0.342	0.00269342
PAK3	1.2112e-07	-0.404731	0.328	0.809	0.00273948
LINC01322	1.24359e-07	-0.477652	0.207	0.603	0.00281275
NETO2	1.27983e-07	-0.556398	0.138	0.477	0.00289473
RPS27A	1.36836e-07	-0.5636	0.181	0.563	0.00309496
PREX2	1.37062e-07	-0.641274	0.043	0.307	0.00310008
WRB	1.4255e-07	-0.665422	0.043	0.307	0.0032242
SET	1.44254e-07	-0.91734	0.026	0.261	0.00326274
RCAN2	1.46493e-07	-0.376641	0.147	0.513	0.00331339
CHRNA7	1.48603e-07	-0.70006	0.034	0.286	0.00336111
FAM135A	1.55119e-07	-0.598746	0.103	0.427	0.00350848
PWRN1	1.56205e-07	-0.660884	0.121	0.457	0.00353305
TOMM7	1.59358e-07	-0.539908	0.095	0.407	0.00360436
SERPINI1	1.68706e-07	-0.664008	0.129	0.467	0.0038158
RPS28	1.76269e-07	-0.511864	0.06	0.342	0.00398686
GRIK1	1.76649e-07	-0.349033	0.319	0.744	0.00399546
NDUFA4	1.79882e-07	-0.422812	0.164	0.533	0.00406858
DBI	1.85464e-07	-0.750291	0.009	0.226	0.00419482
TPST1	1.89494e-07	-0.572453	0.103	0.422	0.00428597
ZNF518A	2.01069e-07	-0.628207	0.103	0.407	0.00454778
SDK1	2.03613e-07	-0.734364	0.207	0.568	0.00460531
SH3KBP1	2.03666e-07	-0.489155	0.095	0.412	0.00460652
PARK2	2.06045e-07	-0.520447	0.276	0.709	0.00466033
MIR325HG	2.0707e-07	-0.50516	0.155	0.508	0.00468352
CNTNAP2	2.07517e-07	-0.429601	0.81	0.99	0.00469362
CNRIP1	2.1296e-07	-0.546792	0.026	0.266	0.00481672
ANAPC5	2.13703e-07	-0.430035	0.069	0.357	0.00483354
FHL1	2.26748e-07	-0.447718	0.052	0.322	0.00512859
RPL21	2.31711e-07	-0.304921	0.172	0.563	0.00524083
PKP2	2.35321e-07	-0.958265	0.017	0.241	0.00532248
FRMPD4	2.43874e-07	-0.43801	0.388	0.854	0.00551594
CD200	2.44419e-07	-0.637886	0.052	0.317	0.00552828
TTC3	2.56695e-07	-0.37531	0.31	0.784	0.00580592
SST	2.70577e-07	-1.37863	0	0.201	0.00611991
PIN1	2.71416e-07	-0.435515	0.095	0.392	0.00613889
TSPYL2	2.80289e-07	-0.349102	0.147	0.508	0.00633957
KIF1A	2.86977e-07	-0.397316	0.112	0.442	0.00649085
SPCS2	2.97657e-07	-0.462646	0.103	0.417	0.0067324
CREG1	3.02272e-07	-0.614859	0.009	0.221	0.00683679
SLC12A5	3.04112e-07	-0.549472	0.078	0.367	0.00687841
PODXL2	3.08488e-07	-0.388782	0.121	0.457	0.00697739
IGSF8	3.15792e-07	-0.595515	0.043	0.296	0.00714259
SRM	3.19554e-07	-0.780136	0.043	0.286	0.00722767
NDFIP1	3.20051e-07	-0.343563	0.233	0.648	0.00723891
ATP1B2	3.29189e-07	-0.524915	0.078	0.367	0.00744559
ANO5	3.38338e-07	-0.560571	0.069	0.347	0.00765253
UBASH3B	3.41136e-07	-0.279579	0.095	0.397	0.00771581
HTRA1	3.5555e-07	-0.648865	0.06	0.327	0.00804183
PLEKHA6	3.571e-07	-0.467534	0.095	0.407	0.00807689
RHBDD2	3.63243e-07	-0.538271	0.086	0.382	0.00821584
KCNAB1	3.74383e-07	-0.520848	0.259	0.638	0.0084678
PLPPR2	3.75732e-07	-0.74466	0.009	0.216	0.00849831
B2M	3.94276e-07	-0.518858	0.164	0.508	0.00891774
SYT17	4.13447e-07	-0.449043	0.034	0.276	0.00935135
RPL14	4.13987e-07	-0.405347	0.121	0.452	0.00936356
PNCK	4.27114e-07	-0.485524	0.06	0.327	0.00966046
NRSN1	4.31037e-07	-0.6486	0.06	0.327	0.0097492
RPS13	4.57595e-07	-0.456837	0.103	0.412	0.0103499
NFIB	4.57666e-07	-0.431975	0.293	0.709	0.0103515
TMEFF2	4.67542e-07	-0.533023	0.276	0.698	0.0105749
USP11	4.92902e-07	-0.491374	0.138	0.482	0.0111485
NEK10	5.138e-07	-0.539465	0.138	0.457	0.0116211
DDX24	5.19138e-07	-0.56151	0.078	0.357	0.0117419
CALY	5.28801e-07	-0.525975	0.06	0.317	0.0119604
SHISA6	5.39054e-07	-0.542996	0.112	0.422	0.0121923
ATXN10	5.4841e-07	-0.298836	0.155	0.513	0.0124039
ZNF608	5.76221e-07	-0.35672	0.121	0.442	0.013033
PNOC	5.8516e-07	-0.828792	0	0.191	0.0132352
PDE8B	5.99793e-07	-0.5562	0.129	0.452	0.0135661
DLX1	6.22684e-07	-0.658109	0.043	0.286	0.0140839
LINC00486	6.38749e-07	-0.344216	0.922	1	0.0144472
NCAM2	6.69069e-07	-0.587487	0.414	0.809	0.015133
YBX1	6.95875e-07	-0.455546	0.052	0.307	0.0157393
HMGN3	7.02507e-07	-0.385788	0.207	0.583	0.0158893
SPIN1	7.12051e-07	-0.472367	0.147	0.482	0.0161052
MAMDC2	7.17835e-07	-0.53322	0.095	0.372	0.016236
RPSA	7.3215e-07	-0.513155	0.043	0.286	0.0165598
BEX1	7.67794e-07	-0.292023	0.155	0.497	0.017366
SCN3A	7.79015e-07	-0.488525	0.216	0.588	0.0176198
KIFAP3	8.18926e-07	-0.429458	0.138	0.462	0.0185225
FAM19A5	8.42224e-07	-0.622265	0.069	0.332	0.0190494
JPX	8.42548e-07	-0.523992	0.103	0.402	0.0190568
FAM169A	8.60275e-07	-0.55906	0.052	0.302	0.0194577
OSBPL8	8.66522e-07	-0.39446	0.164	0.513	0.019599
RPL10A	8.7953e-07	-0.444804	0.095	0.387	0.0198932
ZNF428	8.90171e-07	-0.471321	0.069	0.337	0.0201339
DKK3	8.91301e-07	-0.366269	0.172	0.523	0.0201595
TMEM59L	9.46046e-07	-0.435578	0.198	0.553	0.0213977
MYO16	9.59176e-07	-1.03536	0.129	0.402	0.0216946
TENM2	9.73615e-07	-0.511609	0.405	0.814	0.0220212
DMXL1	1.0044e-06	-0.368232	0.086	0.372	0.0227176
SLC4A7	1.01032e-06	-0.474879	0.078	0.352	0.0228514
AMD1	1.02622e-06	-0.635789	0.034	0.256	0.0232111
LPIN1	1.04284e-06	-0.62091	0.052	0.296	0.023587
RAPH1	1.08326e-06	-0.525644	0.069	0.327	0.0245011
RASA1	1.08973e-06	-0.358312	0.19	0.558	0.0246475
ATP1A3	1.13756e-06	-0.520369	0.112	0.417	0.0257294
ASIC2	1.14548e-06	-0.508658	0.388	0.769	0.0259085
ACVR2A	1.18246e-06	-0.530558	0.034	0.261	0.0267449
RPL36	1.19317e-06	-0.359819	0.112	0.417	0.0269871
RPL29	1.19439e-06	-0.5674	0.086	0.362	0.0270147
AC074363.1	1.20752e-06	-0.529239	0.25	0.623	0.0273118
SLIT2	1.22915e-06	-0.886038	0.138	0.432	0.0278008
ATP6AP1	1.24266e-06	-0.452887	0.06	0.307	0.0281065
NTRK2	1.26162e-06	-0.537062	0.431	0.859	0.0285353
SELK	1.26559e-06	-0.49538	0.034	0.261	0.0286252
ATP6V1B2	1.28526e-06	-0.52482	0.06	0.312	0.02907
RP11-159G9.5	1.2983e-06	-0.6805	0.034	0.256	0.029365
REEP5	1.3125e-06	-0.265903	0.103	0.387	0.0296861
FAU	1.31262e-06	-0.403859	0.043	0.276	0.0296888
PARM1	1.35513e-06	-0.477941	0.069	0.322	0.0306502
SMARCA2	1.38326e-06	-0.335196	0.241	0.633	0.0312865
BDNF-AS	1.38422e-06	-0.269466	0.086	0.367	0.0313084
KCNQ3	1.41523e-06	-0.362874	0.284	0.698	0.0320097
PGAM1	1.43375e-06	-0.528072	0.095	0.372	0.0324285
PTPRZ1	1.43615e-06	-0.463128	0.129	0.427	0.0324828
LRRC8B	1.44563e-06	-0.428395	0.121	0.427	0.0326973
GABRG3	1.50276e-06	-0.457627	0.25	0.628	0.0339895
FGF13	1.56738e-06	-1.0691	0.138	0.407	0.0354509
IL1RAPL2	1.63898e-06	-0.732814	0.112	0.387	0.0370705
TXNRD1	1.64569e-06	-0.330018	0.198	0.568	0.0372222
CUL1	1.66061e-06	-0.472693	0.069	0.327	0.0375597
TSPAN3	1.66867e-06	-0.619252	0.06	0.307	0.037742
RP5-857K21.4	1.71308e-06	-0.425855	0.078	0.347	0.0387464
NOL7	1.73895e-06	-0.661489	0.017	0.216	0.0393317
SPOCK2	1.78659e-06	-0.585551	0.181	0.503	0.0404091
TAC3	1.7988e-06	-1.26602	0.009	0.196	0.0406852
CHSY3	1.79898e-06	-0.643809	0.241	0.583	0.0406892
TMEM14A	1.82601e-06	-0.336693	0.069	0.327	0.0413008
NDUFB2	1.85805e-06	-0.568025	0.034	0.256	0.0420253
PLPPR4	1.91935e-06	-0.36922	0.129	0.422	0.0434118
SGK1	1.94554e-06	-0.470117	0.19	0.528	0.0440043
2023-03-06	2.10392e-06	-0.315178	0.138	0.452	0.0475865
DCLK2	2.11978e-06	-0.346503	0.172	0.518	0.0479451
RP3-525N10.2	2.13882e-06	-0.460436	0.086	0.352	0.0483759
CADPS2	5.47594e-17	3.28342	0.474	0.09	1.23855e-12
KCNIP4	4.75267e-12	1.49787	0.845	0.789	1.07496e-07
RIT2	1.16645e-10	2.55823	0.302	0.05	2.63828e-06
ZFPM2	1.36997e-10	2.82031	0.431	0.156	3.09859e-06
RP11-649A16.1	3.17762e-10	2.6459	0.216	0.01	7.18714e-06
CA10	8.61604e-09	2.11785	0.362	0.121	0.000194877
RALYL	2.82621e-08	1.7484	0.603	0.402	0.000639232
STXBP5L	1.29322e-06	1.26771	0.733	0.819	0.02925
