# Supplementary material for: Multifaceted Role of Specialized Neuropeptide-Intensive Neurons on the Selective Vulnerability to Alzheimer’s Disease in the Human Brain
Source: Biomolecules. 2024 Nov 27;14(12):1518. doi: 10.3390/biom14121518 (PMC11673071; doi:10.3390/biom14121518)
Supplement: Supplementary file 1 [file biomolecules-14-01518-s001.zip › TableS7.csv]

	Coefficient	R_squared	P_value
ATP6V0B	0.0860969060010078	0.0614413182485171	8.71639644849041e-10
RPS8	0.0877474211761766	0.0531352804910301	1.01039488301714e-08
UQCRH	0.0743446191487762	0.0566686871095502	3.67331591073604e-09
SYT11	0.0540586546304011	0.0223705504030454	0.00015440524262016
ATP1B1	0.182810110535271	0.134195176931221	1.82781972983082e-20
KCNT2	0.134781215456569	0.093371838493998	2.45120316936017e-14
RPS27A	0.111401922638098	0.075109816762872	1.11383128156046e-11
SCN3A	0.062624763136847	0.0235716614589884	0.000105545666250405
ERBB4	0.217393034303151	0.103175856483485	9.2570848037364e-16
SCG2	0.219470241662355	0.282957447227217	3.19551608559871e-46
PID1	0.0965772777321536	0.0533703815798733	9.62302745437433e-09
KIF1A	0.0558931714738653	0.0257368230089861	5.17762956285381e-05
SLC6A1	0.128719953312902	0.0817574888333723	1.25643453095128e-12
RPSA	0.0427193805897842	0.0275576085171517	2.83126239375702e-05
RPL14	0.0564347173678965	0.0237203180630199	0.000101496286523986
CCK	0.31114742672801	0.23452846361122	2.12181856588036e-37
RPL29	0.0523352468556126	0.0260215867959808	4.75276933261054e-05
SPCS1	0.067587411817614	0.0594033875888189	1.61199405674945e-09
CACNA1D	0.0798696628471215	0.0391790399900793	6.84957077811431e-07
KCNAB1	0.0986585368550069	0.0449617330778532	1.2054610832505e-07
GABRB1	0.14355077138869	0.0982208828612688	4.83706499456574e-15
RPS23	0.0688915014109757	0.0406533434519211	4.42961285183837e-07
COX7C	0.0855362119610278	0.0506021851479131	2.15339378057677e-08
NDFIP1	0.0760781608506813	0.0332437227819787	4.51232827522021e-06
GABRA1	0.0968114937678227	0.0568425049032818	3.60200947900055e-09
KCNIP1	0.0930021749986323	0.0554721683223306	5.35294389124213e-09
HLA.A	0.0679140608985948	0.045817258660953	9.6255011192217e-08
RPL10A	0.0644754886320174	0.0381288403947776	9.50609649770203e-07
KCNQ5	0.169556607961073	0.077736150910898	4.77751939591737e-12
CNR1	0.0890005200569896	0.0399020195769328	5.53170676668197e-07
VIP	0.158980774551764	0.144289590866125	5.51620502631607e-22
PARK2	0.0909934403943265	0.0402116029763346	5.06339286285107e-07
NDUFA4	0.10021236696534	0.0662902231506147	2.00276911245836e-10
NDUFB2	0.0418063453220136	0.034094299013794	3.4687294665597e-06
AP1S2	0.112354058156627	0.0904929492014228	6.17738591701108e-14
APOO	0.0942068917890709	0.0622152274273106	7.00449601463255e-10
ATP6AP2	0.0729894918565389	0.050834718698998	2.04516340126754e-08
PCSK1N	0.12201287982121	0.0715943999193511	3.56340734320543e-11
FHL1	0.0520799093129219	0.0396342627246257	5.95868963839909e-07
FGF13	0.0797279685161232	0.0317494318288307	7.23132101775836e-06
RPL10	0.104764189984292	0.0652305845069465	2.57902573996135e-10
ATP6AP1	0.0535407701661386	0.0384048039616844	8.79205421800732e-07
ATP6V1B2	0.0448565000275969	0.0246068620693128	7.55942837578177e-05
VDAC3	0.064024156857036	0.0448380938767587	1.23011528728136e-07
RPL7	0.0613538173598711	0.0206322599560061	0.00027285755204782
WWP1	0.0585813965891717	0.0328859317848089	5.02987582307319e-06
KCNQ3	0.089157252945308	0.0378172620612908	1.02374808328906e-06
NTRK2	0.0995964238759452	0.0454732452419617	1.05826197551066e-07
RPL27A	0.0798517753427927	0.0453349729274233	1.08424208633093e-07
RPS13	0.0700193012655771	0.0487045720958736	3.92944157743135e-08
ANO5	0.046043616857322	0.0209238851523786	0.000252316149903947
FAU	0.0411612969786336	0.0228584728286916	0.00013352452382589
PGM2L1	0.0634800562491886	0.0483536015343501	4.32011078418849e-08
SPCS2	0.0534824784417021	0.0298905146122094	1.31694707062978e-05
GRM5	0.0870888460053917	0.0277481695083726	2.68617857924647e-05
RPS25	0.0943526580578818	0.0550021028092254	6.0688174898449e-09
PGAM1	0.058776631480196	0.0346264514065805	2.97883820742799e-06
GRIN2B	0.122874170347973	0.0688672729955825	8.66210546915962e-11
PKP2	0.047518292298755	0.0300029680918378	1.30249417868327e-05
NACA	0.0567651792895706	0.0318185780957565	7.16320240264541e-06
KCNC2	0.115572558026831	0.0536200785288372	9.12874181630524e-09
ANO4	0.114450982607991	0.0659943390429174	2.09056954839488e-10
MICU2	0.0650311427641145	0.0339919863797499	3.53885491551911e-06
RPL21	0.0936953394337761	0.0546637613097376	6.58158895741492e-09
SPG20	0.0360448681946837	0.0207801012459173	0.000262181290311634
CHGA	0.0512783647707511	0.0480922226650901	4.60775931847568e-08
GABRB3	0.0724005497757625	0.0299483727672167	1.3088368697763e-05
GABRG3	0.101819269319062	0.0516123961788997	1.6093874296327e-08
CHRNA7	0.0655941850621903	0.0441545716596007	1.48666673730083e-07
SCG5	0.140000645091364	0.129740009838838	7.68201781572754e-20
SRP14	0.075415766409078	0.0430383440314466	2.10342549990975e-07
B2M	0.0800940044513741	0.0472359222236869	6.04133484742206e-08
RNPS1	0.0508002033452607	0.0342814111092393	3.30279166428999e-06
SYT17	0.036618185507646	0.0158243130999871	0.00141956064139064
ALDOA	0.0801738368263446	0.0441058133799447	1.48666673730083e-07
ATP1B2	0.0459206242622358	0.0203078978925011	0.00030202272527212
RPL23A	0.0522952925418822	0.0227902153895938	0.000135078266419767
ASIC2	0.120865385526355	0.0376047907668	1.08381345136577e-06
EIF1	0.0846437405051984	0.0441029275384752	1.48666673730083e-07
OSBPL1A	0.0994471807649276	0.0598837448430549	1.42859230383963e-09
SLC24A3	0.0874146995001211	0.0421518186693134	2.7994595161137e-07
GPX4	0.0615393418546006	0.0378695874479631	1.02219659925718e-06
RPL36	0.0427699754526566	0.014519756334195	0.00222564119748537
RPS28	0.0512443481083854	0.0295232485690698	1.4747510156842e-05
CALR	0.0619570802828506	0.0504227281243379	2.22784689692942e-08
RPS19	0.0916987513329789	0.0592733743081519	1.61331802001712e-09
ATP1A3	0.0691517871364419	0.041529492417521	3.40221418099837e-07
CHCHD10	0.0561226359206611	0.0412928823303489	3.62069974167744e-07
ATP5J	0.0627641371407835	0.0525106611193373	1.21558085839805e-08
GRIK1	0.0924125577141942	0.0190457469358093	0.000463818868774677
CRH	0.10038548887484	0.117657475523429	5.53649530596894e-18
