# Supplementary material for: Multifaceted Role of Specialized Neuropeptide-Intensive Neurons on the Selective Vulnerability to Alzheimer’s Disease in the Human Brain
Source: Biomolecules. 2024 Nov 27;14(12):1518. doi: 10.3390/biom14121518 (PMC11673071; doi:10.3390/biom14121518)
Supplement: Supplementary file 1 [file biomolecules-14-01518-s001.zip › TableS8.de.genes.neu_mid.dec.xlsx]

## Sheet: Copy of TableS5.de.genes.neu_mi
	p_val	avg_log2FC	pct.1	pct.2	p_val_adj
MEG3	3.69492e-22	-0.806929	0.894	0.967	8.35718e-18
ANKS1B	5.89814e-20	-0.860351	0.696	0.935	1.33404e-15
DLX6-AS1	1.45878e-19	-1.49601	0.138	0.514	3.29946e-15
CNTNAP2	5.71132e-19	-0.943992	0.885	0.938	1.29179e-14
FSTL5	4.44615e-16	-1.18591	0.41	0.731	1.00563e-11
NRXN1	1.31956e-14	-0.696118	0.811	0.951	2.98458e-10
GRIK2	2.6925e-14	-0.786396	0.724	0.918	6.08989e-10
SLC6A1-AS1	1.4858e-13	-1.1349	0.041	0.302	3.36059e-09
FGF14	3.26012e-13	-0.671177	0.779	0.981	7.37374e-09
LINGO2	9.31667e-13	-1.0131	0.41	0.685	2.10724e-08
MALAT1	2.21659e-12	-0.464285	1	1	5.01348e-08
NKAIN3	1.44655e-11	-1.08848	0.097	0.353	3.27181e-07
NSF	1.95981e-11	-0.875084	0.295	0.595	4.43269e-07
ADGRB3	3.22506e-11	-0.539271	0.871	0.965	7.29443e-07
THRB	3.37705e-11	-0.707696	0.355	0.641	7.63822e-07
HDAC9	3.39561e-11	-0.805001	0.295	0.606	7.68019e-07
NRXN3	7.52681e-11	-0.512097	0.899	0.97	1.70241e-06
TSPAN7	8.06947e-11	-1.05725	0.138	0.397	1.82515e-06
RTN1	8.16498e-11	-0.707581	0.401	0.696	1.84675e-06
CCK	1.34966e-10	-1.3755	0.332	0.584	3.05267e-06
THSD7A	2.59899e-10	-1.14634	0.198	0.454	5.87839e-06
OXR1	5.86172e-10	-0.66231	0.53	0.777	1.3258e-05
TTTY14	6.21521e-10	-0.620221	0.171	0.454	1.40576e-05
MTUS2	1.158e-09	-0.703872	0.41	0.685	2.61917e-05
RIMS1	1.62151e-09	-0.738662	0.401	0.69	3.66752e-05
UTY	1.77236e-09	-1.04836	0.055	0.255	4.00872e-05
FRMPD4	2.7113e-09	-0.750511	0.429	0.674	6.13242e-05
GRM7	3.08829e-09	-0.782271	0.309	0.579	6.98509e-05
GRID2	3.56278e-09	-0.81251	0.456	0.707	8.05829e-05
KCNT2	4.43458e-09	-0.997327	0.138	0.372	0.000100301
ROBO2	4.9078e-09	-0.933904	0.521	0.734	0.000111005
ASIC2	7.52257e-09	-0.951038	0.378	0.609	0.000170146
MDGA2	9.35545e-09	-0.576538	0.502	0.726	0.000211602
CNR1	1.19281e-08	-0.980427	0.111	0.321	0.00026979
CNTN4	1.86379e-08	-0.635746	0.396	0.663	0.000421551
NLGN4Y	2.09647e-08	-0.503754	0.124	0.353	0.00047418
AC005592.2	2.83604e-08	-0.937125	0.032	0.193	0.000641455
PDE10A	3.64349e-08	-0.763872	0.207	0.44	0.000824085
LSAMP-AS1	4.00079e-08	-1.02007	0.06	0.236	0.000904898
NR2F2-AS1	4.11443e-08	-0.882151	0.106	0.307	0.000930602
ROBO1	5.79646e-08	-0.826725	0.392	0.617	0.00131104
INPP4B	5.92986e-08	-0.905851	0.378	0.584	0.00134121
ANKRD55	6.09467e-08	-0.827791	0.023	0.171	0.00137849
GABRB2	7.79699e-08	-0.650413	0.465	0.69	0.00176352
KCNQ3	8.21622e-08	-0.647728	0.304	0.533	0.00185834
NPAS3	9.8764e-08	-0.81452	0.604	0.745	0.00223384
PCSK2	9.9354e-08	-0.724526	0.184	0.399	0.00224719
NEGR1	1.00516e-07	-0.598436	0.539	0.742	0.00227348
EML6	1.03512e-07	-0.774996	0.138	0.334	0.00234123
GRIA1	1.15003e-07	-0.538796	0.465	0.704	0.00260114
UBA6-AS1	1.2147e-07	-0.834054	0.134	0.334	0.0027474
DLG2	1.24109e-07	-0.398025	0.866	0.938	0.00280709
ERBB4	1.25249e-07	-0.71458	0.783	0.845	0.00283288
RELN	1.37941e-07	-0.962712	0.226	0.435	0.00311996
DAB1	1.41206e-07	-0.503158	0.594	0.788	0.0031938
GRIN3A	1.68178e-07	-0.697768	0.111	0.31	0.00380385
NKAIN2	1.85144e-07	-0.719866	0.465	0.668	0.00418758
KLF12	2.13105e-07	-0.710097	0.175	0.394	0.00482
LSAMP	2.41932e-07	-0.435953	0.848	0.946	0.00547201
EPHA6	2.44631e-07	-0.553764	0.41	0.649	0.00553307
RP5-921G16.1	2.72889e-07	-0.724141	0.152	0.353	0.00617221
USP9Y	2.77509e-07	-0.604616	0.083	0.264	0.0062767
DMD	3.06308e-07	-0.529933	0.488	0.688	0.00692807
SYNPR	3.20353e-07	-0.925979	0.346	0.535	0.00724575
NLGN1	3.50664e-07	-0.559161	0.714	0.853	0.00793132
CTNNA2	4.15826e-07	-0.56278	0.562	0.755	0.00940516
SLC24A3	4.21148e-07	-0.703331	0.175	0.378	0.00952552
FGF12	4.26259e-07	-0.478675	0.558	0.796	0.00964114
SLC35F1	5.67257e-07	-0.554558	0.309	0.535	0.0128302
MIR99AHG	6.23137e-07	-0.650617	0.415	0.633	0.0140941
RORA	6.83985e-07	-0.50396	0.576	0.793	0.0154704
CSAD	7.03662e-07	-0.642606	0.051	0.201	0.0159154
CNTN5	8.38129e-07	-0.749432	0.65	0.774	0.0189568
ANKRD36	8.83551e-07	-0.540001	0.309	0.546	0.0199842
PCDH11Y	8.85308e-07	-0.871603	0.12	0.288	0.0200239
FRMD4A	9.24372e-07	-0.540808	0.645	0.807	0.0209074
CAMK4	1.0718e-06	-0.854246	0.212	0.418	0.0242419
SBF2	1.14797e-06	-0.579243	0.295	0.511	0.0259648
C8orf34	1.16138e-06	-0.704112	0.207	0.397	0.0262682
TTC14	1.17631e-06	-0.571252	0.166	0.367	0.0266057
SPAG16	1.28435e-06	-0.478952	0.184	0.391	0.0290494
LRP1B	1.42856e-06	-0.654144	0.774	0.87	0.0323111
REV3L	1.46952e-06	-0.473753	0.313	0.565	0.0332376
KCNIP4	1.55313e-06	-0.858831	0.525	0.742	0.0351287
ACVR2A	1.59225e-06	-0.557967	0.078	0.242	0.0360135
DAAM1	1.71585e-06	-0.552076	0.267	0.484	0.0388092
KHDRBS2	1.72051e-06	-0.857585	0.341	0.522	0.0389145
PDZRN3	1.86487e-06	-0.569608	0.23	0.443	0.0421795
SHISA6	1.92299e-06	-0.37227	0.124	0.315	0.0434941
DLGAP1	1.97532e-06	-0.376962	0.747	0.889	0.0446779
PTPRO	2.03108e-06	-0.597066	0.198	0.402	0.045939
LINGO1	8.38717e-40	3.08334	0.862	0.552	1.89701e-35
HSPA1A	7.3844e-29	3.11625	0.498	0.125	1.6702e-24
BOK	2.21767e-25	2.33058	0.341	0.033	5.01593e-21
GFAP	5.85362e-23	2.58118	0.452	0.122	1.32397e-18
SUN2	2.09465e-21	2.06658	0.47	0.149	4.73769e-17
CRYAB	1.4078e-20	2.49163	0.618	0.359	3.18417e-16
SPP1	2.9452e-20	1.90611	0.512	0.204	6.66145e-16
HSPB1	2.17286e-19	1.84969	0.323	0.054	4.91457e-15
NDRG1	8.22059e-18	1.80445	0.382	0.106	1.85933e-13
LINC00486	9.54019e-18	1.22678	0.954	0.962	2.1578e-13
MT3	5.54136e-17	1.6238	0.465	0.182	1.25335e-12
QDPR	6.94546e-16	1.73729	0.525	0.272	1.57092e-11
DNAJB1	3.36827e-15	1.59271	0.304	0.071	7.61835e-11
AEBP1	5.74571e-15	1.39063	0.207	0.019	1.29956e-10
NEAT1	3.54094e-14	1.36692	0.512	0.245	8.00889e-10
MT-ATP6	3.56404e-14	1.62303	0.535	0.261	8.06115e-10
CNTN2	7.21339e-14	1.6697	0.387	0.149	1.63153e-09
ANLN	7.94218e-14	1.33857	0.24	0.041	1.79636e-09
HSPA1B	1.94234e-13	1.63672	0.212	0.03	4.39317e-09
PLXNB1	3.29651e-12	1.37454	0.276	0.076	7.45605e-08
BCYRN1	4.25588e-12	1.51747	0.452	0.217	9.62595e-08
MYRF	2.34186e-11	1.30775	0.3	0.095	5.29682e-07
XIST	2.97094e-11	1.09205	0.323	0.103	6.71968e-07
MBP	3.30837e-11	1.57162	0.581	0.413	7.48287e-07
RANGAP1	5.25607e-11	1.28976	0.29	0.092	1.18882e-06
PREX1	6.23876e-11	1.18248	0.23	0.054	1.41108e-06
CSRP1	6.7517e-11	1.35902	0.258	0.073	1.5271e-06
GPRC5B	7.0345e-11	1.53666	0.378	0.174	1.59106e-06
CLDND1	9.40354e-11	1.29858	0.373	0.16	2.12689e-06
PLP1	1.35497e-10	1.36224	0.599	0.457	3.06468e-06
NDRG2	1.62103e-10	1.69984	0.424	0.239	3.66646e-06
ERBB2IP	2.68609e-10	1.22985	0.479	0.266	6.07541e-06
TFEB	4.77744e-10	0.888641	0.171	0.027	1.08056e-05
CNDP1	6.07391e-10	0.901391	0.24	0.065	1.3738e-05
DNAJB2	6.27156e-10	1.54516	0.447	0.255	1.4185e-05
ZCCHC24	6.70363e-10	1.06848	0.157	0.022	1.51623e-05
RAPGEF3	7.6912e-10	1.48015	0.29	0.109	1.7396e-05
FKBP4	1.2203e-09	1.27715	0.24	0.071	2.76008e-05
MT-ND4	2.09205e-09	1.25961	0.631	0.476	4.7318e-05
TMC6	2.51711e-09	0.942324	0.138	0.016	5.6932e-05
DHCR24	3.39307e-09	0.84271	0.161	0.027	7.67445e-05
FKBP5	4.08924e-09	0.778719	0.157	0.024	9.24905e-05
CLK1	5.22673e-09	1.34676	0.396	0.22	0.000118218
MT-ND2	5.39185e-09	1.22234	0.525	0.345	0.000121953
SLC38A2	6.73427e-09	1.04923	0.323	0.141	0.000152316
RASSF4	7.37996e-09	0.964426	0.212	0.057	0.00016692
CYP27A1	7.71587e-09	0.95071	0.138	0.019	0.000174517
STIP1	8.425e-09	1.02069	0.175	0.038	0.000190557
BCOR	9.83702e-09	1.21084	0.244	0.084	0.000222494
SLC26A3	1.4664e-08	0.980527	0.161	0.033	0.000331671
DBI	2.53679e-08	1.06032	0.217	0.065	0.000573772
TPPP	2.69752e-08	1.25052	0.263	0.103	0.000610126
CERCAM	3.18818e-08	1.12972	0.369	0.198	0.000721103
AATK	3.66653e-08	1.21098	0.369	0.198	0.000829296
PSAP	3.67592e-08	1.0463	0.59	0.448	0.000831419
PHYHIP	4.76601e-08	1.0005	0.253	0.092	0.00107798
KANK1	6.79076e-08	0.812494	0.217	0.068	0.00153593
CHI3L1	6.87736e-08	0.708759	0.101	0.008	0.00155552
SEPT8	1.391e-07	0.901282	0.267	0.106	0.00314616
RELA	1.72742e-07	1.04767	0.147	0.033	0.00390708
ERMN	2.03531e-07	0.917947	0.157	0.038	0.00460347
CLMN	2.43888e-07	0.924929	0.189	0.057	0.00551626
LGI3	2.70288e-07	0.90574	0.207	0.071	0.00611338
SEPP1	2.78105e-07	1.07552	0.207	0.071	0.00629018
MOBP	3.09396e-07	1.14978	0.249	0.103	0.00699793
SDC4	3.25123e-07	0.906233	0.124	0.022	0.00735363
NKX6-2	3.33726e-07	0.900436	0.171	0.046	0.00754822
CDK18	3.89592e-07	0.896345	0.189	0.06	0.0088118
MT-CYB	4.25783e-07	0.84469	0.521	0.348	0.00963035
RP3-406A7.7	5.47398e-07	0.977912	0.166	0.046	0.012381
HIF3A	5.60357e-07	0.978498	0.244	0.098	0.0126742
KCNJ10	5.75186e-07	1.03686	0.152	0.038	0.0130096
PDZD4	6.85555e-07	0.816147	0.258	0.106	0.0155059
DDX17	8.46179e-07	0.808464	0.645	0.549	0.0191389
INF2	8.82354e-07	1.04539	0.207	0.076	0.0199571
EFHD1	1.22217e-06	0.902087	0.203	0.073	0.027643
PLOD3	1.25739e-06	0.979677	0.189	0.065	0.0284397
DAZAP1	1.27538e-06	0.839597	0.217	0.082	0.0288465
PHLDB1	1.37455e-06	1.02748	0.29	0.141	0.0310895
MT-CO3	1.39017e-06	0.882585	0.645	0.508	0.0314429
WASH1	1.61421e-06	1.03326	0.323	0.168	0.0365103
CLDN11	1.84073e-06	0.917546	0.318	0.166	0.0416337
SLC24A2	1.92314e-06	0.725733	0.53	0.389	0.0434975
MT-CO2	2.04582e-06	0.775664	0.682	0.56	0.0462725
