# Supplementary material for: Multifaceted Role of Specialized Neuropeptide-Intensive Neurons on the Selective Vulnerability to Alzheimer’s Disease in the Human Brain
Source: Biomolecules. 2024 Nov 27;14(12):1518. doi: 10.3390/biom14121518 (PMC11673071; doi:10.3390/biom14121518)
Supplement: Supplementary file 1 [file biomolecules-14-01518-s001.zip › TableS9.MolecularProcessesAD_dec.xlsx]

## Sheet: Increased
#color	category	term ID	term description	observed gene count	background gene count	strength	false discovery rate	matching proteins in your network (IDs)	matching proteins in your network (labels)
orange	GO Component	GO:0016235	Aggresome	4	39	1.4	0.0043	9606.ENSP00000364801,9606.ENSP00000364802,9606.ENSP00000378394,9606.ENSP00000401470	HSPA1B,HSPA1A,PSAP,RANGAP1
darkgreen	GO Function	GO:0031072	Heat shock protein binding	8	120	1.21	0.00016	9606.ENSP00000001008,9606.ENSP00000254322,9606.ENSP00000338019,9606.ENSP00000351646,9606.ENSP00000364801,9606.ENSP00000364802,9606.ENSP00000367705,9606.ENSP00000444810	FKBP4,DNAJB1,DNAJB2,STIP1,HSPA1B,HSPA1A,BCOR,FKBP5
magenta	GO Function	GO:0051082	Unfolded protein binding	5	108	1.05	0.0397	9606.ENSP00000254322,9606.ENSP00000338019,9606.ENSP00000364801,9606.ENSP00000364802,9606.ENSP00000433560	DNAJB1,DNAJB2,HSPA1B,HSPA1A,CRYAB
red	GO Process	GO:0042063	Gliogenesis	10	228	1.03	4.73e-05	9606.ENSP00000200691,9606.ENSP00000278836,9606.ENSP00000314132,9606.ENSP00000330633,9606.ENSP00000353785,9606.ENSP00000357068,9606.ENSP00000357581,9606.ENSP00000385616,9606.ENSP00000404854,9606.ENSP00000481006	MT3,MYRF,BOK,CNTN2,TPPP,KCNJ10,NKX6-2,SUN2,NDRG1,PLP1
cyan	GO Process	GO:0050768	Negative regulation of neurogenesis	7	287	0.78	0.0412	9606.ENSP00000001008,9606.ENSP00000200691,9606.ENSP00000330633,9606.ENSP00000347451,9606.ENSP00000357581,9606.ENSP00000378517,9606.ENSP00000477725	FKBP4,MT3,CNTN2,LINGO1,NKX6-2,SPP1,KANK1
black	Monarch	HP:0003287	Abnormality of mitochondrial metabolism	7	130	1.12	0.00044	9606.ENSP00000258415,9606.ENSP00000354554,9606.ENSP00000354632,9606.ENSP00000354876,9606.ENSP00000354961,9606.ENSP00000354982,9606.ENSP00000355046	CYP27A1,MT-CYB,MT-ATP6,MT-CO2,MT-ND4,MT-CO3,MT-ND2
limegreen	GO Process	GO:0010939	Regulation of necrotic cell death	3	25	1.47	0.0412	9606.ENSP00000200691,9606.ENSP00000314132,9606.ENSP00000354876	MT3,BOK,MT-CO2

## Sheet: Decreased
#color	category	term ID	term description	observed gene count	background gene count	strength	false discovery rate	matching proteins in your network (IDs)	matching proteins in your network (labels)
blue	GO Component	GO:0045202	Synapse	28	1351	0.66	1.04e-08	9606.ENSP00000254976,9606.ENSP00000262231,9606.ENSP00000273666,9606.ENSP00000274547,9606.ENSP00000282020,9606.ENSP00000282356,9606.ENSP00000286827,9606.ENSP00000316377,9606.ENSP00000321805,9606.ENSP00000334319,9606.ENSP00000341819,9606.ENSP00000359630,9606.ENSP00000360280,9606.ENSP00000365272,9606.ENSP00000367762,9606.ENSP00000368824,9606.ENSP00000381293,9606.ENSP00000385142,9606.ENSP00000386456,…	SNAP25,RIMS2,STXBP5L,GABRB2,GRID2,CAMK4,TIAM1,DLGAP1,RIT2,PCLO,VWC2,BAI3,DAB1,DLG2,PLCB4,CNKSR2,NSF,NRXN1,AAK1,NLGN1,GRIK2,CADPS2,SNAP91,FGF12,GPHN,SYNPR,RIMS1,ANKS1B
red	GO Component	GO:0030424	Axon	11	646	0.57	0.0092	9606.ENSP00000254976,9606.ENSP00000286827,9606.ENSP00000317955,9606.ENSP00000334319,9606.ENSP00000344087,9606.ENSP00000365272,9606.ENSP00000380602,9606.ENSP00000385142,9606.ENSP00000386456,9606.ENSP00000391088,9606.ENSP00000397026	SNAP25,TIAM1,EEA1,PCLO,AUTS2,DLG2,CNTN4,NRXN1,AAK1,UNC80,GRIK2
limegreen	GO Component	GO:0097447	Dendritic tree	10	614	0.55	0.0231	9606.ENSP00000282020,9606.ENSP00000286827,9606.ENSP00000321805,9606.ENSP00000367762,9606.ENSP00000381293,9606.ENSP00000392423,9606.ENSP00000392500,9606.ENSP00000397026,9606.ENSP00000417901,9606.ENSP00000449629	GRID2,TIAM1,RIT2,PLCB4,NSF,RELN,NLGN1,GRIK2,GPHN,ANKS1B
